# Supplementary material for: Comparison between tropical legumes and natural grasses in improving tropical rainforest soil health: a case study in guava (Psidium Guajava L.) orchards
Source: BMC Plant Biol. 2025 Mar 25;25:378. doi: 10.1186/s12870-025-06395-z (PMC11934814; doi:10.1186/s12870-025-06395-z)
Supplement: Supplementary file 1 — Supplementary Material 1 [file 12870_2025_6395_MOESM1_ESM.zip › Supplementary Tables S1-6.xlsx]

## Sheet: Table S1
Otu_id	Total_tags	CK1-1_tags	CK1-2_tags	CK1-3_tags	CK1-4_tags	CK1-5_tags	CK2-1_tags	CK2-2_tags	CK2-3_tags	CK2-4_tags	CK2-5_tags	N1-1_tags	N1-2_tags	N1-3_tags	N1-4_tags	N1-5_tags	N2-1_tags	N2-2_tags	N2-3_tags	N2-4_tags	N2-5_tags	E1-1_tags	E1-2_tags	E1-3_tags	E1-4_tags	E1-5_tags	E2-1_tags	E2-2_tags	E2-3_tags	E2-4_tags	E2-5_tags	F1-1_tags	F1-2_tags	F1-3_tags	F1-4_tags	F1-5_tags	F2-1_tags	F2-2_tags	F2-3_tags	F2-4_tags	F2-5_tags	CK1-1_relative_abundance	CK1-2_relative_abundance	CK1-3_relative_abundance	CK1-4_relative_abundance	CK1-5_relative_abundance	CK2-1_relative_abundance	CK2-2_relative_abundance	CK2-3_relative_abundance
Otu000508	1544	0	3	21	8	4	17	41	20	614	50	0	0	7	1	0	0	47	78	153	23	13	10	0	0	6	11	39	1	29	149	0	11	13	1	4	4	0	66	98	2	0	0.002082	0.017111	0.006427	0.003703	0.011096	0.02759	0.01446
Otu001201	565	4	14	21	107	184	1	2	0	0	0	29	19	7	24	17	8	1	17	0	1	4	2	0	3	2	0	1	26	0	1	1	1	0	19	19	0	1	16	4	9	0.003467	0.009715	0.017111	0.085958	0.170342	0.000653	0.001346	0
Otu002276	236	0	4	2	0	0	1	1	17	105	19	0	0	0	7	0	0	0	1	12	19	6	1	0	0	0	0	0	0	0	3	0	1	0	4	0	0	25	1	7	0	0	0.002776	0.00163	0	0	0.000653	0.000673	0.012291
Otu002512	207	0	0	0	0	0	2	0	0	22	18	0	4	6	1	0	0	0	16	0	0	0	0	0	0	0	1	32	0	53	10	0	0	0	1	0	0	0	16	20	5	0	0	0	0	0	0.001305	0	0
Otu003208	149	0	0	0	0	0	6	3	1	1	0	0	0	2	0	0	0	0	0	2	0	2	1	0	0	4	11	5	0	9	10	0	0	14	0	0	59	1	1	17	0	0	0	0	0	0	0.003916	0.002019	0.000723
Otu003476	131	0	0	0	1	0	32	5	1	13	5	0	0	9	0	0	0	0	14	0	0	2	0	0	0	0	10	10	0	0	12	0	0	2	0	0	0	0	3	9	3	0	0	0	0.000803	0	0.020887	0.003365	0.000723
Otu003689	120	0	0	0	0	11	0	0	0	0	1	5	0	42	0	0	0	0	7	0	4	0	13	0	0	1	0	0	0	0	0	15	0	0	10	2	0	1	8	0	0	0	0	0	0	0.010183	0	0	0
Otu004041	103	0	3	0	2	0	0	0	0	26	11	0	1	0	2	0	0	0	28	0	1	2	2	0	0	6	0	0	1	0	4	0	0	0	0	2	0	0	6	5	1	0	0.002082	0	0.001607	0	0	0	0
Otu004244	94	0	31	0	1	0	1	0	0	5	1	0	0	0	0	0	1	0	12	0	0	3	8	0	0	0	4	2	0	4	4	0	0	0	0	1	0	1	1	14	0	0	0.021512	0	0.000803	0	0.000653	0	0
Otu004369	88	0	1	0	0	5	0	0	0	0	0	0	0	0	0	0	0	0	0	0	0	16	0	0	0	0	0	0	0	0	1	0	62	0	0	3	0	0	0	0	0	0	0.000694	0	0	0.004629	0	0	0
Otu004912	72	0	0	0	0	0	0	0	0	0	0	0	2	59	0	0	0	0	0	0	0	0	0	0	0	11	0	0	0	0	0	0	0	0	0	0	0	0	0	0	0	0	0	0	0	0	0	0	0
Otu004955	71	0	0	0	3	0	0	4	0	0	4	0	5	0	5	0	7	0	35	0	0	1	0	0	0	0	0	0	0	0	0	3	0	0	4	0	0	0	0	0	0	0	0	0	0.00241	0	0	0.002692	0
Otu004999	70	0	8	0	0	0	0	0	6	0	0	0	0	0	0	0	0	0	0	0	0	0	0	0	0	0	0	2	0	0	34	1	0	0	0	0	0	0	0	19	0	0	0.005552	0	0	0	0	0	0.004338
Otu005342	61	0	0	4	0	0	0	7	0	0	3	2	0	4	0	0	0	0	1	0	0	0	0	0	0	2	0	3	0	0	15	0	0	0	12	3	0	2	0	0	3	0	0	0.003259	0	0	0	0.004711	0
Otu005581	56	0	0	0	0	0	19	0	0	0	1	0	0	0	0	0	0	0	19	1	0	1	0	0	0	0	2	12	0	0	0	0	0	0	1	0	0	0	0	0	0	0	0	0	0	0	0.012402	0	0
Otu005619	55	0	0	0	0	0	0	0	21	0	0	0	0	0	0	0	0	0	7	0	10	0	5	0	0	0	0	0	0	0	2	0	0	0	0	0	0	10	0	0	0	0	0	0	0	0	0	0	0.015184
Otu005633	55	0	0	0	0	0	0	38	0	0	0	0	0	0	0	0	0	0	0	0	0	0	0	0	0	0	0	0	0	0	0	0	0	0	17	0	0	0	0	0	0	0	0	0	0	0	0	0.025572	0
Otu005667	55	0	2	0	0	0	0	0	0	40	1	0	0	0	0	0	0	0	0	0	1	0	0	0	0	0	0	0	1	0	1	0	0	0	0	0	0	0	0	9	0	0	0.001388	0	0	0	0	0	0
Otu006893	36	0	0	0	0	0	0	0	0	0	1	0	0	0	0	0	0	5	0	0	2	0	0	0	0	0	0	12	0	0	0	0	0	0	0	0	0	0	0	16	0	0	0	0	0	0	0	0	0
Otu007197	33	0	0	0	0	0	0	0	0	33	0	0	0	0	0	0	0	0	0	0	0	0	0	0	0	0	0	0	0	0	0	0	0	0	0	0	0	0	0	0	0	0	0	0	0	0	0	0	0
Otu007438	30	0	0	0	0	0	0	0	0	11	8	0	0	0	0	0	0	0	0	0	0	0	0	0	0	3	0	1	0	0	3	0	0	0	0	0	0	0	4	0	0	0	0	0	0	0	0	0	0
Otu007662	28	0	0	0	0	0	0	0	0	0	0	0	6	20	0	0	0	0	0	0	0	0	0	0	0	0	0	0	0	0	0	0	0	0	2	0	0	0	0	0	0	0	0	0	0	0	0	0	0
Otu007811	27	0	0	0	0	0	0	0	0	0	0	0	0	24	0	0	0	0	0	0	0	0	0	0	0	0	0	0	0	0	0	0	0	0	0	0	0	0	3	0	0	0	0	0	0	0	0	0	0
Otu007893	26	0	0	0	0	0	0	0	0	0	0	0	0	0	0	0	0	0	0	0	0	0	0	0	0	0	0	0	0	0	0	0	0	0	0	0	0	2	0	24	0	0	0	0	0	0	0	0	0
Otu007951	26	0	0	0	0	0	0	0	0	1	0	1	0	0	0	0	0	0	0	0	0	0	0	0	0	0	0	0	0	0	0	0	0	0	0	0	0	0	0	24	0	0	0	0	0	0	0	0	0
Otu008117	24	0	1	0	0	0	0	0	0	0	0	0	0	19	0	0	0	0	0	0	0	0	0	0	3	0	0	0	0	0	0	0	0	0	0	0	0	1	0	0	0	0	0.000694	0	0	0	0	0	0
Otu008472	22	0	0	0	0	0	0	0	0	20	0	1	0	0	0	0	0	0	0	0	0	0	0	0	0	0	0	0	0	0	0	0	0	0	0	0	0	0	1	0	0	0	0	0	0	0	0	0	0
Otu008617	21	0	0	0	12	0	0	0	0	0	1	0	0	0	0	0	0	1	4	0	1	1	0	0	0	0	0	0	0	0	0	0	0	0	0	0	0	0	0	0	1	0	0	0	0.00964	0	0	0	0
Otu008656	21	0	0	0	0	0	0	0	0	0	0	0	0	0	21	0	0	0	0	0	0	0	0	0	0	0	0	0	0	0	0	0	0	0	0	0	0	0	0	0	0	0	0	0	0	0	0	0	0
Otu008756	20	0	0	0	0	0	0	0	0	0	0	0	18	0	0	0	0	0	0	0	0	0	0	0	0	0	0	0	0	0	0	0	0	0	0	0	0	0	2	0	0	0	0	0	0	0	0	0	0
Otu009169	18	0	0	0	0	0	0	0	0	0	2	0	0	0	0	0	0	0	0	0	0	0	0	0	0	0	0	5	0	0	8	0	0	0	0	0	0	1	2	0	0	0	0	0	0	0	0	0	0
Otu009324	17	0	0	0	0	0	0	0	0	0	0	0	0	0	0	0	0	8	0	0	0	0	0	0	0	0	0	0	0	0	0	0	0	0	9	0	0	0	0	0	0	0	0	0	0	0	0	0	0
Otu009354	17	0	12	1	0	0	0	0	0	0	0	0	0	4	0	0	0	0	0	0	0	0	0	0	0	0	0	0	0	0	0	0	0	0	0	0	0	0	0	0	0	0	0.008327	0.000815	0	0	0	0	0
Otu009402	16	0	0	0	16	0	0	0	0	0	0	0	0	0	0	0	0	0	0	0	0	0	0	0	0	0	0	0	0	0	0	0	0	0	0	0	0	0	0	0	0	0	0	0	0.012853	0	0	0	0
Otu009505	16	0	0	0	0	0	0	0	0	9	0	0	0	0	0	0	0	0	0	0	7	0	0	0	0	0	0	0	0	0	0	0	0	0	0	0	0	0	0	0	0	0	0	0	0	0	0	0	0
Otu009671	15	0	0	1	0	0	0	2	0	9	0	0	0	0	0	0	0	0	1	1	0	0	0	0	0	0	0	1	0	0	0	0	0	0	0	0	0	0	0	0	0	0	0	0.000815	0	0	0	0.001346	0
Otu010012	14	0	0	0	0	0	0	0	0	0	0	0	0	14	0	0	0	0	0	0	0	0	0	0	0	0	0	0	0	0	0	0	0	0	0	0	0	0	0	0	0	0	0	0	0	0	0	0	0
Otu010095	13	0	0	0	0	0	0	0	0	0	0	0	0	0	0	0	0	0	0	0	0	0	0	0	0	0	0	0	0	0	0	0	0	0	0	0	0	13	0	0	0	0	0	0	0	0	0	0	0
Otu010247	13	0	0	0	0	0	1	5	0	0	4	0	0	0	0	0	0	0	0	0	0	0	0	0	0	0	3	0	0	0	0	0	0	0	0	0	0	0	0	0	0	0	0	0	0	0	0.000653	0.003365	0
Otu010608	11	3	0	0	0	0	0	0	0	8	0	0	0	0	0	0	0	0	0	0	0	0	0	0	0	0	0	0	0	0	0	0	0	0	0	0	0	0	0	0	0	0.0026	0	0	0	0	0	0	0
Otu010880	10	0	0	0	0	0	0	0	0	0	0	0	0	0	0	0	0	9	0	0	0	0	0	0	0	0	0	0	0	0	0	0	0	0	0	1	0	0	0	0	0	0	0	0	0	0	0	0	0
Otu010935	10	0	0	0	0	0	0	1	0	9	0	0	0	0	0	0	0	0	0	0	0	0	0	0	0	0	0	0	0	0	0	0	0	0	0	0	0	0	0	0	0	0	0	0	0	0	0	0.000673	0
Otu011101	10	0	0	0	0	0	0	0	0	0	0	0	0	0	0	0	0	0	0	0	0	0	0	0	0	0	0	10	0	0	0	0	0	0	0	0	0	0	0	0	0	0	0	0	0	0	0	0	0
Otu011409	9	0	0	0	3	0	0	0	0	0	5	0	0	0	0	0	0	0	1	0	0	0	0	0	0	0	0	0	0	0	0	0	0	0	0	0	0	0	0	0	0	0	0	0	0.00241	0	0	0	0
Otu011472	9	0	0	0	6	0	0	1	0	0	0	0	0	0	0	0	0	0	0	0	0	0	0	0	0	0	0	0	0	0	0	0	0	0	0	0	0	2	0	0	0	0	0	0	0.00482	0	0	0.000673	0
Otu012081	7	0	0	0	0	0	0	0	0	0	0	0	0	0	0	0	0	0	0	0	2	0	0	0	0	0	0	0	0	0	1	0	0	0	0	0	0	0	0	4	0	0	0	0	0	0	0	0	0
Otu012147	7	0	0	0	0	0	0	0	0	1	0	0	0	0	0	0	0	0	0	0	0	1	0	0	0	0	0	5	0	0	0	0	0	0	0	0	0	0	0	0	0	0	0	0	0	0	0	0	0
Otu013101	5	0	0	1	0	0	0	0	0	2	0	0	0	0	0	0	0	0	0	0	0	0	1	0	0	0	0	0	0	0	0	0	0	0	0	0	0	0	0	1	0	0	0	0.000815	0	0	0	0	0
Otu013427	5	0	0	0	0	0	0	0	0	0	0	0	0	0	0	0	0	0	0	0	5	0	0	0	0	0	0	0	0	0	0	0	0	0	0	0	0	0	0	0	0	0	0	0	0	0	0	0	0
Otu013436	5	0	0	0	0	0	0	0	0	0	0	0	0	5	0	0	0	0	0	0	0	0	0	0	0	0	0	0	0	0	0	0	0	0	0	0	0	0	0	0	0	0	0	0	0	0	0	0	0
Otu013742	4	0	0	0	0	0	0	0	0	0	0	0	0	0	0	0	0	0	0	0	0	0	0	0	0	0	0	0	0	0	0	0	0	0	0	0	0	0	0	0	4	0	0	0	0	0	0	0	0
Otu013900	4	0	0	0	0	0	0	1	0	0	0	0	0	0	0	0	0	0	0	0	0	0	0	0	0	0	0	3	0	0	0	0	0	0	0	0	0	0	0	0	0	0	0	0	0	0	0	0.000673	0
Otu014028	4	0	0	0	0	0	0	0	0	0	0	0	0	0	0	0	0	0	0	0	0	0	0	0	0	0	0	0	0	0	4	0	0	0	0	0	0	0	0	0	0	0	0	0	0	0	0	0	0
Otu014159	4	0	0	0	0	0	0	0	0	0	0	0	0	0	0	0	0	0	0	0	0	0	0	0	1	0	0	0	0	0	2	0	0	0	1	0	0	0	0	0	0	0	0	0	0	0	0	0	0
Otu014386	4	0	0	0	0	0	0	0	0	0	0	0	0	0	0	0	0	0	0	0	0	0	0	0	0	0	0	0	0	0	0	0	0	0	0	0	0	0	0	4	0	0	0	0	0	0	0	0	0
Otu014412	4	0	0	0	0	0	0	0	0	0	0	0	1	1	0	0	0	0	0	0	0	0	0	0	0	0	0	0	0	0	0	0	0	0	0	0	0	2	0	0	0	0	0	0	0	0	0	0	0
Otu014630	3	0	0	0	0	0	0	3	0	0	0	0	0	0	0	0	0	0	0	0	0	0	0	0	0	0	0	0	0	0	0	0	0	0	0	0	0	0	0	0	0	0	0	0	0	0	0	0.002019	0
Otu014779	3	0	0	0	0	0	0	0	0	1	0	0	0	0	0	0	0	0	0	0	0	0	0	0	0	0	2	0	0	0	0	0	0	0	0	0	0	0	0	0	0	0	0	0	0	0	0	0	0
Otu015268	3	0	0	0	0	0	0	0	0	1	0	0	0	0	0	0	0	0	0	0	0	0	0	0	0	0	0	2	0	0	0	0	0	0	0	0	0	0	0	0	0	0	0	0	0	0	0	0	0
Otu015402	3	0	0	0	0	0	0	1	0	0	0	0	0	0	0	0	0	0	0	0	1	0	0	0	0	0	0	0	0	0	0	0	0	0	0	0	0	0	0	1	0	0	0	0	0	0	0	0.000673	0
Otu015510	2	0	0	0	0	0	0	0	0	0	0	0	0	0	0	0	0	0	0	0	0	2	0	0	0	0	0	0	0	0	0	0	0	0	0	0	0	0	0	0	0	0	0	0	0	0	0	0	0
Otu015544	2	0	0	0	0	0	0	0	0	0	0	0	0	0	0	0	0	0	0	0	0	0	2	0	0	0	0	0	0	0	0	0	0	0	0	0	0	0	0	0	0	0	0	0	0	0	0	0	0
Otu015614	2	0	0	0	0	0	1	1	0	0	0	0	0	0	0	0	0	0	0	0	0	0	0	0	0	0	0	0	0	0	0	0	0	0	0	0	0	0	0	0	0	0	0	0	0	0	0.000653	0.000673	0
Otu015721	2	0	0	0	0	0	0	0	1	1	0	0	0	0	0	0	0	0	0	0	0	0	0	0	0	0	0	0	0	0	0	0	0	0	0	0	0	0	0	0	0	0	0	0	0	0	0	0	0.000723
Otu016605	2	0	1	0	0	0	0	0	0	0	0	0	0	0	0	0	0	0	0	0	0	0	0	0	0	0	0	0	0	0	1	0	0	0	0	0	0	0	0	0	0	0	0.000694	0	0	0	0	0	0
Otu016885	2	0	0	0	0	0	0	0	0	0	1	0	0	0	0	0	0	0	0	0	0	0	0	0	0	0	0	0	0	0	0	0	0	0	0	0	0	0	0	1	0	0	0	0	0	0	0	0	0
Otu000001	268521	913	6268	8604	1133	662	11471	20165	12940	16501	12710	306	827	733	1588	3431	2171	5661	3848	10405	17399	2497	2871	691	678	4298	8390	10354	4723	2279	24184	3781	7661	3493	2273	1113	7259	26999	6529	6520	4192	0.791339	4.34967	7.0108	0.910186	0.612861	7.4875	13.5698	9.35593
Otu000002	115807	2056	4502	2763	2415	1150	6159	8107	5504	4703	4363	1703	1999	1926	1366	2082	2938	2892	2588	4119	1736	1512	1454	2275	1665	1398	2459	3435	3442	1961	1889	1550	1475	2673	3196	1659	1487	5992	5550	2980	2684	1.78203	3.12415	2.25137	1.94007	1.06464	4.02018	5.45551	3.97952
Otu000003	74488	892	1972	2464	756	953	2247	2218	2426	1589	2241	649	815	1618	1206	1096	1222	547	960	1914	2014	1067	1421	1166	2283	2096	1450	1777	2895	1620	2647	2425	2368	2636	3248	2747	1574	2031	3393	3234	2611	0.773138	1.36847	2.00774	0.607326	0.88226	1.46669	1.49258	1.75406
Otu000004	72596	306	3341	658	1646	633	2182	2717	2731	2329	6226	297	930	1403	524	563	803	1507	1588	2723	1854	658	838	633	2064	2278	1622	1347	1154	3064	2228	695	1797	2073	2603	2250	434	2828	3153	3118	2798	0.265224	2.31848	0.536158	1.3223	0.586013	1.42426	1.82837	1.97458
Otu000005	57591	234	1159	907	773	346	1819	6010	3334	2485	5559	351	429	513	942	605	2994	4300	2191	1691	2810	525	702	731	256	313	1805	5762	706	509	1445	388	324	286	187	228	607	1244	862	782	477	0.202819	0.804286	0.739051	0.620983	0.320317	1.18732	4.04436	2.41056
Otu000006	51389	208	1384	755	792	542	1861	2290	1009	2698	2946	609	734	500	1108	943	1717	3137	2284	2889	2162	538	364	656	329	789	968	975	1164	933	3870	463	911	744	467	402	937	1210	2301	1226	1574	0.180283	0.960424	0.615197	0.636247	0.501768	1.21474	1.54103	0.729531
Otu000007	44968	489	1739	1381	812	4964	1587	736	1878	934	814	2145	1788	1373	2210	532	1221	536	506	935	599	922	1387	1188	745	1195	1293	1089	665	819	831	1050	415	700	887	996	384	311	1069	1170	673	0.423839	1.20678	1.12528	0.652314	4.59553	1.03589	0.495283	1.35784
Otu000008	43078	644	365	220	1275	871	275	290	507	770	740	2906	1959	1783	3364	1246	1700	2278	1508	767	375	860	344	1325	1504	368	320	441	305	482	483	1136	1378	784	1772	1394	826	688	2274	1396	1155	0.558185	0.253291	0.179263	1.02426	0.806347	0.179502	0.195152	0.366573
Otu000009	41780	732	1546	1741	489	2230	2379	658	1640	386	707	1436	434	1477	798	1203	487	965	625	383	1093	1367	1688	1012	948	1716	1000	546	1258	674	615	1433	487	1075	1126	918	429	823	1318	1446	492	0.634458	1.07284	1.41862	0.392834	2.06447	1.55285	0.442794	1.18576
Otu000010	40413	180	1027	1398	223	146	4130	4278	6477	1981	1033	119	316	275	150	297	389	449	529	674	1211	425	464	172	155	246	1722	4474	281	127	1447	347	420	247	112	202	613	1755	831	699	392	0.156014	0.712685	1.13913	0.179145	0.135163	2.69579	2.87883	4.68303
Otu000011	33497	392	587	513	1771	458	547	640	507	776	883	514	1113	972	1465	926	1455	2194	919	717	543	536	473	353	968	658	678	748	669	1069	761	681	943	749	764	826	707	738	1331	983	970	0.339765	0.407348	0.418008	1.42272	0.424003	0.357045	0.430681	0.366573
Otu000012	33219	180	1110	1492	1094	428	1343	919	994	551	347	632	925	1098	153	796	630	462	327	176	513	930	1411	1187	1354	1515	993	577	1816	1031	587	664	513	964	909	1105	80	465	1274	928	746	0.156014	0.770282	1.21573	0.878856	0.39623	0.87662	0.61843	0.718686
Otu000013	32726	497	1069	901	658	419	745	779	1042	967	795	188	375	651	294	589	188	409	479	697	931	569	682	288	1134	931	836	510	743	789	1324	1009	1639	1070	1370	1526	436	923	1480	1538	1256	0.430773	0.74183	0.734162	0.528599	0.387898	0.486286	0.524219	0.753391
Otu000014	32085	393	371	690	574	950	863	463	800	720	87	231	277	183	743	603	3157	2816	1701	362	133	44	100	6628	61	60	97	219	291	348	186	349	438	117	128	120	6221	143	82	249	87	0.340631	0.257455	0.562233	0.461118	0.879483	0.563309	0.311571	0.578419
Otu000015	30847	36	1109	2252	61	81	4956	4991	5490	1303	667	55	82	57	57	90	164	259	80	133	123	238	235	122	46	89	927	2087	203	121	302	33	166	213	52	38	442	2619	510	253	105	0.031203	0.769588	1.835	0.049004	0.074988	3.23495	3.35864	3.9694
Otu000016	30109	360	343	1580	314	1170	793	228	498	238	421	632	471	886	1064	527	355	150	197	775	538	495	825	719	1633	1665	504	262	325	618	441	1405	732	1142	2498	1282	309	478	974	1501	761	0.312029	0.238024	1.28743	0.252249	1.08315	0.517617	0.15343	0.360066
Otu000017	29399	131	1185	595	525	137	2452	1275	483	2773	1078	219	311	211	773	397	1677	911	799	743	397	475	257	764	211	357	911	914	747	333	610	263	264	418	414	286	212	637	1873	852	1529	0.113544	0.822328	0.484824	0.421754	0.126831	1.6005	0.857997	0.349221
Otu000018	29303	71	793	1411	101	69	2035	4855	3392	2728	1080	37	52	63	89	112	137	428	232	484	1172	204	312	36	43	139	1242	1710	315	74	641	113	252	161	63	33	320	3343	350	528	83	0.061539	0.550301	1.14973	0.081138	0.063878	1.32831	3.26712	2.4525
Otu000019	28794	514	445	367	1728	688	704	333	533	474	347	753	828	891	688	826	218	108	381	672	395	721	498	1543	861	660	416	419	396	862	476	1144	1331	688	1160	1073	703	760	1126	1020	1044	0.445508	0.308807	0.299043	1.38817	0.636931	0.459524	0.224089	0.385372
Otu000020	27962	245	1095	844	630	885	1440	1801	1530	2354	1259	721	550	245	400	411	758	374	460	631	405	363	284	644	265	344	629	1330	684	317	712	394	551	351	511	262	383	969	906	640	385	0.212353	0.759873	0.687716	0.506105	0.819308	0.939936	1.21196	1.10623
Otu000021	27860	1483	722	618	562	362	802	415	609	927	692	266	304	358	104	126	790	384	381	339	355	444	469	79	542	913	641	1080	2786	568	415	673	447	769	975	1030	482	686	1664	1402	1196	1.28538	0.501031	0.503565	0.451478	0.335129	0.523492	0.279269	0.440322
Otu000022	25603	455	551	688	733	1180	318	195	464	196	452	972	1086	545	1701	773	947	819	397	387	343	610	633	340	655	947	536	273	464	368	305	997	524	1128	1034	788	437	257	889	444	772	0.39437	0.382365	0.560603	0.58885	1.09241	0.207569	0.131223	0.335483
Otu000023	25444	32	349	124	79	36	392	2057	1157	2027	1035	22	41	24	323	74	557	597	1243	1358	2418	38	209	60	50	165	592	1952	81	1010	3121	95	101	258	22	190	200	1288	1097	829	141	0.027736	0.242188	0.101039	0.063464	0.033328	0.255871	1.38423	0.836539
Otu000024	23132	36	566	177	377	48	647	1452	867	1393	2266	29	191	74	153	18	334	249	646	818	712	125	354	251	338	260	660	1021	932	1111	1525	432	318	292	231	296	57	969	1086	933	888	0.031203	0.392775	0.144225	0.30286	0.044437	0.422318	0.977107	0.626862
Otu000025	21855	1014	265	112	337	147	692	292	151	189	539	187	238	264	181	78	252	211	114	145	579	373	409	282	1455	1623	448	369	1481	936	454	378	469	1263	1234	577	615	1176	844	652	830	0.878881	0.183896	0.091261	0.270726	0.136088	0.451691	0.196498	0.109177
Otu000026	21689	375	334	94	432	141	662	992	209	1030	1645	81	247	200	151	66	812	870	623	1017	303	172	347	399	75	163	561	923	2745	414	1925	203	169	373	324	220	32	496	750	519	595	0.32503	0.231779	0.076594	0.347044	0.130534	0.432109	0.667555	0.151112
Otu000027	21157	449	193	327	598	759	174	310	232	120	122	373	671	610	1076	1306	149	198	1175	1172	272	458	645	484	477	339	207	523	243	238	183	867	616	561	896	1508	439	304	407	764	712	0.389169	0.133932	0.266449	0.480398	0.702661	0.113576	0.208611	0.167742
Otu000028	20637	125	682	1101	205	186	1651	2183	2026	1399	871	207	266	181	192	301	588	917	499	367	300	175	181	147	92	161	472	775	1019	123	349	146	185	175	162	126	239	616	532	362	353	0.108343	0.473273	0.897128	0.164685	0.172194	1.07766	1.46903	1.46485
Otu000029	20525	164	143	326	769	320	654	553	523	244	399	333	569	394	470	232	197	416	339	363	259	445	448	513	729	972	337	606	238	407	561	853	831	810	1205	833	233	637	757	811	632	0.142146	0.099235	0.265635	0.61777	0.296247	0.426887	0.372135	0.378142
Otu000030	20228	309	326	493	645	302	275	401	474	330	329	210	387	433	511	220	97	422	333	302	280	580	471	506	656	757	552	388	620	562	345	863	716	758	1480	740	74	565	898	824	794	0.267825	0.226227	0.401711	0.518156	0.279583	0.179502	0.269848	0.342713
Otu000031	18965	239	219	280	759	313	293	205	207	388	250	311	433	562	573	535	96	337	247	673	256	493	575	472	632	932	333	208	738	539	391	906	570	983	1020	691	320	332	612	530	512	0.207152	0.151975	0.228152	0.609737	0.289767	0.191251	0.137952	0.149666
Otu000032	18433	467	165	245	507	1280	209	61	222	161	555	615	594	424	793	542	435	635	222	144	356	279	232	106	320	493	179	104	491	190	237	1115	549	553	1306	584	348	408	693	927	687	0.404771	0.114501	0.199633	0.407294	1.18499	0.136421	0.041049	0.160511
Otu000033	18328	259	346	286	242	124	145	491	222	588	894	43	60	104	50	100	39	881	247	412	519	147	253	135	270	639	310	464	1313	160	805	462	450	626	787	575	212	983	1023	1207	1455	0.224487	0.240106	0.233041	0.194409	0.114796	0.094646	0.330413	0.160511
Otu000034	18201	20	89	83	65	33	313	219	135	529	2558	4	59	48	203	32	14	1167	197	525	363	23	81	10	21	202	48	210	911	59	1502	318	444	562	1121	319	361	1392	1166	1784	1011	0.017335	0.061761	0.067631	0.052217	0.03055	0.204305	0.147374	0.097608
Otu000035	17434	477	687	328	799	726	381	395	487	419	234	484	903	640	578	404	1469	577	619	481	502	202	346	422	249	306	372	588	153	253	398	322	133	311	286	151	179	243	429	298	203	0.413438	0.476742	0.267264	0.64187	0.67211	0.248691	0.265811	0.352113
Otu000036	17179	19	441	271	40	90	722	2028	1671	948	1695	21	23	19	48	116	86	364	475	1077	872	109	223	12	34	229	525	1491	56	40	1166	168	161	86	13	57	304	712	344	275	148	0.016468	0.306031	0.220819	0.032134	0.083319	0.471273	1.36472	1.20817
Otu000037	17117	127	1581	170	341	101	651	626	328	545	514	343	227	307	54	122	803	346	361	422	176	450	590	833	271	198	862	686	860	448	247	385	242	366	245	233	122	422	886	354	272	0.110077	1.09713	0.138521	0.27394	0.093503	0.424929	0.421259	0.237152
Otu000038	16842	389	195	358	370	649	474	251	430	306	48	139	126	114	587	233	2282	1730	824	144	93	20	72	3129	17	23	67	96	315	170	66	133	186	79	40	43	2403	42	53	84	62	0.337164	0.13532	0.291709	0.297237	0.600826	0.309395	0.168908	0.3109
Otu000039	16808	1620	369	232	1093	1415	177	38	61	42	106	1000	1028	484	1530	1246	202	153	183	93	97	682	488	260	212	217	154	104	75	126	120	411	301	297	557	286	713	47	192	193	204	1.40413	0.256067	0.189041	0.878053	1.30997	0.115534	0.025572	0.044104
Otu000040	16416	581	496	801	557	453	635	201	236	164	135	419	677	730	367	312	33	325	282	289	136	246	325	414	792	837	299	44	310	427	278	454	484	763	765	483	20	166	394	501	585	0.50358	0.344198	0.652679	0.447461	0.419375	0.414485	0.135261	0.170634
Otu000041	16287	454	612	610	798	223	598	321	531	392	333	276	488	476	213	583	67	178	232	282	421	437	493	409	377	577	488	265	667	141	441	579	354	274	219	419	628	466	366	194	405	0.393503	0.424696	0.497046	0.641067	0.206447	0.390334	0.216013	0.383926
Otu000042	15759	32	554	422	99	58	866	1614	914	1093	733	57	83	56	218	230	648	712	330	98	128	182	642	89	36	82	907	1911	344	119	695	258	81	130	42	64	88	486	323	163	172	0.027736	0.384447	0.343858	0.079531	0.053695	0.565267	1.08612	0.660844
Otu000043	15713	557	590	139	406	54	260	447	384	518	779	188	373	498	211	122	127	224	603	672	370	135	187	174	606	335	353	276	366	788	366	323	412	335	388	507	23	553	544	678	842	0.482778	0.409429	0.113261	0.326157	0.049992	0.169711	0.300803	0.277641
Otu000044	14869	56	515	335	281	218	272	96	544	65	193	128	227	270	418	419	239	817	73	625	223	149	752	456	785	811	694	550	369	2170	255	127	377	302	147	165	28	92	201	116	309	0.048538	0.357383	0.272968	0.225739	0.201818	0.177543	0.064602	0.393325
Otu000045	14656	299	285	30	546	265	110	108	228	576	1176	60	272	98	135	71	120	306	141	372	390	63	80	969	482	410	289	46	868	445	411	94	261	842	648	269	8	720	832	717	614	0.259157	0.197775	0.024445	0.438625	0.245329	0.071801	0.072677	0.164849
Otu000046	14395	242	371	554	244	179	739	191	845	145	261	269	472	410	201	321	237	81	114	525	488	624	939	641	578	762	468	364	352	629	301	142	81	305	370	204	149	151	256	46	144	0.209753	0.257455	0.451416	0.196015	0.165713	0.48237	0.128531	0.610955
Otu000047	14387	17	1735	313	185	17	207	154	252	68	211	63	108	183	82	179	1515	513	74	342	35	379	872	344	583	608	1090	795	556	1480	206	13	430	123	14	46	46	21	322	21	185	0.014735	1.204	0.255042	0.148618	0.015738	0.135116	0.103633	0.182202
Otu000048	14043	289	577	78	423	148	651	147	256	578	235	238	140	354	160	203	88	301	300	484	250	158	242	8	285	344	433	484	956	480	206	228	223	256	356	451	11	316	816	721	1169	0.25049	0.400408	0.063557	0.339814	0.137014	0.424929	0.098922	0.185094
Otu000049	13712	2248	100	554	237	233	27	35	448	100	1323	10	101	109	102	90	9	76	24	361	18	186	486	335	1410	706	44	212	201	539	410	590	181	796	262	258	6	228	390	18	249	1.94845	0.069395	0.451416	0.190392	0.215705	0.017624	0.023553	0.323915
Otu000050	13555	833	362	188	219	47	793	312	133	428	225	38	82	197	39	32	151	154	91	55	124	198	239	506	444	354	275	316	1200	361	336	184	205	315	663	452	35	418	740	631	1180	0.722	0.251209	0.153188	0.175932	0.043511	0.517617	0.209957	0.096162
Otu000051	13037	32	187	49	131	528	174	492	198	102	397	132	123	226	183	177	120	85	137	110	138	94	55	63	971	549	223	125	92	583	404	539	352	499	1200	346	336	269	552	1519	545	0.027736	0.129768	0.039927	0.105238	0.488807	0.113576	0.331086	0.143159
Otu000052	12970	613	458	305	263	438	379	248	406	146	128	348	334	223	450	564	11	316	93	168	417	469	351	125	203	700	345	141	815	62	256	672	219	200	445	169	434	118	340	324	274	0.531316	0.317828	0.248523	0.211279	0.405488	0.247386	0.166889	0.293548
Otu000053	12614	270	225	506	622	340	108	191	74	217	220	158	453	441	453	404	362	762	345	74	274	194	225	326	609	266	164	76	398	163	268	384	192	377	524	413	30	234	389	417	466	0.234022	0.156138	0.412304	0.499679	0.314762	0.070495	0.128531	0.053504
Otu000054	12183	78	1229	90	139	111	370	29	21	37	63	67	174	212	267	1329	370	134	50	199	102	721	446	67	553	1243	805	372	780	939	160	31	538	65	11	37	1	8	135	0	200	0.067606	0.852862	0.073335	0.111665	0.102761	0.241511	0.019515	0.015184
Otu000055	12009	278	471	192	553	222	489	426	331	185	160	270	385	427	361	146	32	364	267	142	52	575	290	319	448	305	370	397	128	259	224	217	291	363	257	410	96	482	376	164	285	0.240956	0.32685	0.156447	0.444248	0.205521	0.319186	0.286672	0.239321
Otu000056	11996	333	107	374	871	362	167	109	58	180	184	289	657	684	675	734	21	30	302	299	182	263	247	80	482	300	143	86	190	401	83	441	312	333	451	431	23	175	298	350	289	0.288627	0.074252	0.304746	0.699711	0.335129	0.109006	0.07335	0.041935
Otu000057	11710	39	74	106	159	113	321	282	80	428	483	62	160	234	266	258	11	400	436	753	779	180	166	47	154	264	232	259	440	261	588	493	312	290	344	215	495	409	326	582	209	0.033803	0.051352	0.086372	0.127731	0.104612	0.209527	0.189769	0.057842
Otu000058	11703	422	374	497	334	206	470	316	221	143	216	496	498	325	321	45	10	191	288	260	288	441	578	163	664	584	508	60	501	300	149	154	146	319	349	175	46	159	237	130	119	0.365767	0.259537	0.40497	0.268316	0.190709	0.306785	0.212649	0.159788
Otu000059	11670	50	272	123	124	733	182	47	181	64	601	368	75	367	834	1137	46	7	14	278	566	119	411	18	387	698	588	42	346	364	217	55	554	398	312	210	19	58	367	114	324	0.043337	0.188754	0.100224	0.099614	0.678591	0.118797	0.031628	0.130867
Otu000060	11454	160	526	74	117	52	285	564	230	548	197	74	180	87	371	322	752	1267	596	1104	1138	89	167	17	47	101	132	127	26	61	514	201	104	84	42	111	6	121	402	149	309	0.138679	0.365017	0.060297	0.093991	0.04814	0.186029	0.379537	0.166296
Otu000061	11202	116	69	456	17	13	36	113	91	261	371	48	12	15	24	596	12	525	58	829	1615	68	46	5	17	428	103	142	140	17	2639	153	158	28	95	33	568	272	165	582	266	0.100543	0.047882	0.371562	0.013657	0.012035	0.023498	0.076042	0.065795
Otu000062	11135	14	854	169	287	21	295	427	322	428	447	133	303	259	36	35	452	140	447	261	312	69	274	368	243	69	299	350	232	292	167	78	177	573	414	298	34	393	494	312	357	0.012134	0.592632	0.137706	0.230559	0.019441	0.192556	0.287345	0.232814
Otu000063	10900	82	278	588	16	14	345	393	677	596	476	8	6	13	18	60	6	628	83	228	727	77	91	5	12	220	492	364	222	134	1669	401	301	87	120	39	98	457	291	440	138	0.071073	0.192918	0.47912	0.012853	0.012961	0.225193	0.264465	0.489487
Otu000064	10699	20	66	24	22	20	158	508	501	970	729	13	22	14	107	86	349	843	442	1195	1798	28	24	13	24	61	58	251	13	61	771	86	23	24	8	58	187	661	164	271	26	0.017335	0.045801	0.019556	0.017674	0.018515	0.103132	0.341853	0.362235
Otu000065	10585	29	346	35	292	38	213	543	741	610	251	86	152	190	43	25	57	87	147	382	810	75	123	85	298	151	207	558	84	306	520	87	282	248	177	229	121	600	297	873	187	0.025136	0.240106	0.028519	0.234576	0.035179	0.139032	0.365406	0.535761
Otu000066	10578	43	183	97	317	186	243	302	79	526	420	276	344	171	350	325	693	1088	455	489	320	67	71	115	86	89	143	49	169	153	427	116	229	191	89	122	201	205	491	256	402	0.03727	0.126992	0.079039	0.254659	0.172194	0.158614	0.203227	0.057119
Otu000067	10481	180	74	91	357	167	70	70	19	92	116	208	378	210	197	334	16	5	164	215	135	511	334	189	405	320	157	89	168	226	175	902	669	408	516	404	733	265	290	297	325	0.156014	0.051352	0.07415	0.286793	0.154604	0.045691	0.047106	0.013737
Otu000068	10453	122	223	232	185	75	132	136	109	117	53	198	281	281	214	39	69	196	67	128	83	276	196	13	351	500	182	127	543	186	161	976	424	565	747	579	310	172	343	493	369	0.105743	0.15475	0.189041	0.148618	0.069433	0.086161	0.09152	0.07881
Otu000069	10230	148	158	96	209	226	90	13	16	93	11	134	59	162	233	255	622	179	250	99	4	12	36	3963	14	21	8	6	120	107	13	206	104	47	111	54	2289	9	20	9	24	0.128278	0.109644	0.078224	0.167898	0.209224	0.058746	0.008748	0.011568
Otu000070	10174	188	84	171	242	287	109	26	23	156	28	688	187	231	384	729	284	206	256	243	88	43	65	1371	100	60	22	11	18	112	23	174	149	142	117	151	2358	79	146	53	370	0.162948	0.058292	0.139336	0.194409	0.265696	0.071148	0.017496	0.01663
Otu000071	9640	92	413	280	42	37	283	59	356	84	84	35	200	200	188	121	153	3	81	128	144	394	402	146	400	310	174	107	339	111	58	564	652	401	502	337	478	154	601	163	364	0.079741	0.286601	0.228152	0.03374	0.034254	0.184723	0.039703	0.257397
Otu000072	9592	56	427	48	205	31	191	182	180	185	144	90	195	117	651	225	835	1702	757	95	180	95	245	29	70	109	299	95	204	370	245	95	133	102	99	139	99	97	288	156	127	0.048538	0.296316	0.039112	0.164685	0.028699	0.124672	0.122475	0.130144
Otu000073	9389	16	283	17	16	22	177	1051	567	658	211	34	23	12	32	12	123	104	300	207	1271	33	45	12	24	72	143	634	26	70	1215	158	43	114	23	29	146	777	274	375	40	0.013868	0.196387	0.013852	0.012853	0.020367	0.115534	0.707258	0.409955
Otu000074	9257	22	131	111	187	27	250	179	36	254	469	138	116	207	108	110	152	332	290	549	292	60	50	59	80	114	252	171	180	54	1052	180	269	190	134	213	232	634	447	510	416	0.019068	0.090907	0.090446	0.150225	0.024996	0.163183	0.120456	0.026029
Otu000075	9191	136	214	448	225	213	119	42	91	72	132	253	241	227	323	780	32	89	111	56	169	222	174	255	339	393	190	71	73	171	173	485	420	329	366	278	159	147	223	323	427	0.117878	0.148505	0.365044	0.180752	0.197189	0.077675	0.028263	0.065795
Otu000076	9102	148	244	571	143	230	166	139	291	118	100	196	241	314	203	63	30	46	110	73	97	132	149	40	487	483	100	70	226	183	206	254	214	395	539	419	219	119	495	537	312	0.128278	0.169323	0.465268	0.114878	0.212927	0.108354	0.093538	0.2104
Otu000077	8937	154	235	156	253	290	133	127	258	164	190	230	210	336	257	538	50	144	170	180	152	137	190	185	222	163	139	83	165	335	117	210	273	282	341	397	308	161	348	331	323	0.133479	0.163078	0.127113	0.203246	0.268474	0.086813	0.085463	0.18654
Otu000078	8911	21	244	242	53	130	403	975	278	338	305	107	85	72	184	33	619	456	400	284	219	103	305	22	20	127	330	764	70	288	427	113	25	142	11	108	9	111	304	78	106	0.018202	0.169323	0.197189	0.042577	0.12035	0.263051	0.656115	0.201001
Otu000079	8787	153	154	223	160	50	626	264	424	485	211	77	163	114	139	53	32	344	460	492	633	139	236	147	86	76	233	206	105	89	841	132	125	123	23	99	47	244	323	141	115	0.132612	0.106868	0.181707	0.128535	0.046289	0.408611	0.177656	0.306562
Otu000080	8583	370	368	125	412	39	957	268	142	67	78	203	204	376	22	155	119	5	192	205	127	109	365	68	585	377	311	113	422	611	164	54	10	162	188	128	9	68	75	191	139	0.320696	0.255373	0.101854	0.330977	0.036105	0.624665	0.180348	0.102669
Otu000081	8401	55	104	219	66	465	296	28	196	85	130	256	170	167	337	97	4	2	28	245	132	43	117	19	409	655	37	33	104	162	220	476	162	407	907	315	9	93	351	521	279	0.047671	0.072171	0.178448	0.053021	0.430484	0.193209	0.018842	0.141713
Otu000082	8391	42	232	308	111	193	183	231	183	45	213	47	62	113	152	167	25	98	129	248	158	174	151	110	154	130	220	150	424	281	655	364	467	301	418	247	19	346	443	203	194	0.036403	0.160996	0.250968	0.089171	0.178674	0.11945	0.155449	0.132313
Otu000083	8010	37	203	293	19	9	771	360	195	529	346	5	4	5	4	14	5	11	12	29	345	49	123	4	10	178	317	474	344	17	1789	302	87	68	131	3	126	582	79	88	43	0.03207	0.140871	0.238745	0.015263	0.008332	0.503257	0.242258	0.14099
Otu000084	7855	38	313	193	391	153	113	112	59	125	177	205	250	219	365	102	221	217	294	124	169	132	139	50	280	170	78	79	174	207	190	258	260	120	194	394	153	176	320	302	339	0.032936	0.217206	0.157262	0.314107	0.141643	0.073759	0.075369	0.042658
Otu000085	7620	166	48	208	111	319	52	20	18	25	162	240	181	224	170	286	20	97	10	168	151	126	216	15	159	364	39	58	72	115	186	466	275	429	584	373	9	46	335	595	482	0.14388	0.03331	0.169485	0.089171	0.295321	0.033942	0.013459	0.013014
Otu000086	7597	149	114	116	234	384	110	32	14	57	65	446	446	289	356	267	40	1	98	144	99	226	153	348	281	273	76	66	56	261	74	318	346	313	318	210	5	79	349	175	209	0.129145	0.07911	0.09452	0.187982	0.355496	0.071801	0.021534	0.010122
Otu000087	7255	184	72	441	893	703	93	21	42	48	55	486	679	511	870	326	12	40	71	19	77	101	50	17	148	101	79	26	14	51	48	50	86	57	146	78	369	14	51	38	88	0.159481	0.049964	0.35934	0.717384	0.650817	0.060704	0.014132	0.030367
Otu000088	7150	39	96	34	49	139	18	11	10	11	27	493	143	281	2228	1271	19	72	78	157	82	167	104	20	142	54	44	41	23	30	21	170	151	98	209	74	247	38	64	55	140	0.033803	0.066619	0.027704	0.039364	0.128682	0.011749	0.007402	0.00723
Otu000089	7085	109	128	53	76	39	456	311	182	339	128	12	73	61	49	47	396	133	265	208	177	84	234	128	108	134	214	450	197	251	322	251	76	131	128	282	156	123	324	38	212	0.094475	0.088825	0.043186	0.061054	0.036105	0.297646	0.209284	0.13159
Otu000090	6999	70	44	111	214	271	9	7	62	20	35	820	426	313	590	1902	43	161	167	106	61	165	45	122	102	47	16	38	28	8	16	112	133	125	154	60	78	5	109	19	185	0.060672	0.030534	0.090446	0.171915	0.250884	0.005875	0.004711	0.044827
Otu000091	6956	158	100	113	137	97	154	149	23	174	201	5	86	110	3	118	384	27	109	78	79	47	209	226	106	162	75	237	232	218	336	553	216	283	316	196	253	223	404	125	234	0.136946	0.069395	0.092076	0.110058	0.0898	0.100521	0.100268	0.01663
Otu000092	6906	472	92	135	93	114	16	14	14	10	29	228	260	182	202	292	4	3	281	84	29	227	202	501	188	138	55	190	83	41	95	441	295	248	365	350	3	92	120	338	380	0.409104	0.063843	0.110002	0.074711	0.105538	0.010444	0.009421	0.010122
Otu000093	6904	7	125	408	28	12	686	348	563	150	451	4	6	6	5	23	338	25	3	198	410	171	119	5	24	47	599	942	236	32	203	6	31	51	113	4	89	175	146	31	84	0.006067	0.086744	0.332451	0.022494	0.011109	0.447775	0.234183	0.407062
Otu000094	6877	126	21	13	43	17	131	46	16	41	937	9	32	26	5	4	79	91	173	1070	158	5	7	16	8	35	52	38	670	7	254	26	48	22	855	45	9	174	99	769	700	0.10921	0.014573	0.010593	0.034544	0.015738	0.085508	0.030955	0.011568
Otu000095	6847	252	61	118	435	260	22	64	122	147	82	285	472	218	221	296	12	246	122	58	109	116	142	190	117	84	106	158	224	22	99	284	330	151	249	133	35	140	219	298	148	0.21842	0.042331	0.09615	0.349454	0.240701	0.01436	0.043068	0.088209
Otu000096	6835	124	219	97	318	121	235	139	71	75	140	37	115	66	115	227	29	78	86	79	93	190	292	115	252	157	247	332	67	118	146	457	355	232	360	229	16	261	274	149	122	0.107477	0.151975	0.079039	0.255463	0.112018	0.153392	0.093538	0.051335
Otu000097	6753	21	322	15	953	139	27	70	53	78	85	151	225	188	121	326	169	96	52	76	78	103	156	7	764	300	127	20	229	472	132	125	60	101	118	272	111	54	137	56	164	0.018202	0.223451	0.012222	0.765585	0.128682	0.017624	0.047106	0.03832
Otu000098	6752	61	200	111	221	246	39	132	56	39	33	595	366	314	498	436	19	99	162	70	51	110	61	259	97	172	58	10	22	17	31	351	155	198	261	222	485	61	162	171	101	0.052872	0.13879	0.090446	0.177539	0.22774	0.025457	0.088828	0.040489
Otu000099	6686	120	223	133	286	161	268	264	269	165	89	64	113	123	175	110	38	145	73	128	160	196	123	43	311	228	162	244	60	87	192	104	226	176	284	174	30	187	226	362	164	0.10401	0.15475	0.108372	0.229756	0.149049	0.174932	0.177656	0.194493
Otu000100	6638	57	135	132	527	329	151	29	57	36	70	192	323	381	382	97	6	162	111	93	40	96	127	177	248	141	75	78	71	77	25	255	234	270	265	347	81	106	287	206	162	0.049405	0.093683	0.107558	0.423361	0.304579	0.098563	0.019515	0.041212
Otu000101	6526	246	76	150	159	176	326	216	83	370	62	21	61	42	130	65	562	1285	301	323	89	10	2	214	5	10	33	29	249	33	12	17	81	14	6	7	938	32	11	67	13	0.21322	0.05274	0.122224	0.127731	0.162936	0.212791	0.145355	0.060011
Otu000102	6430	590	232	49	99	229	339	777	54	398	14	7	73	19	83	31	862	712	92	239	13	6	5	179	5	9	13	12	158	121	18	37	14	30	15	13	824	15	3	16	25	0.51138	0.160996	0.039927	0.079531	0.212002	0.221276	0.522873	0.039043
Otu000103	6408	39	81	151	259	193	59	46	167	91	108	243	167	181	206	99	336	445	138	129	115	169	180	42	152	186	239	98	144	27	134	380	85	228	298	209	9	58	151	252	114	0.033803	0.05621	0.123039	0.208066	0.178674	0.038511	0.030955	0.120745
Otu000104	6393	24	9	107	55	111	96	72	16	132	18	11	51	15	127	48	105	412	12	18	27	36	4	4600	5	7	10	8	95	27	4	75	1	0	20	2	13	8	0	4	8	0.020802	0.006246	0.087187	0.044184	0.102761	0.062662	0.048452	0.011568
Otu000105	6328	19	199	48	142	115	74	42	177	559	181	204	127	164	124	720	555	151	77	73	96	72	58	34	114	102	91	51	79	321	101	124	61	37	119	85	429	87	230	143	143	0.016468	0.138096	0.039112	0.114075	0.106464	0.048302	0.028263	0.127975
Otu000106	6251	33	28	30	286	375	198	71	39	14	12	142	96	97	188	262	426	450	263	38	11	25	35	1499	15	17	23	22	154	20	30	60	65	54	94	67	888	6	12	67	39	0.028603	0.019431	0.024445	0.229756	0.347164	0.129241	0.047779	0.028198
Otu000107	6237	17	70	44	524	311	51	36	111	33	148	411	376	369	582	290	206	353	271	167	125	175	106	27	181	126	130	41	62	37	110	111	37	40	153	97	6	67	81	72	83	0.014735	0.048576	0.035853	0.420951	0.287915	0.033289	0.024226	0.080256
Otu000108	6236	135	33	50	208	431	109	51	20	101	64	430	303	193	650	361	315	229	73	65	84	112	94	137	179	176	45	30	13	104	85	207	118	151	208	172	4	49	150	147	150	0.117011	0.0229	0.040741	0.167095	0.399008	0.071148	0.03432	0.01446
Otu000109	6157	191	73	74	325	375	75	14	39	80	173	309	324	202	269	175	228	281	81	42	89	84	57	49	147	127	48	14	74	88	121	169	90	174	379	235	91	108	169	277	237	0.165549	0.050658	0.060297	0.261086	0.347164	0.048955	0.009421	0.028198
Otu000110	6100	4	104	103	51	6	400	541	593	198	421	4	2	4	5	3	5	5	13	146	491	77	116	8	15	56	255	628	290	6	349	44	53	27	90	34	340	380	79	97	57	0.003467	0.072171	0.083927	0.04097	0.005555	0.261093	0.36406	0.428753
Otu000111	6071	24	22	23	10	19	579	50	81	39	41	3	8	23	13	6	5	58	14	122	108	7	17	60	11	17	31	106	3695	20	40	149	7	5	34	7	68	76	78	296	99	0.020802	0.015267	0.018741	0.008033	0.01759	0.377932	0.033647	0.058565
Otu000112	6054	154	129	585	121	130	3	35	23	16	29	172	307	162	210	81	0	8	4	27	155	182	217	4	325	428	36	10	10	45	65	602	94	452	372	244	4	56	202	186	169	0.133479	0.089519	0.476675	0.097204	0.12035	0.001958	0.023553	0.01663
Otu000113	6023	102	149	250	23	133	381	34	94	7	92	60	175	20	2	167	7	44	278	36	130	241	321	225	151	249	411	223	407	357	445	103	121	96	98	78	3	27	161	71	51	0.088408	0.103398	0.203707	0.018477	0.123128	0.248691	0.02288	0.067964
Otu000114	5914	40	101	310	67	162	125	18	8	10	79	551	313	308	456	64	10	30	39	109	8	506	363	35	351	135	313	176	6	157	52	18	650	89	32	31	2	7	67	64	52	0.03467	0.070089	0.252597	0.053824	0.149975	0.081592	0.012113	0.005784
Otu000115	5903	1470	173	352	302	216	177	8	75	41	41	103	403	206	40	78	1	9	65	44	34	127	175	15	94	157	119	11	98	63	33	201	94	271	109	92	22	38	197	6	143	1.27412	0.120053	0.28682	0.242609	0.199967	0.115534	0.005384	0.054227
Otu000116	5892	167	131	149	151	64	166	161	233	258	92	32	119	131	38	19	24	19	213	112	123	94	122	21	204	200	104	49	94	179	165	71	151	278	416	306	30	171	273	306	256	0.144747	0.090907	0.12141	0.121305	0.059249	0.108354	0.108343	0.168465
Otu000117	5892	435	70	114	264	285	166	3	76	5	19	235	301	157	435	285	3	15	85	40	73	205	130	8	86	177	39	109	72	23	82	591	212	155	174	114	175	10	114	169	181	0.377035	0.048576	0.092891	0.212082	0.263845	0.108354	0.002019	0.05495
Otu000118	5883	31	54	51	16	3	361	25	27	104	83	2	20	15	3	174	1	5	272	744	440	65	44	5	7	148	250	256	465	66	906	205	136	19	92	32	16	136	102	312	190	0.026869	0.037473	0.041556	0.012853	0.002777	0.235637	0.016823	0.019522
Otu000119	5858	256	214	168	175	55	147	220	139	165	70	109	345	252	256	47	922	20	104	156	144	81	223	37	322	115	106	52	63	357	131	6	2	70	50	79	3	11	87	2	97	0.221887	0.148505	0.136891	0.140585	0.050917	0.095952	0.148046	0.1005
Otu000120	5812	24	104	24	73	15	202	339	63	341	483	5	38	34	110	10	458	564	309	370	203	39	91	11	21	71	220	340	44	48	498	45	21	59	25	44	27	45	198	70	126	0.020802	0.072171	0.019556	0.058644	0.013887	0.131852	0.228126	0.045551
Otu000121	5738	299	82	187	172	148	99	107	110	22	45	267	167	126	170	135	97	47	118	68	127	153	232	101	123	208	224	112	148	536	219	83	42	156	129	98	70	24	226	102	159	0.259157	0.056904	0.152373	0.138175	0.137014	0.064621	0.072004	0.079533
Otu000122	5732	154	55	139	91	116	13	32	5	8	46	349	250	59	696	383	439	37	83	119	16	182	71	15	90	44	14	234	38	117	21	185	183	115	165	541	226	87	70	55	189	0.133479	0.038167	0.113261	0.073104	0.10739	0.008486	0.021534	0.003615
Otu000123	5701	397	177	58	411	378	82	113	34	25	33	194	366	228	201	545	7	8	92	29	45	212	95	277	103	109	56	59	107	36	40	127	250	185	126	156	58	48	61	78	95	0.344098	0.122829	0.04726	0.330174	0.349942	0.053524	0.076042	0.024583
Otu000124	5677	117	44	137	149	73	14	19	12	27	39	157	373	398	182	178	23	21	53	141	161	458	287	134	346	435	136	68	55	344	100	256	98	127	140	61	98	36	91	37	52	0.101409	0.030534	0.111632	0.119698	0.067581	0.009138	0.012786	0.008676
Otu000125	5656	116	146	12	110	77	14	124	22	77	286	38	12	18	3	10	66	3	51	75	59	69	130	34	186	291	77	55	510	247	113	97	101	353	584	173	5	392	207	505	208	0.100543	0.101316	0.009778	0.088368	0.071284	0.009138	0.083444	0.015907
Otu000126	5612	303	163	276	130	200	154	171	15	30	19	36	448	26	97	385	13	375	65	63	39	101	703	125	5	25	75	58	37	19	10	101	43	24	90	632	290	40	50	123	53	0.262624	0.113114	0.224893	0.104434	0.185154	0.100521	0.115072	0.010845
Otu000127	5572	38	136	141	230	51	448	159	202	151	64	313	223	260	268	92	129	28	47	72	36	98	96	84	102	65	147	94	138	97	56	131	73	146	106	180	35	91	303	282	160	0.032936	0.094377	0.114891	0.184769	0.047214	0.292424	0.106997	0.146051
Otu000128	5554	135	127	17	6	195	32	21	9	7	72	15	43	77	54	137	8	6	2	31	174	797	863	106	247	383	525	20	8	484	63	56	314	45	117	75	4	4	36	22	217	0.117011	0.088131	0.013852	0.00482	0.180525	0.020887	0.014132	0.006507
Otu000129	5462	182	18	92	118	169	21	26	124	26	79	149	101	214	371	371	1	244	114	55	87	215	77	32	231	166	62	47	55	101	33	430	193	286	283	217	21	85	107	89	170	0.157748	0.012491	0.074964	0.094794	0.156455	0.013707	0.017496	0.089655
Otu000130	5437	8	339	96	9	14	216	323	186	140	181	4	7	5	7	7	3	1000	135	716	294	86	59	5	7	51	365	525	98	38	143	1	24	39	3	11	31	185	25	36	15	0.006934	0.235248	0.078224	0.00723	0.012961	0.14099	0.217359	0.134482
Otu000131	5436	25	211	93	103	56	221	227	113	270	120	90	42	70	121	20	574	515	218	21	35	63	218	183	54	55	421	213	337	96	185	12	49	24	42	52	52	30	89	59	57	0.021669	0.146423	0.075779	0.082744	0.051843	0.144254	0.152757	0.081702
Otu000132	5398	303	162	80	26	145	54	16	230	13	38	11	124	77	342	159	3	126	31	344	115	97	138	6	51	33	7	23	9	33	3	209	42	20	71	29	2013	30	38	103	44	0.262624	0.11242	0.065186	0.020887	0.134237	0.035248	0.010767	0.166296
Otu000133	5337	13	441	9	217	45	41	7	22	7	72	87	76	143	77	26	355	12	42	45	9	353	122	201	582	387	329	61	303	548	20	4	313	13	22	30	4	9	96	21	173	0.011268	0.306031	0.007333	0.174325	0.04166	0.026762	0.004711	0.015907
Otu000134	5294	13	136	324	168	149	302	70	194	17	239	200	251	225	161	261	26	3	103	115	293	132	109	7	201	220	128	145	253	191	135	39	30	51	73	101	3	11	84	61	70	0.011268	0.094377	0.264005	0.134961	0.13794	0.197125	0.047106	0.140267
Otu000135	5239	116	64	69	187	38	184	19	22	51	214	47	196	111	74	134	110	198	86	118	23	62	71	420	104	132	83	14	10	75	180	337	90	200	280	176	295	90	221	134	204	0.100543	0.044413	0.056223	0.150225	0.035179	0.120103	0.012786	0.015907
Otu000136	5127	87	189	269	9	9	870	651	487	200	127	4	16	11	6	4	4	2	1	2	128	126	135	2	18	24	370	832	186	6	204	1	1	12	2	3	6	44	33	43	3	0.075407	0.131156	0.219189	0.00723	0.008332	0.567878	0.438083	0.352113
Otu000137	5113	9	77	7	80	7	39	670	16	381	18	5	3	7	7	6	107	52	113	5	27	22	23	7	164	23	262	575	233	1127	389	7	1	97	0	40	1	63	359	70	14	0.007801	0.053434	0.005704	0.064267	0.00648	0.025457	0.450869	0.011568
Otu000138	5079	14	28	33	6	320	13	57	5	6	6	69	13	165	755	511	0	4	865	67	31	83	111	3	30	29	16	496	3	25	3	159	181	11	93	344	327	42	20	64	71	0.012134	0.019431	0.026889	0.00482	0.296247	0.008486	0.038357	0.003615
Otu000139	5014	143	142	130	116	98	132	7	92	13	25	88	39	73	265	584	31	28	53	287	111	213	135	29	133	113	130	95	32	24	60	209	247	200	250	140	9	123	171	157	87	0.123945	0.098541	0.105928	0.093188	0.090726	0.086161	0.004711	0.066518
Otu000140	5000	155	123	131	161	322	109	25	148	62	31	117	197	125	181	102	3	19	70	17	57	135	127	137	145	134	138	107	51	60	54	308	175	138	221	185	5	100	172	315	138	0.134346	0.085356	0.106743	0.129338	0.298098	0.071148	0.016823	0.107008
Otu000141	4986	133	305	342	262	108	41	210	135	135	95	244	290	216	339	95	27	42	145	103	140	74	195	4	78	103	160	60	97	70	45	77	89	63	79	55	83	66	64	61	56	0.115277	0.211654	0.278672	0.210476	0.099983	0.026762	0.141317	0.097608
Otu000142	4952	74	213	430	12	196	301	73	6	7	36	264	153	166	139	411	1	0	0	4	145	218	253	115	328	289	167	149	21	108	10	31	204	32	62	66	138	30	40	31	29	0.064139	0.147811	0.350377	0.00964	0.181451	0.196473	0.049125	0.004338
Otu000143	4907	54	35	14	48	210	135	7	101	77	35	130	106	50	117	101	2	2	3	25	54	93	108	94	85	174	171	7	258	178	95	243	185	115	406	135	104	99	277	649	125	0.046804	0.024288	0.011408	0.03856	0.194412	0.088119	0.004711	0.073025
Otu000144	4896	379	103	36	32	74	21	38	10	11	80	224	120	50	15	22	26	5	33	30	17	882	369	136	120	42	115	62	35	41	9	434	436	69	289	108	17	140	71	52	143	0.328497	0.071477	0.029334	0.025707	0.068507	0.013707	0.025572	0.00723
Otu000145	4888	77	462	9	451	31	154	4	53	4	3	28	142	172	82	5	57	18	18	52	3	113	167	861	440	192	213	60	179	715	8	0	38	1	2	21	0	2	21	15	15	0.066739	0.320604	0.007333	0.362307	0.028699	0.100521	0.002692	0.03832
Otu000146	4882	89	154	66	199	620	18	34	73	28	26	326	232	261	201	519	6	78	13	21	85	117	53	468	133	64	53	10	115	42	31	112	64	24	153	64	52	23	62	127	66	0.07714	0.106868	0.053779	0.159865	0.573978	0.011749	0.02288	0.052781
Otu000147	4880	9	149	160	17	4	366	278	195	33	310	3	3	6	4	5	2	6	1	3	96	61	121	3	13	40	325	355	149	7	1011	50	176	36	39	12	252	291	131	125	33	0.007801	0.103398	0.130373	0.013657	0.003703	0.2389	0.187077	0.14099
Otu000148	4833	5	71	112	20	7	40	166	322	238	180	5	4	8	311	5	87	225	378	247	272	16	20	10	5	8	125	340	7	47	363	6	15	22	2	9	449	193	225	243	25	0.004334	0.04927	0.091261	0.016067	0.00648	0.026109	0.111708	0.232814
Otu000149	4789	11	84	17	8	6	471	297	76	82	59	6	11	14	18	58	539	531	107	23	106	71	60	4	14	13	418	147	5	126	538	10	57	52	5	43	267	124	173	92	46	0.009534	0.058292	0.013852	0.006427	0.005555	0.307437	0.199863	0.05495
Otu000150	4768	133	133	151	194	204	101	41	74	12	98	276	76	166	184	91	4	3	44	54	80	128	99	62	144	149	94	40	7	39	33	151	135	192	233	197	319	48	256	112	211	0.115277	0.092295	0.123039	0.155848	0.188857	0.065926	0.02759	0.053504
Otu000151	4755	8	122	107	42	20	314	231	207	112	94	74	94	123	86	122	137	336	107	66	162	42	93	64	22	71	97	149	179	43	159	104	70	64	57	111	247	225	129	93	172	0.006934	0.084662	0.087187	0.03374	0.018515	0.204958	0.155449	0.149666
Otu000152	4734	123	138	103	151	126	74	19	100	28	28	105	138	99	118	194	2	12	63	33	81	266	127	180	201	162	24	53	10	412	33	429	129	204	245	198	44	82	80	47	73	0.10661	0.095765	0.083927	0.121305	0.116647	0.048302	0.012786	0.072302
Otu000153	4731	7	14	6	11	35	14	14	8	9	9	560	108	31	677	424	46	129	51	120	467	111	28	195	237	45	19	388	16	77	52	81	42	50	139	138	0	247	25	16	85	0.006067	0.009715	0.004889	0.008837	0.032402	0.009138	0.009421	0.005784
Otu000154	4708	61	93	425	12	391	404	8	226	10	53	92	52	68	20	37	5	1	88	14	163	248	339	2	214	270	172	194	94	64	51	184	67	126	53	87	6	69	78	128	39	0.052872	0.064537	0.346303	0.00964	0.361977	0.263704	0.005384	0.163403
Otu000155	4654	17	236	48	26	18	302	583	626	215	148	6	9	57	33	23	128	28	9	90	90	58	39	31	24	32	137	264	127	5	123	29	38	140	70	16	208	363	116	71	71	0.014735	0.163772	0.039112	0.020887	0.016664	0.197125	0.392323	0.452613
Otu000156	4632	37	35	8	174	46	164	66	126	14	34	74	132	182	34	58	33	11	131	4	45	135	117	204	79	58	121	89	71	104	60	116	166	88	107	237	1097	142	80	88	65	0.03207	0.024288	0.006519	0.139781	0.042585	0.107048	0.044414	0.091101
Otu000157	4626	9	815	47	10	38	94	6	10	84	261	247	12	54	33	22	9	36	73	13	115	37	213	5	104	273	178	14	367	318	216	64	311	67	27	54	2	18	174	131	65	0.007801	0.565568	0.038297	0.008033	0.035179	0.061357	0.004038	0.00723
Otu000158	4620	307	148	159	106	273	512	719	12	312	8	23	109	16	65	8	144	41	196	85	2	5	4	33	6	9	1	5	32	15	3	6	2	4	5	9	1195	11	10	17	3	0.266091	0.102704	0.129558	0.085154	0.252736	0.334199	0.483843	0.008676
Otu000159	4604	8	325	16	11	15	149	10	64	3	42	53	14	75	102	622	4	2	18	206	110	93	148	113	205	662	48	118	310	429	89	22	274	57	8	31	3	1	52	17	75	0.006934	0.225533	0.013037	0.008837	0.013887	0.097257	0.006729	0.046274
Otu000160	4587	96	385	319	66	98	402	5	46	35	51	75	73	224	134	12	4	3	0	159	72	171	211	6	356	339	143	42	182	317	129	29	93	43	25	55	7	21	12	75	72	0.083208	0.26717	0.259931	0.053021	0.090726	0.262399	0.003365	0.033259
Otu000161	4559	118	14	139	158	103	100	5	29	58	25	199	259	251	88	485	61	2	66	82	65	208	98	28	354	216	111	21	128	288	34	94	101	102	118	81	30	21	149	29	41	0.102276	0.009715	0.113261	0.126928	0.095354	0.065273	0.003365	0.020968
Otu000162	4525	6	17	12	110	102	47	10	76	37	102	104	95	48	474	275	1086	592	343	124	60	33	25	147	39	35	36	41	4	138	117	0	39	9	5	13	16	8	55	8	37	0.0052	0.011797	0.009778	0.088368	0.094429	0.030678	0.006729	0.05495
Otu000163	4516	17	13	115	19	7	26	210	62	208	293	14	33	46	144	11	43	202	56	229	94	90	98	1	190	97	157	167	204	60	455	63	169	96	109	99	1	81	187	125	225	0.014735	0.009021	0.093705	0.015263	0.00648	0.016971	0.141317	0.044827
Otu000164	4482	21	162	68	19	84	375	69	101	63	102	7	54	640	51	3	2	1	48	227	264	119	217	2	81	175	248	176	359	38	184	137	49	41	63	44	0	68	70	35	15	0.018202	0.11242	0.055408	0.015263	0.077765	0.244775	0.046433	0.073025
Otu000165	4480	125	65	10	159	113	51	11	175	62	62	300	135	108	307	6	117	16	28	51	77	206	290	3	242	357	128	98	64	148	110	82	100	182	220	81	3	38	73	22	55	0.108343	0.045107	0.008148	0.127731	0.104612	0.033289	0.007402	0.126529
Otu000166	4479	42	33	106	228	129	19	12	6	8	15	216	179	88	257	337	1	30	83	124	20	144	127	361	106	78	83	49	28	116	9	183	269	57	143	221	12	49	57	223	231	0.036403	0.0229	0.086372	0.183162	0.119425	0.012402	0.008075	0.004338
Otu000167	4478	53	569	23	111	30	191	8	120	18	50	19	32	166	106	50	11	5	26	110	56	94	50	445	344	108	358	209	231	547	89	3	81	6	8	9	2	20	34	6	80	0.045938	0.394856	0.018741	0.089171	0.027773	0.124672	0.005384	0.086763
Otu000168	4463	100	21	5	417	105	4	147	12	64	706	141	137	214	19	1	2	92	7	52	103	192	143	368	149	47	81	60	184	231	118	26	48	17	66	87	13	8	57	99	120	0.086675	0.014573	0.004074	0.334994	0.097206	0.002611	0.098922	0.008676
Otu000169	4418	6	184	18	16	4	370	433	45	370	9	4	5	6	330	1	544	139	119	85	214	43	41	4	19	18	243	194	6	39	354	4	10	16	3	11	25	108	207	132	39	0.0052	0.127686	0.014667	0.012853	0.003703	0.241511	0.291382	0.032536
Otu000170	4374	20	23	160	93	216	65	89	138	84	76	111	84	164	125	62	4	81	12	28	288	76	184	2	82	269	100	7	106	250	92	244	78	153	364	41	10	69	137	166	21	0.017335	0.015961	0.130373	0.074711	0.199967	0.042428	0.059892	0.099777
Otu000171	4371	254	140	10	246	120	77	79	71	32	15	26	294	116	54	76	3	55	102	6	14	201	47	23	191	61	40	132	0	127	254	184	250	226	127	164	46	235	77	85	111	0.220154	0.097153	0.008148	0.197622	0.111093	0.05026	0.053162	0.051335
Otu000172	4364	35	190	71	39	58	149	56	270	102	64	58	121	117	4	95	2	77	38	44	60	109	112	5	220	263	143	15	89	121	81	135	109	213	234	166	260	91	161	76	111	0.030336	0.13185	0.057853	0.03133	0.053695	0.097257	0.037685	0.195216
Otu000173	4362	120	108	129	58	104	43	93	115	151	62	13	103	137	12	58	27	9	123	140	321	152	142	51	113	97	139	87	278	47	216	108	48	108	74	127	11	106	146	215	171	0.10401	0.074946	0.105113	0.046594	0.09628	0.028068	0.062583	0.083148
Otu000174	4358	99	2	71	460	533	4	3	14	22	64	396	267	148	282	486	2	1	0	90	32	102	94	94	167	137	15	24	22	66	61	67	83	87	171	64	0	0	58	3	67	0.085808	0.001388	0.057853	0.369537	0.493436	0.002611	0.002019	0.010122
Otu000175	4342	187	145	72	56	217	50	19	157	42	90	179	183	95	72	452	121	55	29	128	156	149	126	53	103	90	48	66	8	11	65	94	165	65	134	70	337	40	106	45	62	0.162082	0.100622	0.058668	0.044987	0.200892	0.032637	0.012786	0.113515
Otu000176	4293	152	44	74	114	123	184	198	61	27	91	139	218	174	101	178	264	6	42	170	252	90	66	7	118	127	83	98	45	57	110	92	4	75	102	108	128	88	115	60	108	0.131745	0.030534	0.060297	0.091581	0.11387	0.120103	0.133242	0.044104
Otu000177	4279	229	18	6	6	58	55	15	8	50	168	1	3	2	115	89	250	123	46	372	165	7	7	2	9	76	17	5	358	3	208	91	89	42	180	53	3	107	129	970	144	0.198485	0.012491	0.004889	0.00482	0.053695	0.0359	0.010094	0.005784
Otu000178	4260	0	0	0	0	113	0	0	0	0	0	0	1	0	0	0	0	0	0	0	0	1	1	0	0	0	0	0	0	11	1	12	15	4	13	4013	15	16	20	12	12	0	0	0	0	0.104612	0	0	0
Otu000179	4242	122	7	135	62	6	48	14	337	136	65	5	34	52	36	91	3	289	29	26	154	69	67	4	169	164	95	93	139	139	175	57	103	330	401	64	7	131	118	186	80	0.105743	0.004858	0.110002	0.049807	0.005555	0.031331	0.009421	0.243659
Otu000180	4242	176	67	42	75	14	155	141	90	95	85	3	135	105	5	67	2	230	59	60	103	31	64	175	80	42	67	109	556	163	70	74	31	86	88	89	215	196	132	106	159	0.152547	0.046495	0.034223	0.060251	0.012961	0.101174	0.094884	0.065072
Otu000181	4242	26	34	151	38	121	2	19	8	16	17	262	53	96	406	308	52	14	117	3	64	129	45	117	104	166	66	50	70	32	100	235	29	353	296	128	55	83	110	135	132	0.022535	0.023594	0.123039	0.030527	0.112018	0.001305	0.012786	0.005784
Otu000182	4206	3	133	9	14	7	25	8	4	16	61	7	14	65	21	35	19	3	7	82	13	142	101	3	374	334	185	138	512	646	107	23	644	83	36	26	4	35	100	4	163	0.0026	0.092295	0.007333	0.011247	0.00648	0.016318	0.005384	0.002892
Otu000183	4185	8	69	36	12	18	1252	37	52	10	226	7	43	39	130	1	44	2	89	83	119	45	7	6	158	114	55	6	71	157	122	31	115	193	177	115	77	97	149	131	82	0.006934	0.047882	0.029334	0.00964	0.016664	0.817222	0.024899	0.037597
Otu000184	4175	17	68	101	114	27	131	418	44	457	107	5	119	51	163	7	158	92	291	54	42	43	101	32	157	51	90	194	148	277	83	23	43	33	8	81	0	67	151	33	94	0.014735	0.047188	0.082298	0.091581	0.024996	0.085508	0.281288	0.031813
Otu000185	4167	79	63	30	127	11	465	116	161	195	71	3	6	6	76	9	0	4	24	28	43	94	74	8	310	143	141	81	77	201	259	25	18	10	178	61	7	214	132	488	129	0.068473	0.043719	0.024445	0.102024	0.010183	0.303521	0.078061	0.116407
Otu000186	4155	110	60	189	306	113	113	146	76	112	32	288	153	202	133	40	23	8	6	104	30	41	56	126	116	62	86	92	172	137	37	20	52	248	91	192	10	51	123	123	76	0.095342	0.041637	0.154003	0.245823	0.104612	0.073759	0.098249	0.05495
Otu000187	4120	21	15	65	12	206	66	9	7	125	136	148	83	24	199	310	2	2	24	211	97	520	76	248	395	313	252	43	10	21	43	3	221	61	47	23	5	12	24	2	39	0.018202	0.010409	0.052964	0.00964	0.190709	0.04308	0.006056	0.005061
Otu000188	4085	47	19	92	231	124	40	10	14	6	29	290	185	171	389	177	8	31	49	66	59	69	98	23	193	113	30	29	28	116	39	216	48	113	238	107	113	16	92	246	121	0.040737	0.013185	0.074964	0.185572	0.114796	0.026109	0.006729	0.010122
Otu000189	4082	12	61	93	224	20	124	38	239	279	69	25	55	80	16	22	102	1	79	55	49	84	107	24	136	143	84	84	232	112	69	188	122	109	184	152	3	63	177	219	147	0.010401	0.042331	0.075779	0.179949	0.018515	0.080939	0.025572	0.172803
Otu000190	4071	218	14	110	113	14	40	10	33	55	50	105	195	138	43	17	17	133	73	5	40	215	64	4	265	120	101	11	45	120	47	62	236	163	123	165	269	88	197	179	174	0.188951	0.009715	0.089631	0.090778	0.012961	0.026109	0.006729	0.02386
Otu000191	4051	7	133	40	36	8	97	538	1029	126	51	5	13	3	22	5	13	2	130	71	289	35	36	6	6	7	199	346	6	3	32	12	3	8	10	3	86	504	54	65	12	0.006067	0.092295	0.032593	0.02892	0.007406	0.063315	0.362041	0.743992
Otu000192	4012	80	181	241	22	45	52	111	328	79	41	123	31	97	87	107	25	5	13	83	77	134	113	10	90	80	74	26	125	104	40	159	136	96	316	234	28	37	230	117	35	0.06934	0.125605	0.196374	0.017674	0.04166	0.033942	0.074696	0.237152
Otu000193	4001	3	7	1	6	132	19	7	7	1	6	44	12	12	81	42	2	6	107	0	1	41	146	91	101	42	3	2482	9	5	0	62	79	8	120	68	2	12	8	5	221	0.0026	0.004858	0.000815	0.00482	0.122202	0.012402	0.004711	0.005061
Otu000194	3982	2	113	3	3	6	24	5	7	6	6	45	8	79	250	5	2	4	11	5	33	430	648	31	129	1385	127	213	9	14	89	3	149	54	15	8	1	0	14	0	46	0.001733	0.078416	0.002444	0.00241	0.005555	0.015666	0.003365	0.005061
Otu000195	3971	7	209	81	323	93	101	102	108	70	57	150	61	237	4	6	5	1	69	89	104	157	259	4	193	274	49	39	28	149	50	84	114	97	271	52	0	10	101	94	69	0.006067	0.145035	0.066001	0.259479	0.086097	0.065926	0.06864	0.078087
Otu000196	3962	113	92	107	150	55	15	23	55	9	11	172	514	116	327	251	1	36	2	64	37	156	21	30	43	97	16	25	1	5	29	245	51	41	75	81	665	22	39	47	123	0.097942	0.063843	0.087187	0.120501	0.050917	0.009791	0.015478	0.039766
Otu000197	3960	57	124	170	417	115	10	12	160	8	125	95	121	81	97	10	102	4	70	138	91	102	24	207	296	175	66	61	67	47	125	41	74	18	129	86	3	88	146	99	99	0.049405	0.08605	0.138521	0.334994	0.106464	0.006527	0.008075	0.115684
Otu000198	3918	38	347	19	252	25	24	9	204	5	9	3	37	134	1	5	4	20	37	2	5	331	60	154	400	118	74	3	247	746	66	10	223	93	12	38	1	55	21	1	85	0.032936	0.2408	0.015482	0.202442	0.023144	0.015666	0.006056	0.147497
Otu000199	3906	138	55	15	121	161	24	145	23	29	121	33	63	264	161	0	150	52	45	85	50	93	132	6	377	199	64	70	142	283	136	23	34	84	80	108	3	35	81	126	95	0.119611	0.038167	0.012222	0.097204	0.149049	0.015666	0.097576	0.01663
Otu000200	3903	112	75	288	152	100	56	26	24	8	39	77	73	90	291	171	2	2	41	150	58	65	105	43	131	142	52	64	63	57	47	183	151	175	228	123	1	43	117	150	128	0.097076	0.052046	0.234671	0.122108	0.092577	0.036553	0.017496	0.017353
Otu000201	3870	5	13	7	117	11	26	34	20	389	459	2	16	5	7	7	89	114	231	284	92	6	2	1	12	17	6	7	247	67	181	30	59	19	237	40	22	108	219	123	539	0.004334	0.009021	0.005704	0.093991	0.010183	0.016971	0.02288	0.01446
Otu000202	3861	6	269	15	887	19	46	140	415	176	112	6	22	80	10	31	116	89	74	50	2	8	12	12	65	33	22	133	12	52	58	3	32	113	51	80	157	87	141	151	74	0.0052	0.186672	0.012222	0.712564	0.01759	0.030026	0.094211	0.300055
Otu000203	3846	177	36	21	103	109	10	9	8	25	32	233	250	53	203	225	5	2	61	116	64	145	136	17	42	120	119	16	11	3	72	310	78	46	268	289	3	34	103	204	88	0.153414	0.024982	0.017111	0.082744	0.100909	0.006527	0.006056	0.005784
Otu000204	3843	15	191	53	77	33	181	168	88	18	70	111	21	68	20	37	341	247	90	58	161	67	44	7	51	93	94	47	140	14	40	148	106	98	77	150	107	55	186	99	172	0.013001	0.132544	0.043186	0.061857	0.03055	0.118145	0.113054	0.063626
Otu000205	3843	15	51	15	108	32	55	11	19	564	222	13	19	30	11	77	5	216	31	17	56	19	65	8	11	89	231	290	36	76	677	20	43	9	214	77	1	58	104	133	115	0.013001	0.035391	0.012222	0.086761	0.029625	0.0359	0.007402	0.013737
Otu000206	3842	43	170	141	31	43	260	213	262	106	112	57	103	98	22	47	27	288	65	166	124	67	124	73	31	66	117	115	93	62	168	58	57	33	26	49	29	51	111	76	58	0.03727	0.117971	0.114891	0.024904	0.039808	0.169711	0.143336	0.189432
Otu000207	3830	205	127	92	181	106	116	20	45	5	35	59	61	47	101	247	0	8	45	40	53	126	133	11	64	108	74	131	40	65	43	262	136	239	187	125	72	128	166	73	54	0.177683	0.088131	0.074964	0.145405	0.098132	0.075717	0.013459	0.032536
Otu000208	3820	48	63	59	108	29	213	130	24	135	57	93	188	97	125	51	75	103	82	138	134	95	36	1	222	169	118	39	264	253	84	2	15	85	34	97	2	48	133	62	109	0.041604	0.043719	0.048075	0.086761	0.026847	0.139032	0.087482	0.017353
Otu000209	3817	89	97	207	39	35	183	129	50	26	54	32	22	72	125	72	14	2	165	92	349	104	288	48	127	166	156	339	20	41	83	62	113	93	51	58	12	79	44	35	44	0.07714	0.067313	0.16867	0.03133	0.032402	0.11945	0.086809	0.036151
Otu000210	3806	219	53	71	300	348	18	17	18	22	31	347	234	142	365	247	13	37	45	17	20	106	137	151	75	34	41	14	52	69	6	105	141	25	58	52	45	29	35	29	38	0.189817	0.036779	0.057853	0.241003	0.322169	0.011749	0.01144	0.013014
Otu000211	3792	2	618	73	104	12	36	9	97	4	59	8	41	101	52	38	316	36	12	33	34	43	96	396	245	117	229	81	16	572	73	7	125	1	8	12	1	17	36	1	31	0.001733	0.42886	0.059483	0.083548	0.011109	0.023498	0.006056	0.070133
Otu000212	3785	155	89	324	214	88	105	22	10	57	24	103	142	76	96	254	0	4	71	56	26	182	123	11	228	161	130	40	15	221	104	20	61	69	133	96	2	40	40	79	114	0.134346	0.061761	0.264005	0.171915	0.081468	0.068537	0.014805	0.00723
Otu000213	3771	35	11	11	17	22	140	73	69	10	74	40	34	41	62	10	1	22	62	28	109	89	93	2	213	213	67	31	535	130	198	105	124	196	378	89	70	70	128	32	137	0.030336	0.007633	0.008963	0.013657	0.020367	0.091383	0.049125	0.049889
Otu000214	3713	82	573	87	153	4	58	8	66	54	57	77	34	97	6	4	3	1	11	1	63	75	118	138	345	95	62	50	133	419	139	0	25	200	68	172	1	54	74	40	66	0.071073	0.397632	0.07089	0.122911	0.003703	0.037859	0.005384	0.04772
Otu000215	3706	1	4	379	93	242	45	16	9	11	60	154	74	69	221	136	5	2	6	50	26	108	300	4	375	214	11	5	9	498	51	51	33	51	61	39	70	0	55	105	63	0.000867	0.002776	0.308821	0.074711	0.224037	0.029373	0.010767	0.006507
Otu000216	3701	3	3	0	3	5	321	6	5	69	128	0	3	14	4	1	220	2	38	87	30	3	0	132	5	6	11	4	1161	132	8	1	1	0	6	16	109	29	99	185	851	0.0026	0.002082	0	0.00241	0.004629	0.209527	0.004038	0.003615
Otu000217	3648	32	14	4	15	13	47	95	50	41	88	3	68	29	83	130	541	295	159	253	220	29	32	29	58	82	104	65	36	42	300	18	72	67	106	48	1	41	114	120	104	0.027736	0.009715	0.003259	0.01205	0.012035	0.030678	0.063929	0.036151
Otu000218	3636	222	69	41	22	18	11	4	0	3	12	269	88	81	103	8	1	131	47	1	9	310	124	74	106	41	29	23	19	83	7	392	132	88	286	114	116	87	45	80	340	0.192418	0.047882	0.033408	0.017674	0.016664	0.00718	0.002692	0
Otu000219	3631	170	7	2	60	12	16	29	72	27	66	43	24	58	14	138	17	35	9	136	27	4	6	6	47	130	11	19	334	58	136	83	129	74	330	93	3	225	160	537	284	0.147347	0.004858	0.00163	0.048201	0.011109	0.010444	0.019515	0.052058
Otu000220	3612	6	35	85	158	46	85	271	95	302	349	1	21	13	18	3	198	96	157	128	33	12	23	11	23	34	89	115	105	305	173	29	5	18	12	26	6	95	168	119	144	0.0052	0.024288	0.069261	0.126928	0.042585	0.055482	0.182366	0.068687
Otu000221	3583	52	32	225	17	59	191	11	107	7	71	58	99	95	128	126	69	2	5	28	55	51	132	182	164	344	297	17	48	132	68	10	79	117	102	77	160	10	44	10	102	0.045071	0.022206	0.183337	0.013657	0.054621	0.124672	0.007402	0.077364
Otu000222	3558	51	26	44	212	69	65	16	264	16	21	63	268	112	41	15	60	54	42	85	17	40	64	44	387	91	73	24	4	76	30	22	60	160	165	134	100	41	256	123	123	0.044204	0.018043	0.035853	0.170308	0.063878	0.042428	0.010767	0.190878
Otu000223	3557	2	55	63	117	46	200	38	48	149	77	44	33	27	4	2	267	108	112	67	103	149	202	36	65	89	391	191	70	159	237	64	44	77	11	55	2	26	62	27	38	0.001733	0.038167	0.051334	0.093991	0.042585	0.130547	0.025572	0.034705
Otu000224	3509	274	31	15	380	451	10	9	8	3	10	208	326	155	475	272	12	5	44	22	3	40	38	92	56	28	15	3	12	74	24	40	38	86	58	82	3	10	54	8	35	0.237489	0.021512	0.012222	0.30527	0.417523	0.006527	0.006056	0.005784
Otu000225	3490	6	242	97	49	44	126	125	246	71	103	41	22	57	14	20	242	29	1	21	80	59	106	2	5	7	183	173	21	154	193	87	99	20	28	33	264	258	108	29	25	0.0052	0.167935	0.079039	0.039364	0.040734	0.082244	0.084117	0.177864
Otu000226	3437	33	175	89	123	41	129	106	68	115	97	39	111	81	44	82	86	136	130	134	132	62	100	44	104	62	58	98	37	85	157	55	64	53	43	71	32	81	124	33	123	0.028603	0.121441	0.07252	0.098811	0.037957	0.084203	0.071331	0.049166
Otu000227	3414	189	72	12	375	420	3	5	73	3	28	407	440	72	101	19	5	2	28	3	3	61	11	312	125	56	1	1	13	51	18	71	125	33	69	91	1	10	24	1	80	0.163815	0.049964	0.009778	0.301253	0.388824	0.001958	0.003365	0.052781
Otu000228	3401	31	28	66	48	110	42	125	35	21	45	56	107	47	161	48	90	69	40	75	55	120	66	43	135	46	25	109	53	77	108	113	132	128	275	132	51	97	115	183	94	0.026869	0.019431	0.053779	0.03856	0.101835	0.027415	0.084117	0.025306
Otu000229	3400	10	85	29	21	5	264	35	149	270	36	19	60	19	10	67	22	32	120	26	83	50	340	21	19	33	381	461	23	106	109	99	24	114	14	61	2	9	91	40	41	0.008667	0.058986	0.02363	0.01687	0.004629	0.172322	0.023553	0.107731
Otu000230	3379	65	16	3	135	68	8	13	6	3	54	121	70	70	2	23	117	32	38	34	3	220	136	17	279	103	107	60	79	236	26	135	133	71	237	71	86	292	58	18	134	0.056339	0.011103	0.002444	0.108451	0.062952	0.005222	0.008748	0.004338
Otu000231	3376	68	69	40	54	38	151	173	60	143	54	13	28	42	29	32	3	5	24	16	54	30	101	102	88	94	164	142	83	200	118	21	32	161	261	120	6	100	138	193	126	0.058939	0.047882	0.032593	0.04338	0.035179	0.098563	0.116418	0.043381
Otu000232	3373	23	40	131	11	16	147	71	129	74	57	25	13	59	10	20	30	53	87	233	195	69	79	11	11	50	110	59	160	48	105	143	235	150	67	68	4	116	179	155	130	0.019935	0.027758	0.106743	0.008837	0.014812	0.095952	0.047779	0.09327
Otu000233	3366	7	125	321	154	167	120	4	133	3	48	56	51	84	0	14	4	2	64	29	92	89	96	13	188	300	36	11	80	80	211	87	17	83	257	59	76	16	119	13	57	0.006067	0.086744	0.26156	0.123715	0.154604	0.078328	0.002692	0.096162
Otu000234	3341	27	2	4	5	47	3	4	3	9	5	68	2	11	9	1142	2	3	20	0	3	11	103	32	18	20	3	166	2	2	0	106	16	3	35	431	17	2	17	807	181	0.023402	0.001388	0.003259	0.004017	0.043511	0.001958	0.002692	0.002169
Otu000235	3318	41	72	277	57	71	251	47	77	5	32	24	34	108	40	87	11	1	5	13	56	193	421	11	265	108	366	65	50	69	99	84	18	42	64	38	2	26	60	4	24	0.035537	0.049964	0.225708	0.04579	0.06573	0.163836	0.031628	0.055673
Otu000236	3300	15	11	7	349	132	74	14	49	4	38	64	93	66	102	72	42	95	1	5	7	217	178	133	212	201	94	105	164	162	57	3	115	31	48	34	10	18	33	4	241	0.013001	0.007633	0.005704	0.280366	0.122202	0.048302	0.009421	0.035428
Otu000237	3298	54	11	56	2	5	133	42	7	6	123	2	1	3	2	1	0	20	0	1	16	41	13	7	7	42	271	179	224	0	721	117	173	44	143	31	208	167	124	190	111	0.046804	0.007633	0.04563	0.001607	0.004629	0.086813	0.028263	0.005061
Otu000238	3297	35	32	53	101	172	95	52	7	11	6	361	76	69	223	259	27	151	122	53	38	55	109	451	39	16	12	41	23	11	16	67	83	86	58	40	100	91	16	7	33	0.030336	0.022206	0.043186	0.081138	0.159233	0.06201	0.034993	0.005061
Otu000239	3296	23	258	71	224	58	104	297	28	342	6	8	21	27	159	31	250	330	11	21	0	0	6	131	1	0	27	33	142	1	7	8	13	32	9	2	559	17	5	30	4	0.019935	0.179039	0.057853	0.179949	0.053695	0.067884	0.199863	0.020245
Otu000240	3294	72	234	53	143	21	199	94	86	157	16	21	99	53	28	38	0	6	66	23	68	84	91	121	113	41	159	146	60	141	207	115	46	56	29	104	9	43	105	25	122	0.062406	0.162384	0.043186	0.114878	0.019441	0.129894	0.063256	0.06218
Otu000241	3285	3	58	11	5	3	141	392	296	348	151	2	3	1	6	8	114	11	83	92	140	2	6	1	4	17	37	332	3	0	260	21	10	3	1	6	67	487	28	126	6	0.0026	0.040249	0.008963	0.004017	0.002777	0.092035	0.263792	0.214015
Otu000242	3272	17	10	12	444	136	12	13	10	187	64	233	156	63	177	17	232	161	76	40	6	31	11	45	122	21	3	10	4	20	10	31	40	84	143	148	2	24	161	111	185	0.014735	0.006939	0.009778	0.356684	0.125905	0.007833	0.008748	0.00723
Otu000243	3261	29	76	68	95	18	34	70	23	260	123	10	60	46	31	12	10	291	66	41	54	33	132	157	90	62	65	62	293	103	88	44	87	88	49	74	7	78	183	69	80	0.025136	0.05274	0.055408	0.076317	0.016664	0.022193	0.047106	0.01663
Otu000244	3247	65	10	41	295	207	51	16	31	4	24	154	221	217	221	141	3	62	10	27	49	48	28	51	183	32	29	13	132	274	7	86	90	80	29	137	38	24	58	5	54	0.056339	0.006939	0.033408	0.236986	0.191635	0.033289	0.010767	0.022414
Otu000245	3210	143	11	18	13	1	11	8	7	186	81	44	7	8	1	13	5	5	70	24	0	60	40	86	84	125	59	234	275	187	94	68	36	194	290	53	3	162	130	219	155	0.123945	0.007633	0.014667	0.010443	0.000926	0.00718	0.005384	0.005061
Otu000246	3207	5	168	2	3	7	311	18	75	5	18	2	2	1	1	1	182	0	0	202	42	24	81	94	21	89	292	539	56	207	323	0	80	28	0	7	61	18	148	4	90	0.004334	0.116583	0.00163	0.00241	0.00648	0.203	0.012113	0.054227
Otu000247	3198	47	40	78	54	269	21	6	41	10	107	151	117	167	47	27	1	10	23	26	21	23	95	119	126	115	24	31	46	24	95	90	179	115	198	129	3	110	158	142	113	0.040737	0.027758	0.063557	0.04338	0.249033	0.013707	0.004038	0.029644
Otu000248	3188	8	230	237	74	255	210	7	67	23	29	96	41	65	40	33	488	3	5	54	89	81	176	3	162	82	13	16	25	31	52	14	2	40	95	59	2	3	65	170	43	0.006934	0.159608	0.193115	0.059447	0.236072	0.137074	0.004711	0.048443
Otu000249	3179	1	179	13	8	14	16	2	5	9	47	3	17	44	324	586	16	1	0	186	123	204	24	181	189	297	118	59	3	167	60	26	151	8	7	11	0	5	34	4	37	0.000867	0.124217	0.010593	0.006427	0.012961	0.010444	0.001346	0.003615
Otu000250	3176	54	48	58	105	111	253	17	28	23	27	141	89	72	198	140	2	63	12	36	73	95	121	3	142	141	27	90	122	113	26	87	33	143	129	93	132	17	58	14	40	0.046804	0.03331	0.04726	0.084351	0.102761	0.165141	0.01144	0.020245
Otu000251	3169	9	56	2	172	184	27	29	30	101	60	183	270	124	173	47	299	287	92	12	12	54	25	34	31	28	23	37	49	25	22	14	18	12	51	37	348	16	56	79	41	0.007801	0.038861	0.00163	0.138175	0.170342	0.017624	0.019515	0.021691
Otu000252	3149	6	62	45	114	74	6	91	110	53	55	1	57	13	6	93	176	2	133	37	31	13	52	51	148	23	18	120	31	81	21	18	57	289	248	183	9	153	233	117	119	0.0052	0.043025	0.036667	0.091581	0.068507	0.003916	0.061237	0.079533
Otu000253	3145	7	117	23	14	8	123	295	340	200	18	8	2	0	10	2	12	1	49	76	404	24	19	5	3	10	75	306	4	29	176	9	7	29	2	15	53	341	50	269	10	0.006067	0.081192	0.018741	0.011247	0.007406	0.080286	0.198517	0.245828
Otu000254	3139	12	45	29	88	71	15	13	42	30	34	174	105	210	671	101	111	61	111	79	34	41	23	140	108	15	10	36	20	55	39	95	31	25	92	79	4	35	111	60	84	0.010401	0.031228	0.02363	0.070694	0.06573	0.009791	0.008748	0.030367
Otu000255	3123	8	15	1	6	9	211	95	4	95	70	5	5	11	38	36	2	5	0	60	30	19	43	244	21	706	724	22	313	10	58	17	60	37	17	17	1	12	16	10	70	0.006934	0.010409	0.000815	0.00482	0.008332	0.137727	0.063929	0.002892
Otu000256	3061	265	6	116	45	31	29	7	173	8	11	7	55	47	49	9	2	1	1	42	30	81	397	153	176	184	18	159	1	74	109	21	70	223	47	35	0	14	307	14	44	0.229688	0.004164	0.09452	0.03615	0.028699	0.018929	0.004711	0.125083
Otu000257	3057	6	60	32	3	1	387	285	250	25	128	1	3	2	2	2	2	3	3	17	18	37	58	2	1	8	311	678	260	18	27	2	38	30	30	2	3	142	42	132	6	0.0052	0.041637	0.026075	0.00241	0.000926	0.252608	0.191787	0.180756
Otu000258	3054	49	28	106	112	17	140	41	107	49	89	41	39	58	94	7	2	148	54	161	124	63	74	2	113	143	150	105	109	120	60	29	72	39	117	90	1	83	81	70	67	0.042471	0.019431	0.086372	0.089974	0.015738	0.091383	0.02759	0.077364
Otu000259	3052	166	128	95	157	186	167	41	3	6	14	50	140	81	93	151	1	1	39	11	82	155	47	3	112	124	5	9	9	4	23	222	210	61	141	63	60	14	73	72	33	0.14388	0.088825	0.077409	0.126125	0.172194	0.109006	0.02759	0.002169
Otu000260	3028	97	109	55	65	13	391	89	134	29	37	33	45	36	264	42	2	21	49	173	36	64	72	2	90	72	117	70	7	63	92	29	20	118	111	75	55	40	99	39	73	0.084074	0.07564	0.044816	0.052217	0.012035	0.255219	0.059892	0.096885
Otu000261	3018	13	84	93	52	9	124	408	185	60	270	14	12	25	74	26	21	16	37	137	253	42	13	17	65	81	84	42	24	42	95	55	38	20	18	33	7	134	152	60	83	0.011268	0.058292	0.075779	0.041774	0.008332	0.080939	0.274559	0.133759
Otu000262	3013	9	370	65	12	31	1	8	7	2	66	52	35	118	19	3	1	0	2	1	91	84	252	18	187	68	85	6	355	414	5	16	264	70	44	76	1	7	61	5	102	0.007801	0.256761	0.052964	0.00964	0.028699	0.000653	0.005384	0.005061
Otu000263	3010	148	22	3	17	38	1	69	2	6	21	67	30	40	0	2	0	4	10	37	4	140	93	201	294	121	61	145	35	85	76	149	52	23	113	197	2	116	73	113	400	0.128278	0.015267	0.002444	0.013657	0.035179	0.000653	0.046433	0.001446
Otu000264	3009	4	27	8	24	8	387	190	195	129	16	1	3	15	1	8	3	0	59	33	189	10	67	5	80	29	93	425	45	151	418	8	23	5	22	24	3	163	66	50	22	0.003467	0.018737	0.006519	0.01928	0.007406	0.252608	0.127858	0.14099
Otu000265	3004	22	65	132	7	3	5	8	241	85	156	1	2	36	4	3	309	57	2	28	42	34	245	3	117	130	184	172	76	161	88	0	75	76	21	41	186	6	74	12	95	0.019068	0.045107	0.107558	0.005623	0.002777	0.003264	0.005384	0.174249
Otu000266	2996	25	59	38	13	7	219	34	0	12	20	8	35	26	65	44	130	142	4	1	44	89	94	157	133	83	85	66	148	147	139	154	161	129	165	48	1	141	51	8	71	0.021669	0.040943	0.030964	0.010443	0.00648	0.142949	0.02288	0
Otu000267	2994	96	47	50	17	6	53	27	89	22	65	11	14	34	20	17	38	5	3	47	42	27	22	5	289	94	76	30	338	90	83	27	59	73	167	115	2	56	157	489	92	0.083208	0.032616	0.040741	0.013657	0.005555	0.034595	0.018169	0.064349
Otu000268	2991	78	34	119	35	304	101	107	229	68	54	8	16	4	175	65	1	38	9	125	39	20	26	87	69	66	44	23	99	18	35	195	34	95	181	46	56	22	115	72	79	0.067606	0.023594	0.096965	0.028117	0.281435	0.065926	0.072004	0.165572
Otu000269	2964	3	16	1	34	2	10	30	9	70	225	0	45	42	0	0	0	18	198	55	31	3	0	1	47	7	6	3	11	225	53	9	35	90	6	18	4	1182	380	46	49	0.0026	0.011103	0.000815	0.027314	0.001852	0.006527	0.020188	0.006507
Otu000270	2952	82	110	432	116	174	25	51	45	35	46	94	157	79	36	40	456	1	21	91	69	26	31	3	61	45	22	73	157	21	92	14	47	21	100	9	0	3	19	12	36	0.071073	0.076334	0.352007	0.093188	0.161084	0.016318	0.03432	0.032536
Otu000271	2948	93	61	70	30	53	57	6	9	53	78	109	55	198	112	55	69	3	154	45	77	37	28	3	72	117	17	54	128	66	44	54	89	158	221	112	2	41	80	118	120	0.080607	0.042331	0.057038	0.0241	0.049066	0.037206	0.004038	0.006507
Otu000272	2946	54	37	2	19	9	94	11	29	19	0	1	2	3	0	0	4	38	35	297	2	0	1	18	0	4	9	3	2	0	3	6	1	2	6	6	2218	1	5	1	4	0.046804	0.025676	0.00163	0.015263	0.008332	0.061357	0.007402	0.020968
Otu000273	2931	122	54	3	58	132	174	55	2	2	51	95	145	2	437	235	3	2	79	5	54	374	236	18	86	38	97	0	53	114	3	35	78	8	30	11	1	0	0	1	38	0.105743	0.037473	0.002444	0.046594	0.122202	0.113576	0.037012	0.001446
Otu000274	2926	14	41	39	17	181	7	9	172	5	52	24	18	14	186	35	4	1	5	333	32	110	69	2	208	193	197	42	2	328	87	2	114	86	71	47	0	8	48	0	123	0.012134	0.028452	0.031778	0.013657	0.167565	0.004569	0.006056	0.12436
Otu000275	2907	6	7	4	4	6	221	104	17	219	70	2	6	2	22	1	443	413	88	3	56	6	1	2	7	24	51	3	5	210	228	4	0	26	0	11	3	17	556	30	29	0.0052	0.004858	0.003259	0.003213	0.005555	0.144254	0.069986	0.012291
Otu000276	2897	8	17	2	71	79	78	20	87	34	52	46	173	118	64	131	388	213	138	8	56	18	51	5	35	70	36	13	116	9	135	82	34	112	56	92	4	26	64	104	52	0.006934	0.011797	0.00163	0.057037	0.073136	0.050913	0.013459	0.062903
Otu000277	2895	83	39	12	6	271	272	92	99	123	16	7	71	0	29	22	600	277	98	31	39	11	2	6	2	4	7	10	38	7	14	8	0	8	4	13	538	16	9	3	8	0.07194	0.027064	0.009778	0.00482	0.250884	0.177543	0.06191	0.071579
Otu000278	2889	2	13	3	27	4	2	52	95	121	20	1	87	8	2	2	3	3	9	11	45	70	49	14	512	158	1	9	39	275	168	19	8	17	236	131	32	209	71	228	133	0.001733	0.009021	0.002444	0.02169	0.003703	0.001305	0.034993	0.068687
Otu000279	2887	215	37	6	493	32	115	65	5	4	18	19	114	160	2	4	245	286	1	30	3	40	98	18	156	25	103	34	106	100	64	7	68	5	28	35	17	45	50	2	32	0.18635	0.025676	0.004889	0.396048	0.029625	0.075064	0.043741	0.003615
Otu000280	2882	58	26	135	45	101	32	4	146	17	38	141	62	79	149	138	2	3	38	51	55	72	113	20	52	73	75	57	156	15	28	143	74	129	170	81	9	24	110	50	111	0.050271	0.018043	0.110002	0.03615	0.093503	0.020887	0.002692	0.105562
Otu000281	2882	105	66	23	57	23	7	42	155	12	56	9	50	55	68	27	93	3	9	102	24	82	109	2	154	118	97	68	8	152	97	131	37	65	206	167	0	34	87	113	169	0.091008	0.045801	0.018741	0.04579	0.021293	0.004569	0.028263	0.112069
Otu000282	2878	31	36	6	68	51	123	10	10	7	24	112	574	147	133	5	45	207	90	39	19	9	24	39	75	25	7	6	160	3	5	12	20	84	129	200	90	16	60	15	162	0.026869	0.024982	0.004889	0.054627	0.047214	0.080286	0.006729	0.00723
Otu000283	2868	136	10	4	77	102	20	7	5	10	15	23	139	36	254	32	28	0	32	75	15	90	257	30	33	19	34	33	6	0	13	115	153	27	153	471	3	64	8	204	135	0.117878	0.006939	0.003259	0.061857	0.094429	0.013055	0.004711	0.003615
Otu000284	2852	41	98	134	114	9	16	106	75	71	26	20	141	57	14	9	779	77	105	16	37	68	70	4	45	38	136	121	51	181	26	9	3	10	0	35	5	12	77	0	16	0.035537	0.068007	0.109187	0.091581	0.008332	0.010444	0.071331	0.054227
Otu000285	2839	44	11	25	6	146	45	9	8	69	26	74	76	111	157	298	4	1	40	34	104	41	63	114	28	64	57	16	191	3	84	280	182	75	121	44	6	55	44	18	65	0.038137	0.007633	0.020371	0.00482	0.135163	0.029373	0.006056	0.005784
Otu000286	2811	16	28	15	34	16	103	136	211	163	241	14	13	34	18	35	144	321	339	39	68	42	28	27	18	26	67	99	18	25	152	44	4	7	9	9	12	39	94	48	55	0.013868	0.019431	0.012222	0.027314	0.014812	0.067231	0.09152	0.152558
Otu000287	2803	2	6	93	12	60	28	23	81	49	63	0	66	79	11	37	3	6	9	128	32	74	57	450	84	177	56	21	17	30	84	92	103	101	93	62	162	60	145	82	65	0.001733	0.004164	0.075779	0.00964	0.055546	0.018277	0.015478	0.058565
Otu000288	2799	71	83	97	103	47	92	36	26	57	44	73	90	107	81	55	25	57	104	38	80	42	33	24	139	100	19	37	52	17	48	149	25	117	125	112	46	62	112	79	95	0.061539	0.057598	0.079039	0.082744	0.043511	0.060051	0.024226	0.018799
Otu000289	2794	10	53	62	31	26	2	26	12	8	38	6	14	94	71	260	0	43	21	127	68	36	133	34	56	51	62	60	20	12	39	65	107	196	167	119	302	69	83	131	80	0.008667	0.036779	0.050519	0.024904	0.02407	0.001305	0.017496	0.008676
Otu000290	2789	45	34	30	72	14	70	32	62	155	75	4	3	59	90	185	0	4	31	110	178	53	62	251	20	77	22	85	3	0	56	78	49	42	96	73	147	171	52	123	76	0.039004	0.023594	0.024445	0.057841	0.012961	0.045691	0.021534	0.044827
Otu000291	2782	24	2	265	107	5	4	2	2	3	53	100	245	13	263	57	0	2	1	100	106	141	60	0	102	123	35	1	0	79	40	33	17	33	543	37	2	0	33	123	26	0.020802	0.001388	0.21593	0.085958	0.004629	0.002611	0.001346	0.001446
Otu000292	2775	30	22	169	70	29	90	10	77	15	37	31	91	107	101	142	1	1	34	21	102	99	133	1	52	58	32	40	57	12	19	155	30	132	174	90	62	18	161	168	102	0.026002	0.015267	0.137706	0.056234	0.026847	0.058746	0.006729	0.055673
Otu000293	2773	4	11	12	5	6	11	27	14	6	43	0	1	9	13	236	7	21	74	269	245	11	4	3	3	83	30	13	37	10	760	109	124	7	156	18	109	113	54	68	47	0.003467	0.007633	0.009778	0.004017	0.005555	0.00718	0.018169	0.010122
Otu000294	2762	113	55	47	132	110	12	22	137	4	37	85	158	148	154	50	0	0	6	23	62	63	67	18	61	94	37	61	59	165	24	56	16	132	148	97	2	27	92	98	90	0.097942	0.038167	0.038297	0.106041	0.101835	0.007833	0.014805	0.099054
Otu000295	2762	31	16	101	165	153	9	11	12	74	32	103	122	68	180	455	4	17	60	2	68	67	60	114	75	40	21	3	32	3	21	69	155	74	47	53	14	18	100	57	56	0.026869	0.011103	0.082298	0.132551	0.141643	0.005875	0.007402	0.008676
Otu000296	2759	27	80	24	116	301	22	11	19	39	18	132	118	129	176	93	136	77	35	5	16	56	41	368	52	59	26	14	69	64	14	2	20	28	80	46	88	8	33	60	57	0.023402	0.055516	0.019556	0.093188	0.278657	0.01436	0.007402	0.013737
Otu000297	2756	9	165	187	24	8	332	529	363	59	44	8	16	11	7	6	28	24	26	27	4	13	15	31	14	14	34	27	37	12	25	10	31	74	13	11	45	262	167	21	23	0.007801	0.114501	0.152373	0.01928	0.007406	0.216707	0.355984	0.262458
Otu000298	2755	128	194	173	56	29	14	44	3	3	85	58	66	21	42	38	2	1	27	180	66	71	55	98	144	130	84	28	4	101	21	70	20	161	110	85	0	41	99	106	97	0.110944	0.134626	0.140966	0.044987	0.026847	0.009138	0.029609	0.002169
Otu000299	2733	158	84	93	75	95	4	37	38	5	68	90	43	32	56	3	0	3	91	89	25	106	141	4	119	35	207	81	309	76	111	5	103	97	25	51	1	24	25	112	12	0.136946	0.058292	0.075779	0.060251	0.087948	0.002611	0.024899	0.027475
Otu000300	2725	162	40	5	5	67	40	4	32	100	190	2	16	20	38	35	2	77	46	43	86	8	1	12	7	11	55	15	606	21	219	8	3	17	49	13	2	13	81	366	208	0.140413	0.027758	0.004074	0.004017	0.062027	0.026109	0.002692	0.023137
Otu000301	2724	87	246	300	80	46	31	18	22	8	11	47	117	128	79	121	3	8	24	5	44	70	131	61	22	73	33	13	3	3	25	150	68	37	68	33	383	36	59	21	10	0.075407	0.170711	0.244449	0.064267	0.042585	0.020235	0.012113	0.015907
Otu000302	2720	2	6	3	103	8	13	4	4	226	83	21	1	2	0	34	28	8	6	29	13	50	40	178	115	128	25	4	9	12	273	63	114	84	171	124	161	147	90	82	256	0.001733	0.004164	0.002444	0.082744	0.007406	0.008486	0.002692	0.002892
Otu000303	2698	31	27	5	18	326	5	30	6	3	20	155	195	171	215	419	1	80	0	0	13	149	10	95	125	42	63	2	156	2	3	1	24	98	26	20	0	0	118	7	37	0.026869	0.018737	0.004074	0.01446	0.301802	0.003264	0.020188	0.004338
Otu000304	2697	6	23	27	108	451	27	19	19	51	44	312	131	177	210	184	68	83	58	4	5	69	30	154	87	34	42	7	23	9	17	32	6	14	36	58	0	2	34	7	29	0.0052	0.015961	0.022	0.086761	0.417523	0.017624	0.012786	0.013737
Otu000305	2669	8	301	42	2	1	67	30	4	31	284	8	1	12	21	4	169	1	0	129	52	16	41	4	178	124	139	262	288	39	50	1	106	8	0	0	215	4	12	2	13	0.006934	0.208878	0.034223	0.001607	0.000926	0.043733	0.020188	0.002892
Otu000306	2662	101	192	243	35	27	103	15	17	3	9	90	100	52	79	73	115	2	117	1	29	170	213	1	119	105	152	95	58	85	53	45	7	53	28	13	1	31	8	3	19	0.087541	0.133238	0.198004	0.028117	0.024996	0.067231	0.010094	0.012291
Otu000307	2627	174	39	121	105	133	11	24	16	9	12	127	117	128	97	250	5	5	25	9	18	97	52	7	36	82	33	2	84	19	11	86	145	126	88	89	6	20	35	141	43	0.150814	0.027064	0.098594	0.084351	0.123128	0.00718	0.016151	0.011568
Otu000308	2624	28	84	27	69	2	51	10	9	19	10	19	84	149	5	2	5	0	66	3	8	293	136	17	208	58	115	20	113	122	15	18	63	83	13	102	434	40	68	3	53	0.024269	0.058292	0.022	0.055431	0.001852	0.033289	0.006729	0.006507
Otu000309	2610	26	13	27	99	136	26	11	9	38	38	142	262	111	63	56	63	30	174	30	10	25	35	266	161	120	8	26	28	116	81	38	69	19	46	78	3	7	19	60	41	0.022535	0.009021	0.022	0.079531	0.125905	0.016971	0.007402	0.006507
Otu000310	2609	10	128	67	339	6	28	359	36	171	21	24	74	37	111	3	30	20	50	30	3	34	83	103	93	18	114	173	122	122	50	1	6	9	9	14	22	19	40	2	28	0.008667	0.088825	0.054594	0.272333	0.005555	0.018277	0.241585	0.026029
Otu000311	2601	1	5	2	77	107	4	93	21	74	118	0	44	1	8	2	30	56	192	427	146	42	27	2	19	50	116	9	7	12	484	70	23	9	63	21	72	31	38	16	82	0.000867	0.00347	0.00163	0.061857	0.099058	0.002611	0.062583	0.015184
Otu000312	2599	143	94	22	34	3	80	118	76	6	46	2	159	67	55	17	149	5	13	195	139	46	38	2	90	80	170	3	12	81	64	27	23	96	69	53	41	73	72	37	99	0.123945	0.065231	0.017926	0.027314	0.002777	0.052219	0.079407	0.05495
Otu000313	2571	64	45	8	25	91	56	156	13	104	91	49	60	127	205	35	3	24	265	97	51	26	13	498	22	34	17	11	29	8	7	33	32	45	37	12	2	0	68	37	71	0.055472	0.031228	0.006519	0.020084	0.084245	0.036553	0.104978	0.009399
Otu000314	2568	77	30	8	167	4	41	40	5	19	157	0	64	18	51	56	0	284	2	44	54	108	40	1	81	101	21	14	101	74	67	88	85	127	154	57	0	26	64	145	93	0.066739	0.020818	0.006519	0.134158	0.003703	0.026762	0.026918	0.003615
Otu000315	2566	5	38	269	130	206	19	5	33	33	8	6	21	62	159	147	46	195	131	14	12	6	8	395	0	3	24	1	49	5	5	17	23	5	18	18	410	8	6	14	12	0.004334	0.02637	0.219189	0.104434	0.190709	0.012402	0.003365	0.02386
Otu000316	2557	168	68	94	21	153	18	2	6	6	23	72	128	150	22	442	22	2	48	16	56	44	8	1	23	48	24	19	1	5	36	223	104	64	90	18	114	77	29	33	79	0.145613	0.047188	0.076594	0.01687	0.141643	0.011749	0.001346	0.004338
Otu000317	2556	118	65	65	179	163	15	13	15	20	32	122	172	182	56	70	10	60	79	31	19	53	39	97	120	35	8	56	45	35	9	47	112	47	51	73	2	18	68	67	88	0.102276	0.045107	0.052964	0.143798	0.150901	0.009791	0.008748	0.010845
Otu000318	2548	77	60	149	52	350	4	2	3	0	50	136	47	93	2	273	0	2	2	33	42	75	92	1	134	126	171	68	30	157	36	1	50	36	13	22	0	37	78	1	43	0.066739	0.041637	0.12141	0.041774	0.32402	0.002611	0.001346	0.002169
Otu000319	2543	4	113	59	8	7	115	262	186	287	116	1	4	1	2	0	1	112	1	24	72	63	61	1	1	46	139	100	161	5	203	13	26	4	8	3	54	185	15	63	17	0.003467	0.078416	0.048075	0.006427	0.00648	0.075064	0.17631	0.134482
Otu000320	2538	28	17	11	30	108	16	10	12	111	29	224	99	112	305	75	5	8	65	26	9	22	27	64	38	24	15	39	51	92	143	151	120	74	54	80	22	32	91	30	69	0.024269	0.011797	0.008963	0.0241	0.099983	0.010444	0.006729	0.008676
Otu000321	2538	43	14	5	24	4	39	13	3	28	289	11	1	16	2	2	2	161	63	412	99	2	5	1	21	51	3	4	45	113	164	43	9	58	156	32	4	175	83	103	235	0.03727	0.009715	0.004074	0.01928	0.003703	0.025457	0.008748	0.002169
Otu000322	2538	227	2	23	130	192	107	3	1	5	42	77	129	76	41	102	1	0	62	11	32	92	184	84	148	101	82	29	3	52	41	32	48	69	156	51	0	32	49	1	21	0.196751	0.001388	0.018741	0.104434	0.177748	0.069842	0.002019	0.000723
Otu000323	2537	5	114	4	53	70	59	62	4	5	46	41	66	34	2	7	124	773	14	1	53	16	43	1	94	26	90	93	147	3	75	144	2	1	76	34	19	8	43	34	51	0.004334	0.07911	0.003259	0.042577	0.064804	0.038511	0.041722	0.002892
Otu000324	2507	6	52	84	10	9	160	59	12	79	26	16	58	30	156	82	94	59	60	70	69	50	79	119	44	58	93	120	3	21	83	96	47	143	62	64	2	51	87	13	81	0.0052	0.036085	0.068446	0.008033	0.008332	0.104437	0.039703	0.008676
Otu000325	2506	42	39	34	16	8	42	47	14	74	57	2	9	25	0	9	3	7	34	99	61	24	48	125	157	38	66	58	68	131	251	151	55	98	140	101	3	92	117	34	127	0.036403	0.027064	0.027704	0.012853	0.007406	0.027415	0.031628	0.010122
Otu000326	2500	100	36	7	320	196	39	3	27	7	11	70	103	124	183	23	5	5	2	40	8	98	65	149	107	105	4	25	7	27	42	126	72	49	186	38	2	18	27	1	43	0.086675	0.024982	0.005704	0.257069	0.181451	0.025457	0.002019	0.019522
Otu000327	2493	47	37	44	90	141	21	5	6	61	47	57	114	46	63	94	16	2	29	47	11	49	41	48	121	83	30	3	147	86	17	98	43	138	120	131	15	57	99	79	110	0.040737	0.025676	0.035853	0.072301	0.130534	0.013707	0.003365	0.004338
Otu000328	2486	69	39	224	113	42	43	36	29	22	26	8	36	97	63	1	1	4	76	42	22	52	49	6	244	167	19	45	2	78	28	72	73	76	110	131	4	21	83	71	162	0.059806	0.027064	0.182522	0.090778	0.038882	0.028068	0.024226	0.020968
Otu000329	2483	7	121	13	28	16	89	383	76	61	188	10	8	18	16	11	159	210	83	91	27	11	1	10	13	7	57	193	2	6	93	64	3	24	6	17	2	109	110	55	85	0.006067	0.083968	0.010593	0.022494	0.014812	0.058093	0.257735	0.05495
Otu000330	2459	50	2	3	9	55	157	7	4	5	52	133	0	72	159	39	123	0	0	115	62	32	111	112	17	148	9	41	57	42	44	34	77	58	129	41	319	30	54	39	18	0.043337	0.001388	0.002444	0.00723	0.050917	0.102479	0.004711	0.002892
Otu000331	2456	25	49	63	49	154	34	24	16	50	25	120	156	56	124	215	59	3	31	10	19	44	54	419	58	45	16	32	4	49	57	9	37	50	77	54	16	6	70	25	52	0.021669	0.034003	0.051334	0.039364	0.142569	0.022193	0.016151	0.011568
Otu000332	2445	1	200	18	161	4	73	100	10	86	81	47	87	51	38	16	666	75	69	18	51	70	37	0	14	14	87	47	124	4	55	0	0	26	2	2	20	3	76	2	10	0.000867	0.13879	0.014667	0.129338	0.003703	0.04765	0.067294	0.00723
Otu000333	2444	165	82	3	69	90	24	17	6	6	2	387	66	126	14	1	7	30	15	2	23	117	249	250	88	36	25	103	26	9	0	141	48	48	66	47	2	17	17	5	15	0.143013	0.056904	0.002444	0.055431	0.083319	0.015666	0.01144	0.004338
Otu000334	2439	70	50	29	23	23	2	2	27	11	21	48	130	34	20	225	2	2	33	174	51	83	127	98	101	76	45	54	35	18	2	157	131	139	87	60	23	50	56	9	111	0.060672	0.034697	0.02363	0.018477	0.021293	0.001305	0.001346	0.019522
Otu000335	2403	22	36	157	44	5	86	48	25	37	65	45	41	23	0	2	0	0	8	18	15	75	140	1	244	116	87	69	9	163	69	8	90	27	87	77	50	47	82	204	81	0.019068	0.024982	0.127928	0.035347	0.004629	0.056135	0.032301	0.018076
Otu000336	2400	20	114	99	162	60	96	77	121	11	11	5	37	105	44	10	52	10	9	34	21	7	40	528	40	122	109	8	69	59	112	48	4	17	4	7	1	16	37	59	15	0.017335	0.07911	0.080668	0.130141	0.055546	0.062662	0.051816	0.087486
Otu000337	2399	18	61	59	106	148	4	49	3	50	26	35	72	100	128	72	1	40	17	43	100	50	37	23	53	35	22	40	5	7	51	166	126	143	90	131	2	76	84	78	48	0.015601	0.042331	0.048075	0.085154	0.137014	0.002611	0.032974	0.002169
Otu000338	2398	55	85	12	22	13	9	6	7	6	25	29	30	14	1	41	0	94	1	73	24	30	65	7	48	26	3	31	27	163	48	163	177	191	280	138	1	110	119	92	132	0.047671	0.058986	0.009778	0.017674	0.012035	0.005875	0.004038	0.005061
Otu000339	2395	203	150	70	209	130	49	9	29	20	23	123	124	54	78	187	63	8	23	4	15	43	21	111	55	32	11	21	6	45	9	28	122	47	89	42	9	34	30	13	56	0.17595	0.104092	0.057038	0.167898	0.12035	0.031984	0.006056	0.020968
Otu000340	2385	587	118	372	154	88	27	27	10	28	11	6	263	27	3	9	5	0	1	1	34	62	55	1	21	98	79	1	61	2	7	13	28	45	35	46	1	16	21	1	21	0.50878	0.081886	0.303117	0.123715	0.081468	0.017624	0.018169	0.00723
Otu000341	2380	2	1	3	0	0	3	3	2	1	1	82	28	114	5	624	0	0	11	0	77	245	261	0	61	68	198	0	98	27	3	210	69	110	24	0	0	2	32	0	15	0.001733	0.000694	0.002444	0	0	0.001958	0.002019	0.001446
Otu000342	2375	1	3	4	3	0	147	273	119	63	5	2	0	1	0	1	0	0	36	23	110	10	21	0	3	3	127	411	39	8	218	2	1	10	0	7	183	292	127	99	23	0.000867	0.002082	0.003259	0.00241	0	0.095952	0.183712	0.08604
Otu000343	2374	25	26	10	207	68	37	6	27	10	26	29	67	26	10	172	133	5	61	152	133	42	169	65	111	88	39	45	0	113	117	26	11	31	60	41	55	42	21	33	35	0.021669	0.018043	0.008148	0.166292	0.062952	0.024151	0.004038	0.019522
Otu000344	2361	22	167	103	27	32	23	115	24	6	20	14	7	84	86	25	1	2	90	162	185	38	27	138	54	28	5	59	1	9	22	244	30	42	111	53	30	54	116	20	85	0.019068	0.115889	0.083927	0.02169	0.029625	0.015013	0.077388	0.017353
Otu000345	2361	7	74	2	61	29	4	43	32	4	85	6	31	7	110	132	4	66	118	297	300	8	9	0	13	74	21	4	12	123	320	60	49	17	67	25	0	45	16	29	57	0.006067	0.051352	0.00163	0.049004	0.026847	0.002611	0.028936	0.023137
Otu000346	2361	27	51	78	65	14	200	150	30	48	55	78	24	8	183	12	1	0	28	133	73	58	86	4	50	132	60	43	299	79	7	15	33	26	42	40	1	11	59	47	11	0.023402	0.035391	0.063557	0.052217	0.012961	0.130547	0.100941	0.021691
Otu000347	2346	50	53	159	40	121	18	12	8	14	24	37	50	68	0	111	2	0	3	37	36	115	44	52	87	99	6	18	41	103	79	167	71	80	157	67	61	26	83	29	118	0.043337	0.036779	0.129558	0.032134	0.112018	0.011749	0.008075	0.005784
Otu000348	2342	85	175	160	207	4	128	45	64	0	6	58	147	111	4	12	2	8	1	17	0	48	71	2	144	71	111	20	328	42	2	2	4	10	30	101	1	16	62	15	28	0.073673	0.121441	0.130373	0.166292	0.003703	0.08355	0.030282	0.046274
Otu000349	2342	52	5	8	361	7	5	11	1	25	292	6	12	43	29	1	10	43	83	109	37	6	0	1	4	19	2	6	3	4	105	52	116	74	186	73	1	126	96	242	86	0.045071	0.00347	0.006519	0.290006	0.00648	0.003264	0.007402	0.000723
Otu000350	2339	212	12	98	134	91	37	6	8	12	38	22	67	102	62	144	4	30	43	11	31	29	57	4	60	140	36	8	2	19	58	222	71	78	91	44	131	19	34	22	50	0.18375	0.008327	0.079853	0.107648	0.084245	0.024151	0.004038	0.005784
Otu000351	2332	11	207	18	16	6	9	84	25	54	79	38	35	16	4	74	0	3	42	191	64	84	62	0	39	41	54	61	74	111	39	107	22	163	30	62	29	67	187	73	51	0.009534	0.143647	0.014667	0.012853	0.005555	0.005875	0.056527	0.018076
Otu000352	2315	1	51	52	105	109	94	33	10	25	27	85	98	59	183	38	4	1	18	52	22	61	51	60	100	62	15	16	12	144	59	35	134	30	68	108	4	63	40	16	170	0.000867	0.035391	0.042371	0.084351	0.100909	0.061357	0.022207	0.00723
Otu000353	2315	95	151	51	43	31	115	75	81	83	33	14	98	132	29	42	2	15	57	41	102	60	118	44	78	67	60	57	108	22	28	40	89	22	37	25	13	16	31	62	48	0.082341	0.104786	0.041556	0.034544	0.028699	0.075064	0.05047	0.058565
Otu000354	2308	1	4	3	13	3	6	22	6	200	405	2	5	4	1	2	273	2	18	105	84	3	2	0	1	2	95	1	69	46	465	36	19	10	30	28	1	75	72	69	125	0.000867	0.002776	0.002444	0.010443	0.002777	0.003916	0.014805	0.004338
Otu000355	2296	29	8	8	13	87	2	53	7	5	32	35	9	46	82	3	2	0	10	51	2	189	68	12	129	163	17	5	30	3	48	203	209	113	164	135	2	28	103	76	115	0.025136	0.005552	0.006519	0.010443	0.080542	0.001305	0.035666	0.005061
Otu000356	2293	41	53	4	114	54	13	28	96	15	56	40	27	29	18	23	343	740	144	18	18	20	3	3	13	6	79	28	8	32	23	30	51	7	28	11	1	30	13	1	32	0.035537	0.036779	0.003259	0.091581	0.049992	0.008486	0.018842	0.06941
Otu000357	2291	20	11	2	117	7	120	93	62	20	21	84	5	102	19	6	370	96	100	23	8	35	57	1	66	9	80	88	111	14	40	23	30	8	24	63	182	3	74	87	10	0.017335	0.007633	0.00163	0.093991	0.00648	0.078328	0.062583	0.044827
Otu000358	2291	68	40	2	15	377	3	1	2	2	9	17	26	2	35	783	0	1	5	0	4	41	15	0	9	5	3	112	1	24	0	75	81	3	20	482	5	2	8	1	12	0.058939	0.027758	0.00163	0.01205	0.349016	0.001958	0.000673	0.001446
Otu000359	2290	47	167	93	57	43	173	39	63	53	40	33	196	115	45	12	11	3	63	36	33	46	69	37	42	41	57	24	39	10	49	52	83	63	58	71	3	56	67	49	52	0.040737	0.115889	0.075779	0.04579	0.039808	0.112923	0.026245	0.045551
Otu000360	2278	5	55	4	111	28	24	16	5	175	79	54	33	128	129	23	3	2	139	68	33	18	3	5	54	26	3	16	67	31	23	24	34	69	204	133	5	79	122	132	116	0.004334	0.038167	0.003259	0.089171	0.025922	0.015666	0.010767	0.003615
Otu000361	2272	26	2	3	101	33	58	2	5	37	8	21	8	45	122	60	79	54	53	7	11	0	11	621	4	8	3	4	1	2	1	52	46	5	7	4	742	0	9	7	10	0.022535	0.001388	0.002444	0.081138	0.03055	0.037859	0.001346	0.003615
Otu000362	2269	2	0	5	5	5	337	2	9	37	205	61	31	3	37	62	5	462	2	112	90	9	4	1	9	150	44	5	125	144	39	0	2	5	14	15	2	17	51	120	41	0.001733	0	0.004074	0.004017	0.004629	0.219971	0.001346	0.006507
Otu000363	2267	15	155	66	5	63	6	78	84	39	71	36	43	40	86	4	366	24	152	36	118	50	63	1	46	31	90	44	66	26	22	15	17	56	18	32	18	22	89	11	63	0.013001	0.107562	0.053779	0.004017	0.058324	0.003916	0.052489	0.060734
Otu000364	2260	1	10	153	8	6	2	7	20	2	33	11	22	28	62	240	4	2	11	19	72	17	21	1	57	60	49	0	91	84	5	52	46	209	162	116	4	88	348	72	65	0.000867	0.006939	0.124669	0.006427	0.005555	0.001305	0.004711	0.01446
Otu000365	2254	73	11	85	40	104	95	13	3	1	68	41	174	93	60	107	0	2	75	59	65	50	30	1	64	78	77	16	88	105	3	116	131	51	155	45	3	13	24	1	34	0.063272	0.007633	0.069261	0.032134	0.09628	0.06201	0.008748	0.002169
Otu000366	2242	19	30	30	128	185	3	37	35	50	59	130	131	75	107	96	43	110	25	98	17	66	86	24	37	36	51	60	48	6	89	81	46	17	83	32	0	21	30	12	9	0.016468	0.020818	0.024445	0.102828	0.171268	0.001958	0.024899	0.025306
Otu000367	2230	19	138	1	181	76	1	5	31	3	36	282	228	135	124	45	1	3	34	1	108	50	157	1	68	90	48	2	0	21	1	39	125	1	63	28	0	48	4	8	24	0.016468	0.095765	0.000815	0.145405	0.070359	0.000653	0.003365	0.022414
Otu000368	2215	25	26	3	50	16	44	166	51	10	34	7	2	3	3	0	2	0	58	154	31	38	115	435	93	71	57	108	89	77	43	21	53	74	28	36	29	12	34	97	20	0.021669	0.018043	0.002444	0.040167	0.014812	0.02872	0.111708	0.036874
Otu000369	2213	133	32	108	232	270	5	5	41	13	16	165	119	66	124	156	7	9	36	4	7	57	19	4	30	42	8	14	19	16	10	70	91	60	60	52	1	4	48	44	16	0.115277	0.022206	0.088002	0.186375	0.249958	0.003264	0.003365	0.029644
Otu000370	2210	147	78	29	129	145	65	7	6	20	20	151	161	92	78	97	3	3	27	17	78	62	42	26	56	108	117	12	29	8	19	39	22	44	44	52	27	26	21	91	12	0.127412	0.054128	0.02363	0.103631	0.134237	0.042428	0.004711	0.004338
Otu000371	2210	24	33	3	72	6	114	4	5	17	13	93	20	114	68	3	0	0	39	2	0	223	29	4	191	35	64	7	14	83	11	166	230	18	68	94	25	45	40	13	220	0.020802	0.0229	0.002444	0.057841	0.005555	0.074412	0.002692	0.003615
Otu000372	2206	22	4	4	63	82	23	10	5	1	54	54	6	17	15	1	93	13	34	0	21	32	4	239	87	136	14	14	99	64	71	99	25	55	152	121	69	73	69	176	85	0.019068	0.002776	0.003259	0.050611	0.075913	0.015013	0.006729	0.003615
Otu000373	2204	46	51	7	538	76	8	11	14	22	18	58	97	69	71	4	15	249	21	37	21	47	33	226	87	37	14	2	36	1	13	18	7	19	92	35	1	30	33	23	17	0.03987	0.035391	0.005704	0.432198	0.070359	0.005222	0.007402	0.010122
Otu000374	2203	1	34	23	8	15	136	61	21	50	190	0	3	1	70	78	2	111	35	265	186	16	12	0	8	22	95	151	16	26	85	27	57	11	4	9	122	82	53	53	64	0.000867	0.023594	0.018741	0.006427	0.013887	0.088772	0.041049	0.015184
Otu000375	2188	0	67	152	8	6	196	553	307	59	34	1	1	3	3	1	3	15	4	21	32	4	5	0	0	4	21	47	12	5	42	4	21	19	7	0	39	435	39	15	3	0	0.046495	0.123854	0.006427	0.005555	0.127936	0.372135	0.221968
Otu000376	2185	13	115	101	16	21	157	315	227	98	54	10	11	8	22	21	38	46	24	12	21	30	28	30	12	12	93	163	25	18	56	23	27	25	7	5	30	164	59	33	15	0.011268	0.079804	0.082298	0.012853	0.019441	0.102479	0.211976	0.164126
Otu000377	2184	22	25	7	174	50	99	54	38	5	10	78	24	32	174	3	25	2	19	8	6	55	27	460	95	36	45	18	7	74	15	47	78	33	84	51	14	12	29	67	82	0.019068	0.017349	0.005704	0.139781	0.046289	0.064621	0.036339	0.027475
Otu000378	2179	20	18	53	180	4	5	7	5	18	25	62	95	91	24	199	657	1	11	12	126	15	45	36	38	18	20	2	11	120	29	31	10	23	11	9	0	39	14	90	5	0.017335	0.012491	0.043186	0.144602	0.003703	0.003264	0.004711	0.003615
Otu000379	2179	44	27	5	64	11	45	7	17	7	41	37	32	60	7	2	2	23	83	3	10	100	61	4	239	88	22	23	7	152	34	31	125	54	195	112	5	100	115	69	116	0.038137	0.018737	0.004074	0.051414	0.010183	0.029373	0.004711	0.012291
Otu000380	2174	51	150	51	378	53	17	21	59	7	29	27	24	20	17	51	1	28	2	23	49	69	55	3	36	13	45	32	6	4	23	85	101	39	59	32	386	18	44	4	62	0.044204	0.104092	0.041556	0.303663	0.049066	0.011096	0.014132	0.042658
Otu000381	2170	21	46	12	27	98	29	21	18	20	16	12	53	81	12	5	1	26	19	15	9	21	32	22	215	76	30	41	30	206	95	24	58	75	79	138	1	77	115	126	168	0.018202	0.031922	0.009778	0.02169	0.090726	0.018929	0.014132	0.013014
Otu000382	2169	30	14	7	11	8	9	3	1	3	33	17	95	36	10	52	2	6	43	13	45	210	79	17	53	102	74	11	25	6	11	361	214	102	112	33	137	22	54	73	35	0.026002	0.009715	0.005704	0.008837	0.007406	0.005875	0.002019	0.000723
Otu000383	2158	74	45	21	28	126	2	49	3	5	27	30	39	1	41	1	0	2	44	19	58	90	133	2	101	192	78	1	141	25	125	88	20	82	131	70	1	71	49	70	73	0.064139	0.031228	0.017111	0.022494	0.116647	0.001305	0.032974	0.002169
Otu000384	2150	36	14	58	82	43	6	9	2	12	58	36	76	45	33	256	12	23	14	65	69	83	76	0	121	74	7	22	2	26	39	168	116	68	137	43	1	44	54	9	111	0.031203	0.009715	0.04726	0.065874	0.039808	0.003916	0.006056	0.001446
Otu000385	2149	31	0	12	9	110	8	2	2	0	12	73	121	8	276	114	0	1	2	45	27	0	5	0	43	249	1	1	1	138	54	56	16	82	163	69	178	8	42	84	106	0.026869	0	0.009778	0.00723	0.101835	0.005222	0.001346	0.001446
Otu000386	2130	15	4	6	414	77	3	8	2	4	3	49	39	130	42	17	3	1	4	11	2	97	105	282	187	53	15	61	2	151	27	13	18	3	85	67	1	10	26	14	79	0.013001	0.002776	0.004889	0.332584	0.071284	0.001958	0.005384	0.001446
Otu000387	2115	16	126	46	57	15	11	52	24	34	51	38	121	39	5	22	47	236	126	9	37	52	72	2	73	27	28	31	19	144	71	66	37	32	47	84	1	53	67	24	73	0.013868	0.087437	0.037482	0.04579	0.013887	0.00718	0.034993	0.017353
Otu000388	2105	63	74	89	51	33	19	2	7	7	45	21	45	28	2	8	110	0	13	70	9	24	55	2	83	42	30	7	106	24	48	170	70	125	255	74	1	51	124	68	50	0.054605	0.051352	0.07252	0.04097	0.03055	0.012402	0.001346	0.005061
Otu000389	2105	7	91	264	11	50	89	13	3	38	20	100	117	71	21	129	18	1	0	2	23	51	47	101	61	61	29	1	3	35	9	58	56	71	112	93	4	10	54	125	56	0.006067	0.063149	0.215115	0.008837	0.046289	0.058093	0.008748	0.002169
Otu000390	2101	11	134	6	4	1	7	7	9	1	4	21	2	20	2	0	2	1	1	2	3	90	220	16	475	116	89	91	196	305	13	26	165	4	7	0	0	1	43	0	6	0.009534	0.092989	0.004889	0.003213	0.000926	0.004569	0.004711	0.006507
Otu000391	2093	225	11	9	115	2	4	13	6	9	21	57	49	51	1	3	87	0	114	27	1	83	65	58	254	115	61	1	18	63	24	68	18	40	104	37	2	58	57	87	75	0.195018	0.007633	0.007333	0.092384	0.001852	0.002611	0.008748	0.004338
Otu000392	2087	37	116	9	11	53	9	1	1	2	2	65	102	51	122	278	0	0	29	7	32	30	10	191	15	27	12	17	3	30	12	66	80	47	35	243	182	13	10	36	101	0.03207	0.080498	0.007333	0.008837	0.049066	0.005875	0.000673	0.000723
Otu000393	2085	29	32	29	90	16	9	4	118	13	21	13	77	63	63	41	7	2	10	67	16	122	26	1	28	29	32	19	31	6	19	66	162	173	148	70	27	69	117	135	85	0.025136	0.022206	0.02363	0.072301	0.014812	0.005875	0.002692	0.085317
Otu000394	2081	1	2	0	0	10	4	1	3	0	15	27	22	10	50	0	0	0	0	7	1	240	88	162	125	72	39	5	15	20	0	76	139	39	119	134	75	18	12	62	488	0.000867	0.001388	0	0	0.009258	0.002611	0.000673	0.002169
Otu000395	2071	6	23	360	102	33	157	7	13	44	31	7	3	68	12	190	2	2	1	26	51	67	252	47	73	64	30	11	3	31	46	61	26	14	25	93	3	0	21	37	29	0.0052	0.015961	0.293339	0.081941	0.03055	0.102479	0.004711	0.009399
Otu000396	2066	124	13	19	17	11	10	16	17	2	8	45	107	62	66	100	14	15	204	2	5	224	55	5	46	85	100	95	32	154	40	104	69	34	26	36	2	26	48	11	17	0.107477	0.009021	0.015482	0.013657	0.010183	0.006527	0.010767	0.012291
Otu000397	2064	10	116	17	61	10	66	73	40	44	105	7	29	28	5	22	7	22	41	60	71	23	33	3	58	59	34	45	89	69	150	30	102	44	63	67	41	48	111	50	111	0.008667	0.080498	0.013852	0.049004	0.009258	0.04308	0.049125	0.028921
Otu000398	2060	36	107	96	26	27	100	19	145	14	38	29	76	85	14	30	9	85	35	58	51	38	80	152	34	34	51	28	87	34	33	45	35	31	19	57	39	21	64	57	41	0.031203	0.074252	0.078224	0.020887	0.024996	0.065273	0.012786	0.104838
Otu000399	2055	45	100	3	1	3	3	1	4	4	49	14	46	19	42	223	0	1	1	37	11	122	33	29	99	122	84	33	5	258	60	14	330	49	18	7	1	23	25	3	133	0.039004	0.069395	0.002444	0.000803	0.002777	0.001958	0.000673	0.002892
Otu000400	2048	2	18	10	3	20	43	0	0	1	42	3	15	11	13	136	3	1	2	57	21	79	178	15	67	194	66	56	288	13	7	33	311	5	39	11	149	2	9	1	124	0.001733	0.012491	0.008148	0.00241	0.018515	0.028068	0	0
Otu000401	2043	57	138	3	90	3	60	156	16	36	41	22	63	69	2	2	115	6	29	85	37	22	72	142	29	54	144	17	33	3	27	31	6	67	84	36	0	60	134	9	43	0.049405	0.095765	0.002444	0.072301	0.002777	0.039164	0.104978	0.011568
Otu000402	2028	114	1	1	32	31	46	2	2	3	12	95	85	50	169	109	0	0	0	83	17	75	106	11	57	24	19	37	1	44	3	207	49	39	138	67	2	46	14	134	103	0.098809	0.000694	0.000815	0.025707	0.028699	0.030026	0.001346	0.001446
Otu000403	2027	13	6	4	167	52	0	57	4	10	23	26	13	159	99	236	9	4	60	4	6	106	42	4	100	58	49	37	81	22	41	54	57	63	75	103	2	34	53	11	83	0.011268	0.004164	0.003259	0.134158	0.04814	0	0.038357	0.002892
Otu000404	2025	37	47	13	9	14	87	43	28	30	27	30	9	12	1	1	2	19	14	6	59	47	99	0	49	56	80	175	146	61	24	96	66	9	88	139	2	14	174	66	146	0.03207	0.032616	0.010593	0.00723	0.012961	0.056788	0.028936	0.020245
Otu000405	2024	23	141	85	2	3	2	0	51	6	36	9	1	31	1	54	5	6	1	23	13	107	120	60	68	193	136	14	109	108	40	5	269	7	8	8	101	6	60	13	99	0.019935	0.097847	0.069261	0.001607	0.002777	0.001305	0	0.036874
Otu000406	2021	5	32	2	20	4	8	15	18	139	150	4	16	38	15	33	205	41	148	159	70	3	10	1	13	25	2	4	2	79	93	33	24	93	36	51	4	75	199	84	68	0.004334	0.022206	0.00163	0.016067	0.003703	0.005222	0.010094	0.013014
Otu000407	2020	10	113	19	83	43	5	13	0	67	67	21	25	16	13	21	2	0	39	15	25	22	32	14	87	89	27	28	112	235	48	79	9	69	95	90	48	80	109	62	88	0.008667	0.078416	0.015482	0.066677	0.039808	0.003264	0.008748	0
Otu000408	2013	2	6	2	3	11	133	305	414	64	5	0	2	1	1	1	1	0	0	59	97	2	0	1	2	2	36	152	0	0	115	0	0	2	1	1	12	558	2	19	1	0.001733	0.004164	0.00163	0.00241	0.010183	0.086813	0.205246	0.299332
Otu000409	2010	6	59	11	231	42	11	17	7	27	9	20	65	46	44	13	3	32	46	46	13	46	33	49	123	45	40	60	20	108	53	114	82	39	60	78	63	22	111	29	87	0.0052	0.040943	0.008963	0.185572	0.038882	0.00718	0.01144	0.005061
Otu000410	2005	39	40	68	138	17	642	1	3	4	3	40	101	24	3	10	2	0	85	58	19	32	45	156	120	77	10	2	1	103	36	24	13	8	15	30	7	7	5	1	16	0.033803	0.027758	0.055408	0.110861	0.015738	0.419055	0.000673	0.002169
Otu000411	2003	16	35	2	18	29	289	1	1	2	16	71	9	3	223	0	0	1	0	77	22	56	24	1	66	218	171	47	1	68	14	43	156	78	79	13	3	17	44	53	36	0.013868	0.024288	0.00163	0.01446	0.026847	0.18864	0.000673	0.000723
Otu000412	1999	67	45	48	90	84	6	36	5	3	30	17	122	147	3	231	5	5	9	69	96	106	89	4	92	92	56	13	2	49	32	121	43	74	56	26	0	4	5	8	9	0.058072	0.031228	0.039112	0.072301	0.077765	0.003916	0.024226	0.003615
Otu000413	1998	1	26	5	220	5	6	40	19	33	117	35	0	33	3	256	0	0	40	96	40	6	1	0	19	10	68	1	43	25	64	24	51	102	111	54	82	114	92	13	143	0.000867	0.018043	0.004074	0.176735	0.004629	0.003916	0.026918	0.013737
Otu000414	1997	3	65	97	4	2	35	45	204	308	237	2	5	1	4	7	3	20	0	145	199	8	13	0	4	21	130	127	7	1	161	17	34	12	3	0	2	46	21	2	2	0.0026	0.045107	0.079039	0.003213	0.001852	0.022846	0.030282	0.147497
Otu000415	1986	62	57	55	5	4	113	37	128	116	32	42	2	3	31	15	11	2	64	10	72	25	51	2	37	25	49	21	27	93	53	87	11	77	111	34	59	44	75	107	137	0.053738	0.039555	0.044816	0.004017	0.003703	0.073759	0.024899	0.092547
Otu000416	1984	32	147	6	7	103	37	6	30	0	31	24	4	14	169	308	89	1	12	95	62	25	42	1	66	77	48	51	1	94	27	6	170	5	48	28	1	7	43	12	55	0.027736	0.10201	0.004889	0.005623	0.095354	0.024151	0.004038	0.021691
Otu000417	1982	1	77	31	10	29	22	4	4	37	11	5	22	31	48	17	3	7	54	2	7	13	27	0	23	34	31	60	54	85	113	87	113	130	73	95	149	125	162	120	66	0.000867	0.053434	0.02526	0.008033	0.026847	0.01436	0.002692	0.002892
Otu000418	1978	9	2	85	2	4	6	32	116	6	16	7	99	78	15	45	1	43	13	18	23	61	145	0	69	110	26	100	101	88	12	182	12	105	126	80	0	70	29	3	39	0.007801	0.001388	0.069261	0.001607	0.003703	0.003916	0.021534	0.083871
Otu000419	1952	42	27	5	3	24	1	1	2	6	15	36	2	7	4	10	10	15	2	13	31	0	4	1	8	27	20	1	854	137	39	4	168	53	64	13	1	66	39	84	113	0.036403	0.018737	0.004074	0.00241	0.022219	0.000653	0.000673	0.001446
Otu000420	1936	6	6	4	67	39	29	20	11	40	14	50	33	83	6	25	15	2	2	4	49	26	17	371	134	85	13	21	90	35	40	76	65	110	45	39	1	87	76	36	64	0.0052	0.004164	0.003259	0.053824	0.036105	0.018929	0.013459	0.007953
Otu000421	1929	3	6	3	3	5	13	12	1	6	52	23	2	72	23	376	0	2	4	47	116	6	24	1	5	2	3	880	0	0	10	19	63	9	40	13	2	5	14	32	32	0.0026	0.004164	0.002444	0.00241	0.004629	0.008486	0.008075	0.000723
Otu000422	1926	86	43	86	190	108	20	3	40	1	12	35	132	40	128	178	2	1	4	2	111	61	64	46	19	85	44	2	5	1	44	64	26	63	40	29	3	19	34	6	49	0.07454	0.02984	0.070075	0.152635	0.099983	0.013055	0.002019	0.028921
Otu000423	1897	36	46	44	105	28	23	59	26	72	31	28	92	42	9	19	75	196	32	64	36	11	14	2	37	15	41	9	33	44	49	34	85	41	5	71	90	50	71	95	37	0.031203	0.031922	0.035853	0.084351	0.025922	0.015013	0.039703	0.018799
Otu000424	1893	7	55	53	20	6	74	340	125	82	64	1	15	10	0	6	9	12	51	19	52	32	13	8	4	33	71	107	18	32	54	9	18	13	16	11	17	266	70	76	24	0.006067	0.038167	0.043186	0.016067	0.005555	0.048302	0.228799	0.090378
Otu000425	1888	11	58	0	17	2	5	7	25	12	81	1	0	1	0	0	1	1	86	3	13	18	21	2	5	72	0	6	536	3	108	25	58	7	142	52	7	88	46	226	142	0.009534	0.040249	0	0.013657	0.001852	0.003264	0.004711	0.018076
Otu000426	1860	74	79	389	5	4	18	16	8	3	39	50	18	72	5	21	0	1	2	78	9	42	47	11	65	73	4	18	123	6	17	30	68	109	52	91	0	2	76	63	72	0.064139	0.054822	0.316969	0.004017	0.003703	0.011749	0.010767	0.005784
Otu000427	1859	39	13	83	151	81	5	19	10	6	45	10	41	49	94	0	1	1	26	22	28	38	38	53	61	128	7	84	233	74	11	20	16	56	90	28	1	54	38	72	33	0.033803	0.009021	0.067631	0.121305	0.074988	0.003264	0.012786	0.00723
Otu000428	1858	18	107	17	15	14	116	286	145	191	6	21	7	21	11	3	2	4	62	4	31	24	68	12	22	14	69	96	2	86	270	6	7	2	19	9	1	17	28	14	11	0.015601	0.074252	0.013852	0.01205	0.012961	0.075717	0.19246	0.104838
Otu000429	1855	173	2	33	108	154	1	3	116	0	20	204	135	37	0	258	0	0	1	36	38	37	50	1	92	107	41	30	79	0	1	0	2	31	45	11	0	0	1	0	8	0.149947	0.001388	0.026889	0.086761	0.142569	0.000653	0.002019	0.083871
Otu000430	1850	2	8	8	24	51	12	2	103	94	21	8	16	65	3	28	1	0	17	17	6	141	68	25	84	77	67	29	1	146	4	35	87	155	90	71	90	19	74	40	61	0.001733	0.005552	0.006519	0.01928	0.047214	0.007833	0.001346	0.074471
Otu000431	1846	1	4	5	13	1	2	58	2	232	238	1	8	0	56	4	3	9	17	199	47	7	22	4	3	27	21	5	87	15	343	0	19	5	25	5	0	15	41	177	125	0.000867	0.002776	0.004074	0.010443	0.000926	0.001305	0.03903	0.001446
Otu000432	1845	3	103	3	0	5	4	4	2	3	9	0	6	18	89	39	2	0	2	11	10	53	70	4	136	153	40	9	14	340	21	7	470	69	2	28	1	14	58	28	15	0.0026	0.071477	0.002444	0	0.004629	0.002611	0.002692	0.001446
Otu000433	1842	58	112	129	37	36	96	47	117	33	24	35	101	98	12	56	4	27	79	31	51	41	64	129	34	19	40	36	47	21	38	18	21	13	19	17	12	20	39	14	17	0.050271	0.077722	0.105113	0.029724	0.033328	0.062662	0.031628	0.084594
Otu000434	1834	52	5	19	105	83	6	3	6	4	3	205	194	113	272	208	2	4	3	7	27	52	6	1	9	31	49	2	0	41	6	75	27	25	65	10	0	2	29	69	14	0.045071	0.00347	0.015482	0.084351	0.076839	0.003916	0.002019	0.004338
Otu000435	1832	99	5	13	20	7	317	8	139	8	35	11	14	41	1	127	5	1	1	35	24	50	43	77	85	90	41	51	181	17	79	2	11	29	23	4	6	4	29	86	13	0.085808	0.00347	0.010593	0.016067	0.00648	0.206916	0.005384	0.1005
Otu000436	1831	51	2	37	55	39	1	1	4	1	3	29	22	31	370	23	5	1	62	87	9	79	108	14	15	24	52	14	1	9	7	52	38	28	154	233	15	9	31	58	57	0.044204	0.001388	0.030149	0.044184	0.036105	0.000653	0.000673	0.002892
Otu000437	1814	10	1	26	23	21	3	3	3	37	14	16	38	32	55	278	1	3	34	28	38	114	42	7	116	105	66	23	38	6	26	45	23	47	220	58	5	34	35	58	82	0.008667	0.000694	0.021186	0.018477	0.019441	0.001958	0.002019	0.002169
Otu000438	1805	1	608	0	139	7	217	1	57	1	18	51	6	2	1	3	126	5	1	1	5	24	12	12	36	4	180	27	4	178	18	0	5	0	4	22	1	1	14	3	10	0.000867	0.42192	0	0.111665	0.00648	0.141643	0.000673	0.041212
Otu000439	1804	1	59	147	15	6	239	342	253	38	39	9	10	5	11	11	16	16	14	13	7	5	8	8	5	11	23	41	19	7	26	7	13	24	10	3	33	204	70	17	19	0.000867	0.040943	0.11978	0.01205	0.005555	0.156003	0.230145	0.182925
Otu000440	1803	126	110	273	217	0	40	6	110	0	21	84	161	64	94	2	3	1	3	0	2	34	10	53	143	47	16	6	1	42	3	15	14	4	34	3	0	9	26	12	14	0.10921	0.076334	0.222449	0.174325	0	0.026109	0.004038	0.079533
Otu000441	1796	166	22	8	54	15	46	4	1	5	21	68	261	158	90	65	6	3	43	8	12	73	22	21	17	14	16	4	14	31	1	86	49	201	29	9	0	102	18	22	11	0.14388	0.015267	0.006519	0.04338	0.013887	0.030026	0.002692	0.000723
Otu000442	1795	46	4	123	6	166	11	9	11	30	14	263	103	46	146	66	137	246	30	4	13	23	26	4	23	32	39	5	1	21	2	5	6	34	9	24	2	1	57	3	4	0.03987	0.002776	0.100224	0.00482	0.153678	0.00718	0.006056	0.007953
Otu000443	1793	11	56	20	23	37	70	49	93	72	76	17	29	13	17	24	267	26	49	21	42	28	33	7	7	28	51	153	33	30	61	62	10	20	24	27	26	64	58	30	29	0.009534	0.038861	0.016297	0.018477	0.034254	0.045691	0.032974	0.067241
Otu000444	1793	64	27	30	18	2	26	44	15	10	9	112	109	64	10	90	25	2	17	174	38	43	110	227	91	44	2	30	92	96	10	6	7	48	44	10	2	0	29	0	16	0.055472	0.018737	0.024445	0.01446	0.001852	0.016971	0.029609	0.010845
Otu000445	1793	31	98	19	76	8	15	13	3	26	3	25	9	130	13	27	2	1	9	1	26	46	11	21	103	76	8	63	65	139	17	41	121	13	46	51	208	20	50	79	80	0.026869	0.068007	0.015482	0.061054	0.007406	0.009791	0.008748	0.002169
Otu000446	1784	11	13	25	19	3	5	10	2	4	10	36	56	96	114	96	0	1	9	3	8	74	53	42	70	53	13	136	45	24	9	89	195	77	111	72	2	17	83	19	79	0.009534	0.009021	0.020371	0.015263	0.002777	0.003264	0.006729	0.001446
Otu000447	1781	9	24	42	63	165	9	11	115	17	43	105	121	36	124	13	0	2	14	6	0	14	9	112	84	81	17	10	11	24	36	35	29	64	202	35	2	5	45	11	36	0.007801	0.016655	0.034223	0.050611	0.152752	0.005875	0.007402	0.083148
Otu000448	1777	380	199	10	174	100	27	4	3	22	28	29	104	51	13	15	6	1	28	1	45	17	31	1	29	52	17	0	126	1	29	27	2	97	30	32	0	2	9	1	34	0.329364	0.138096	0.008148	0.139781	0.092577	0.017624	0.002692	0.002169
Otu000449	1773	19	2	32	204	17	5	7	3	45	49	234	83	47	140	19	21	93	24	3	2	43	3	3	135	14	3	8	1	2	4	1	2	75	65	127	26	6	80	45	81	0.016468	0.001388	0.026075	0.163882	0.015738	0.003264	0.004711	0.002169
Otu000450	1771	1	19	47	16	7	79	62	117	26	14	2	5	3	41	1	1	108	187	99	21	25	118	1	15	24	133	129	3	109	24	3	7	18	30	24	4	41	109	39	59	0.000867	0.013185	0.038297	0.012853	0.00648	0.051566	0.041722	0.084594
Otu000451	1770	127	42	56	75	17	11	2	10	23	8	61	27	30	35	3	0	2	13	1	30	34	62	0	64	125	30	54	48	50	35	37	41	19	144	47	237	2	20	105	43	0.110077	0.029146	0.04563	0.060251	0.015738	0.00718	0.001346	0.00723
Otu000452	1762	1	53	4	134	45	163	62	67	4	15	53	20	28	3	0	0	768	1	0	1	19	11	0	43	22	12	3	1	18	16	5	8	0	49	25	2	4	39	25	38	0.000867	0.036779	0.003259	0.107648	0.04166	0.106395	0.041722	0.048443
Otu000453	1760	141	0	1	5	48	97	3	14	5	8	51	155	169	125	15	1	3	68	75	30	18	44	73	134	53	18	37	24	100	8	37	26	4	55	19	3	8	37	17	31	0.122211	0	0.000815	0.004017	0.044437	0.063315	0.002019	0.010122
Otu000454	1754	133	65	7	21	65	11	8	0	0	19	50	44	67	46	25	53	3	72	13	7	141	25	285	33	38	3	17	1	3	1	37	17	161	121	22	3	35	25	9	68	0.115277	0.045107	0.005704	0.01687	0.060175	0.00718	0.005384	0
Otu000455	1742	38	4	54	98	71	7	2	3	0	24	100	101	58	80	116	0	1	20	11	5	21	16	22	40	38	19	1	10	14	57	101	83	103	84	159	2	12	73	46	48	0.032936	0.002776	0.044001	0.078728	0.06573	0.004569	0.001346	0.002169
Otu000456	1737	3	1	3	110	59	1	1	6	78	59	111	126	78	125	0	9	30	35	4	2	12	10	1	48	5	1	8	0	33	3	28	13	135	171	64	2	34	62	124	142	0.0026	0.000694	0.002444	0.088368	0.054621	0.000653	0.000673	0.004338
Otu000457	1735	3	38	91	2	1	161	53	2	3	83	0	3	1	0	3	2	1	78	18	56	72	128	2	15	69	121	41	213	5	289	14	4	23	60	17	2	7	26	17	11	0.0026	0.02637	0.07415	0.001607	0.000926	0.10509	0.035666	0.001446
Otu000458	1734	1	7	1	1	0	6	1	2	2	1	16	0	19	1	0	40	0	2	0	2	246	108	141	270	50	81	59	3	101	11	10	214	2	4	4	228	8	16	5	71	0.000867	0.004858	0.000815	0.000803	0	0.003916	0.000673	0.001446
Otu000459	1734	0	6	4	43	12	3	2	6	0	9	18	30	36	14	5	8	1	85	21	30	71	122	7	106	68	29	8	8	25	10	130	143	177	150	75	4	56	107	27	78	0	0.004164	0.003259	0.034544	0.011109	0.001958	0.001346	0.004338
Otu000460	1730	2	18	6	13	9	28	8	133	60	41	15	21	89	49	14	186	85	19	118	36	25	12	84	151	11	39	49	19	21	45	48	47	20	34	36	2	31	47	18	41	0.001733	0.012491	0.004889	0.010443	0.008332	0.018277	0.005384	0.096162
Otu000461	1723	31	14	290	4	16	17	3	81	3	4	24	3	46	1	2	0	0	2	209	2	90	92	2	40	90	58	79	68	28	100	45	40	22	106	5	2	19	40	24	21	0.026869	0.009715	0.236301	0.003213	0.014812	0.011096	0.002019	0.058565
Otu000462	1722	31	8	66	85	9	10	1	2	52	12	0	39	15	5	257	0	1	12	18	42	34	62	72	14	110	38	55	58	0	35	130	86	130	118	7	2	4	15	73	14	0.026869	0.005552	0.053779	0.068284	0.008332	0.006527	0.000673	0.001446
Otu000463	1716	21	10	5	23	10	32	6	36	50	14	111	38	32	160	27	30	168	41	2	3	19	32	94	25	28	3	39	52	24	19	32	49	81	56	38	133	43	74	44	12	0.018202	0.006939	0.004074	0.018477	0.009258	0.020887	0.004038	0.026029
Otu000464	1713	3	12	9	81	86	4	16	109	38	2	103	23	36	81	113	2	1	27	14	14	34	232	7	65	24	14	28	3	16	15	50	43	78	70	85	3	48	47	30	47	0.0026	0.008327	0.007333	0.065071	0.079616	0.002611	0.010767	0.07881
Otu000465	1713	68	3	66	57	132	63	4	3	3	15	129	102	100	182	109	0	38	78	28	3	27	21	52	18	37	27	8	4	13	48	48	11	43	30	12	20	5	15	62	29	0.058939	0.002082	0.053779	0.04579	0.122202	0.041122	0.002692	0.002169
Otu000466	1710	2	71	179	6	69	101	46	42	12	46	34	41	16	2	35	3	0	2	85	50	37	66	2	20	76	124	35	47	10	105	76	4	50	25	32	1	29	53	39	37	0.001733	0.04927	0.145855	0.00482	0.063878	0.065926	0.030955	0.030367
Otu000467	1707	57	20	153	88	115	65	12	3	6	13	62	68	95	118	142	1	13	6	73	39	19	18	7	42	46	29	12	7	4	2	40	10	52	100	64	1	8	32	21	44	0.049405	0.013879	0.124669	0.070694	0.106464	0.042428	0.008075	0.002169
Otu000468	1702	171	56	155	122	83	50	15	5	5	14	13	158	5	224	76	2	1	32	4	16	29	3	0	26	41	4	4	4	33	2	51	58	18	65	35	0	13	14	47	48	0.148214	0.038861	0.126299	0.098008	0.076839	0.032637	0.010094	0.003615
Otu000469	1697	26	28	4	18	20	2	1	0	2	8	44	22	30	111	9	114	8	10	41	13	42	40	152	115	78	29	14	29	32	108	21	16	54	130	91	3	43	51	11	127	0.022535	0.019431	0.003259	0.01446	0.018515	0.001305	0.000673	0
Otu000470	1697	123	9	65	12	88	11	5	3	3	21	15	1	32	2	4	1	1	54	52	79	102	62	0	112	140	77	43	8	165	67	46	45	82	65	15	0	20	38	26	3	0.10661	0.006246	0.052964	0.00964	0.081468	0.00718	0.003365	0.002169
Otu000471	1697	36	49	54	41	43	3	25	6	5	9	28	36	34	0	104	0	239	17	68	15	58	57	86	76	26	8	1	11	44	19	61	120	52	71	47	0	44	60	8	36	0.031203	0.034003	0.044001	0.032937	0.039808	0.001958	0.016823	0.004338
Otu000472	1695	59	14	8	1	17	15	0	13	2	0	0	2	2	0	32	0	0	1	1	0	0	0	0	0	0	0	1	0	0	1	1	11	12	1	2	1479	14	2	1	3	0.051138	0.009715	0.006519	0.000803	0.015738	0.009791	0	0.009399
Otu000473	1685	51	12	3	6	3	189	2	2	2	39	21	50	99	2	68	0	1	3	5	46	75	106	1	148	89	12	65	110	150	30	25	44	21	76	18	1	8	54	22	26	0.044204	0.008327	0.002444	0.00482	0.002777	0.123367	0.001346	0.001446
Otu000474	1679	345	25	87	45	9	78	3	2	9	78	61	167	78	8	85	1	1	95	0	42	92	2	1	31	17	5	1	1	1	0	107	35	80	7	15	2	7	28	0	28	0.299028	0.017349	0.07089	0.03615	0.008332	0.050913	0.002019	0.001446
Otu000475	1673	3	2	105	210	182	49	0	1	7	1	112	92	49	9	2	0	0	2	1	2	24	24	5	111	35	1	0	20	397	8	1	1	27	72	37	0	1	55	14	11	0.0026	0.001388	0.085557	0.168702	0.16849	0.031984	0	0.000723
Otu000476	1671	5	52	7	52	6	20	77	16	53	96	15	36	22	33	9	41	142	82	185	19	12	9	15	21	31	23	13	8	30	151	10	17	51	42	54	2	44	90	19	61	0.004334	0.036085	0.005704	0.041774	0.005555	0.013055	0.051816	0.011568
Otu000477	1665	6	8	26	2	2	19	74	5	117	69	1	5	0	3	16	133	194	32	71	180	10	2	0	2	5	46	12	2	19	82	47	71	81	9	10	0	123	70	97	14	0.0052	0.005552	0.021186	0.001607	0.001852	0.012402	0.049797	0.003615
Otu000478	1663	106	1	11	55	51	37	36	18	8	12	30	1	91	152	0	0	1	4	10	4	8	41	5	55	76	11	13	69	19	49	15	3	29	32	38	0	13	520	3	36	0.091875	0.000694	0.008963	0.044184	0.047214	0.024151	0.024226	0.013014
Otu000479	1662	4	50	25	21	26	13	15	40	29	31	72	69	115	247	65	86	33	54	58	21	17	6	71	70	14	16	29	20	38	26	30	20	25	30	26	11	18	67	13	41	0.003467	0.034697	0.020371	0.01687	0.02407	0.008486	0.010094	0.028921
Otu000480	1661	1	4	4	145	76	51	4	73	2	9	47	68	44	46	7	0	0	43	3	8	56	73	349	56	21	14	25	40	38	22	23	31	25	33	97	1	30	28	2	62	0.000867	0.002776	0.003259	0.116485	0.070359	0.033289	0.002692	0.052781
Otu000481	1660	2	38	17	3	3	101	384	250	154	7	3	1	0	24	0	3	2	4	5	111	2	7	0	1	2	42	170	7	8	25	6	1	1	2	1	2	211	14	44	2	0.001733	0.02637	0.013852	0.00241	0.002777	0.065926	0.258408	0.180756
Otu000482	1658	40	85	137	3	4	3	5	5	59	2	0	5	18	2	126	3	3	0	2	30	305	127	2	247	104	63	5	2	143	2	6	33	44	4	6	0	2	22	1	8	0.03467	0.058986	0.111632	0.00241	0.003703	0.001958	0.003365	0.003615
Otu000483	1649	58	69	0	43	110	2	4	3	1	8	155	84	52	192	210	1	1	24	15	48	27	32	107	24	20	18	10	3	37	24	14	47	24	23	51	15	14	38	9	32	0.050271	0.047882	0	0.034544	0.101835	0.001305	0.002692	0.002169
Otu000484	1647	58	23	2	1	18	17	4	1	2	6	234	68	28	104	88	0	2	4	10	0	135	84	6	38	21	14	36	4	6	1	167	104	9	48	81	41	13	35	27	107	0.050271	0.015961	0.00163	0.000803	0.016664	0.011096	0.002692	0.000723
Otu000485	1641	7	6	2	19	11	54	44	1	33	2	2	356	0	16	0	3	52	0	0	8	1	4	2	2	4	4	0	5	0	0	246	1	1	2	6	710	7	17	7	6	0.006067	0.004164	0.00163	0.015263	0.010183	0.035248	0.029609	0.000723
Otu000486	1641	11	7	22	156	71	18	34	13	60	24	126	123	58	101	70	129	137	71	32	25	12	8	23	24	9	17	0	12	29	12	6	23	22	38	25	3	6	29	26	29	0.009534	0.004858	0.017926	0.125321	0.06573	0.011749	0.02288	0.009399
Otu000487	1633	65	43	198	93	1	12	4	2	12	3	18	61	1	11	914	0	1	0	5	7	40	23	0	7	3	6	40	1	1	0	4	19	7	14	3	1	4	1	7	1	0.056339	0.02984	0.161336	0.074711	0.000926	0.007833	0.002692	0.001446
Otu000488	1631	5	17	4	15	6	50	4	25	42	30	29	7	9	34	63	210	301	32	91	41	16	1	4	4	12	17	1	1	3	90	3	40	14	5	13	201	34	58	87	12	0.004334	0.011797	0.003259	0.01205	0.005555	0.032637	0.002692	0.018076
Otu000489	1625	42	29	62	11	59	2	18	8	7	20	18	32	69	74	51	2	1	12	10	52	75	37	3	37	48	56	23	14	124	23	53	97	85	131	69	0	26	68	13	64	0.036403	0.020124	0.050519	0.008837	0.054621	0.001305	0.012113	0.005784
Otu000490	1620	2	36	40	82	1	79	3	4	2	10	23	79	72	1	0	1	0	31	32	26	53	20	102	126	113	35	1	11	378	90	0	24	7	13	40	2	40	14	1	26	0.001733	0.024982	0.032593	0.065874	0.000926	0.051566	0.002019	0.002892
Otu000491	1619	4	66	174	166	54	77	10	90	11	10	162	83	16	18	69	0	2	2	2	19	16	6	245	62	24	9	15	2	5	15	0	4	7	25	28	1	16	42	35	27	0.003467	0.045801	0.14178	0.133355	0.049992	0.05026	0.006729	0.065072
Otu000492	1615	1	0	6	1	1	9	4	0	2	100	0	2	3	2	8	48	0	49	259	250	8	4	2	5	9	12	2	0	1	192	25	19	15	18	8	423	37	33	25	32	0.000867	0	0.004889	0.000803	0.000926	0.005875	0.002692	0
Otu000493	1614	4	3	212	67	7	86	96	6	3	53	3	26	14	19	0	192	1	72	62	17	53	21	1	16	32	76	37	4	5	41	28	3	51	41	23	43	21	44	73	58	0.003467	0.002082	0.172744	0.053824	0.00648	0.056135	0.064602	0.004338
Otu000494	1608	1	88	5	6	3	218	139	15	7	34	2	1	32	70	0	2	0	159	42	58	5	32	2	24	65	30	28	44	208	55	13	16	31	17	23	3	14	21	74	21	0.000867	0.061067	0.004074	0.00482	0.002777	0.142296	0.093538	0.010845
Otu000495	1603	6	27	227	1	2	38	4	1	107	51	45	14	0	2	26	1	147	4	140	172	44	13	1	5	25	37	55	1	1	207	57	3	5	6	4	0	19	12	41	52	0.0052	0.018737	0.184966	0.000803	0.001852	0.024804	0.002692	0.000723
Otu000496	1588	11	51	33	46	79	3	42	115	1	39	35	22	47	87	147	5	18	11	4	39	37	40	34	21	72	68	44	19	36	39	97	57	12	48	26	9	7	25	33	29	0.009534	0.035391	0.026889	0.036954	0.073136	0.001958	0.028263	0.083148
Otu000497	1575	195	67	38	23	177	129	12	4	7	32	61	38	34	21	17	2	0	3	22	17	85	47	1	53	38	14	34	19	30	12	28	14	103	22	15	2	62	64	5	28	0.169016	0.046495	0.030964	0.018477	0.163862	0.084203	0.008075	0.002892
Otu000498	1570	39	4	7	20	4	8	2	43	56	5	28	27	29	38	6	2	3	11	19	1	99	22	30	121	16	0	12	1	135	17	96	130	67	54	115	1	14	10	105	173	0.033803	0.002776	0.005704	0.016067	0.003703	0.005222	0.001346	0.03109
Otu000499	1567	51	74	102	35	24	87	32	71	24	27	33	67	71	13	31	12	31	43	35	56	48	64	61	28	21	41	27	48	24	36	36	22	30	15	28	17	18	40	17	27	0.044204	0.051352	0.083113	0.028117	0.022219	0.056788	0.021534	0.051335
Otu000500	1564	201	5	24	4	2	1	25	2	5	32	0	85	20	2	8	0	2	0	54	9	83	37	1	117	78	115	3	0	296	13	1	105	21	70	20	0	5	46	15	57	0.174216	0.00347	0.019556	0.003213	0.001852	0.000653	0.016823	0.001446
Otu000501	1561	6	3	1	6	2	42	7	0	30	244	1	13	27	5	23	0	70	25	230	99	2	10	0	4	47	7	0	4	1	50	7	34	39	13	30	203	35	37	21	183	0.0052	0.002082	0.000815	0.00482	0.001852	0.027415	0.004711	0
Otu000502	1559	74	7	4	18	12	2	2	1	0	8	39	22	47	62	2	0	9	13	18	6	22	7	15	145	64	42	9	224	36	29	84	82	50	99	95	1	50	41	77	41	0.064139	0.004858	0.003259	0.01446	0.011109	0.001305	0.001346	0.000723
Otu000503	1557	5	52	5	3	2	90	337	712	30	5	0	1	0	2	0	2	2	2	2	23	1	2	1	1	2	151	11	2	2	12	0	1	0	0	1	0	90	4	0	1	0.004334	0.036085	0.004074	0.00241	0.001852	0.058746	0.22678	0.514793
Otu000504	1552	102	95	22	36	25	1	6	66	9	16	43	159	28	23	60	11	331	78	16	19	27	6	8	31	12	2	4	13	1	12	86	33	24	51	38	1	25	7	9	16	0.088408	0.065925	0.017926	0.02892	0.023144	0.000653	0.004038	0.04772
Otu000505	1551	39	50	85	102	171	3	8	2	30	5	89	11	5	184	186	2	4	1	7	78	30	74	23	65	42	8	2	3	56	10	46	5	30	39	22	0	2	17	3	12	0.033803	0.034697	0.069261	0.081941	0.158307	0.001958	0.005384	0.001446
Otu000506	1548	101	15	38	43	16	53	21	18	4	16	31	87	43	70	32	3	6	16	126	18	33	35	0	26	45	4	10	88	9	57	54	89	65	100	27	24	12	70	21	22	0.087541	0.010409	0.030964	0.034544	0.014812	0.034595	0.014132	0.013014
Otu000507	1544	0	4	0	3	0	4	3	3	3	3	0	16	0	107	69	0	0	1	42	2	294	125	51	29	242	193	48	38	3	3	6	228	2	7	3	0	0	1	2	9	0	0.002776	0	0.00241	0	0.002611	0.002019	0.002169
Otu000509	1544	20	38	3	93	53	2	7	175	13	5	30	61	19	12	16	0	0	65	4	24	15	11	3	32	9	23	19	4	7	4	14	30	44	154	74	3	95	91	189	83	0.017335	0.02637	0.002444	0.074711	0.049066	0.001305	0.004711	0.126529
Otu000510	1541	51	8	36	2	11	119	0	86	3	27	11	26	6	114	3	5	1	78	24	38	56	51	0	56	59	15	55	0	34	28	215	27	41	88	33	7	9	36	19	63	0.044204	0.005552	0.029334	0.001607	0.010183	0.077675	0	0.06218
Otu000511	1535	31	25	33	21	30	1	1	8	126	88	76	31	44	124	26	8	1	36	48	13	46	128	43	45	69	17	2	2	80	19	78	51	15	60	25	0	24	40	3	17	0.026869	0.017349	0.026889	0.01687	0.027773	0.000653	0.000673	0.005784
Otu000512	1534	151	16	9	3	238	3	0	4	3	2	61	22	49	276	276	2	1	3	4	1	8	3	12	6	16	1	13	1	0	4	7	13	42	31	55	0	6	15	164	13	0.130879	0.011103	0.007333	0.00241	0.220334	0.001958	0	0.002892
Otu000513	1533	42	5	15	11	12	4	57	25	0	15	48	14	18	64	19	0	0	12	29	14	156	104	0	51	77	115	61	65	27	2	42	96	6	47	60	0	27	10	2	181	0.036403	0.00347	0.012222	0.008837	0.011109	0.002611	0.038357	0.018076
Otu000514	1531	5	59	2	5	2	2	483	161	357	159	0	1	3	0	1	0	3	3	0	3	23	20	0	1	4	11	188	0	3	12	0	2	0	0	0	0	16	1	1	0	0.004334	0.040943	0.00163	0.004017	0.001852	0.001305	0.325029	0.116407
Otu000515	1525	42	5	61	5	7	27	45	5	20	37	2	0	12	72	0	3	3	26	77	9	15	5	0	81	37	3	33	207	77	20	95	23	74	100	41	0	112	83	24	37	0.036403	0.00347	0.049705	0.004017	0.00648	0.017624	0.030282	0.003615
Otu000516	1523	77	30	7	11	6	2	9	1	3	12	99	116	36	29	59	0	3	128	7	12	187	43	2	97	32	19	77	13	80	2	100	26	29	41	23	1	25	6	30	43	0.066739	0.020818	0.005704	0.008837	0.005555	0.001305	0.006056	0.000723
Otu000517	1523	57	11	44	4	1	6	6	3	193	82	29	49	55	1	48	0	1	0	30	115	82	127	1	42	60	33	15	65	110	13	29	2	63	22	26	0	47	25	4	22	0.049405	0.007633	0.035853	0.003213	0.000926	0.003916	0.004038	0.002169
Otu000518	1520	61	31	2	17	15	89	13	31	3	25	10	88	50	24	15	14	24	35	65	5	53	31	21	41	34	78	30	21	4	34	81	32	65	42	51	4	57	102	64	58	0.052872	0.021512	0.00163	0.013657	0.013887	0.058093	0.008748	0.022414
Otu000519	1518	130	3	107	61	22	5	2	45	11	7	49	8	6	3	6	2	2	2	1	28	90	58	1	55	76	2	24	47	18	18	71	126	71	107	27	1	28	85	60	53	0.112677	0.002082	0.087187	0.049004	0.020367	0.003264	0.001346	0.032536
Otu000520	1517	19	81	64	29	51	36	7	8	2	21	14	21	30	113	86	42	20	3	11	33	8	57	1	93	88	24	7	37	14	23	21	65	42	39	62	11	9	118	11	96	0.016468	0.05621	0.052149	0.023297	0.047214	0.023498	0.004711	0.005784
Otu000521	1511	2	106	4	25	7	2	0	5	3	6	6	3	72	13	509	5	5	8	6	9	100	36	1	73	221	14	2	2	24	14	1	181	19	1	3	0	0	21	1	1	0.001733	0.073558	0.003259	0.020084	0.00648	0.001305	0	0.003615
Otu000522	1509	1	40	4	3	8	2	44	75	93	62	2	8	2	144	105	4	182	167	328	36	4	21	2	3	16	2	1	4	68	41	0	1	9	1	6	1	0	14	2	3	0.000867	0.027758	0.003259	0.00241	0.007406	0.001305	0.029609	0.054227
Otu000523	1501	17	56	4	5	19	30	1	5	2	19	12	19	12	138	74	0	0	23	6	22	55	78	2	58	47	47	9	123	17	25	100	40	86	131	15	29	38	52	71	14	0.014735	0.038861	0.003259	0.004017	0.01759	0.019582	0.000673	0.003615
Otu000524	1498	8	57	26	9	1	37	147	73	53	64	2	9	2	2	2	5	2	4	3	4	34	27	36	25	29	122	19	64	88	11	18	55	72	52	32	123	51	53	40	37	0.006934	0.039555	0.021186	0.00723	0.000926	0.024151	0.098922	0.052781
Otu000525	1497	3	1	29	64	5	31	5	133	28	17	16	1	2	2	2	39	12	19	24	0	25	0	12	5	5	19	62	2	3	22	16	1	68	139	36	418	35	76	93	27	0.0026	0.000694	0.02363	0.051414	0.004629	0.020235	0.003365	0.096162
Otu000526	1496	31	13	0	9	10	42	86	1	91	21	18	18	10	19	28	1	25	84	4	42	2	8	1	40	49	18	71	55	67	121	91	28	5	26	10	155	33	25	83	55	0.026869	0.009021	0	0.00723	0.009258	0.027415	0.057873	0.000723
Otu000527	1494	79	8	165	97	7	5	2	5	5	9	61	33	21	91	105	229	1	2	0	51	4	0	1	36	23	21	2	260	108	1	14	0	19	0	1	0	12	11	1	4	0.068473	0.005552	0.134447	0.077924	0.00648	0.003264	0.001346	0.003615
Otu000528	1488	135	83	108	38	38	86	6	6	83	5	3	97	100	2	1	1	1	4	3	1	30	33	1	61	27	71	13	71	112	21	14	28	112	5	20	18	0	37	2	11	0.117011	0.057598	0.088002	0.030527	0.035179	0.056135	0.004038	0.004338
Otu000529	1487	1	150	1	0	0	29	2	6	0	10	1	20	2	0	0	0	1	0	27	0	73	27	257	97	194	55	3	210	101	2	12	101	3	1	0	2	0	75	0	24	0.000867	0.104092	0.000815	0	0	0.018929	0.001346	0.004338
Otu000530	1484	56	10	13	3	2	15	2	0	3	7	3	60	16	22	14	1	0	8	0	43	19	74	0	5	9	2	11	1	26	6	69	40	3	11	103	568	43	43	66	107	0.048538	0.006939	0.010593	0.00241	0.001852	0.009791	0.001346	0
Otu000531	1481	46	64	243	26	108	56	5	1	0	39	3	40	71	86	62	1	0	9	93	11	38	77	20	65	61	1	9	5	6	1	23	22	37	54	37	0	0	43	0	18	0.03987	0.044413	0.198004	0.020887	0.099983	0.036553	0.003365	0.000723
Otu000532	1480	41	40	14	133	30	60	21	3	76	10	17	120	58	96	16	6	2	30	1	6	27	32	49	50	29	42	4	9	41	13	30	28	33	44	96	1	20	31	42	79	0.035537	0.027758	0.011408	0.106844	0.027773	0.039164	0.014132	0.002169
Otu000533	1477	5	50	34	149	205	6	3	6	5	24	132	19	38	26	39	1	1	2	70	18	73	91	28	89	40	13	2	2	75	9	26	17	5	37	35	2	2	38	4	56	0.004334	0.034697	0.027704	0.119698	0.189783	0.003916	0.002019	0.004338
Otu000534	1469	38	5	3	32	74	4	5	60	3	6	33	125	36	136	25	0	4	10	12	26	121	55	6	32	43	16	11	27	81	5	116	44	53	75	45	0	29	31	17	25	0.032936	0.00347	0.002444	0.025707	0.068507	0.002611	0.003365	0.043381
Otu000535	1465	3	75	3	38	2	69	37	43	12	8	25	28	94	67	5	3	15	98	167	20	31	33	4	134	24	91	4	103	166	22	3	2	3	20	1	0	2	8	0	2	0.0026	0.052046	0.002444	0.030527	0.001852	0.045039	0.024899	0.03109
Otu000536	1465	56	18	41	107	143	5	3	10	10	15	128	44	37	45	159	84	228	6	6	6	34	12	17	19	26	8	11	6	5	7	37	23	7	51	17	5	6	6	1	16	0.048538	0.012491	0.033408	0.085958	0.132385	0.003264	0.002019	0.00723
Otu000537	1463	14	103	5	25	12	48	45	20	33	56	27	26	20	14	18	89	61	32	46	18	35	29	94	23	26	64	70	59	30	25	24	22	22	25	28	7	24	81	20	43	0.012134	0.071477	0.004074	0.020084	0.011109	0.031331	0.030282	0.01446
Otu000538	1463	24	34	6	57	18	19	1	6	11	20	124	65	42	66	36	63	15	12	32	40	30	42	61	16	47	7	1	7	0	20	75	57	21	80	38	156	17	39	40	18	0.020802	0.023594	0.004889	0.04579	0.016664	0.012402	0.000673	0.004338
Otu000539	1460	74	74	133	50	14	78	0	7	3	39	25	111	0	26	81	3	0	0	64	11	49	48	6	17	24	8	49	1	6	24	265	73	19	11	7	3	13	12	32	0	0.064139	0.051352	0.108372	0.040167	0.012961	0.050913	0	0.005061
Otu000540	1460	11	83	3	149	4	2	14	4	16	4	107	270	140	2	36	1	140	34	3	1	16	5	26	89	8	13	3	12	99	3	25	27	3	0	19	0	30	22	36	0	0.009534	0.057598	0.002444	0.119698	0.003703	0.001305	0.009421	0.002892
Otu000541	1452	2	6	3	41	2	6	2	2	5	8	0	1	10	3	1	0	1	0	0	2	40	7	63	131	142	86	50	28	161	9	9	257	22	13	2	208	2	73	1	53	0.001733	0.004164	0.002444	0.032937	0.001852	0.003916	0.001346	0.001446
Otu000542	1451	36	39	11	59	24	57	25	37	5	41	2	45	27	0	3	1	1	24	0	110	154	35	1	39	51	78	41	77	49	44	59	24	10	77	50	0	6	26	32	51	0.031203	0.027064	0.008963	0.047397	0.022219	0.037206	0.016823	0.026752
Otu000543	1451	4	53	121	55	9	61	120	61	11	41	9	148	26	1	13	2	32	7	146	69	20	10	1	42	52	42	17	108	0	30	11	0	16	1	20	0	10	58	1	23	0.003467	0.036779	0.098594	0.044184	0.008332	0.039817	0.080753	0.044104
Otu000544	1448	9	79	55	20	52	60	58	83	33	38	25	24	17	17	33	43	16	35	24	21	43	47	10	19	43	49	39	30	36	65	24	11	32	25	31	16	36	66	44	40	0.007801	0.054822	0.044816	0.016067	0.04814	0.039164	0.03903	0.060011
Otu000545	1442	15	83	3	4	128	7	2	2	3	9	104	2	6	525	15	1	22	4	1	2	13	16	2	5	4	1	1	2	1	2	11	294	6	17	60	20	5	29	9	6	0.013001	0.057598	0.002444	0.003213	0.118499	0.004569	0.001346	0.001446
Otu000546	1437	2	32	2	152	6	3	9	33	125	14	19	219	80	51	122	3	1	8	83	25	47	35	1	25	14	12	17	3	43	44	24	22	16	5	1	75	19	22	12	11	0.001733	0.022206	0.00163	0.122108	0.005555	0.001958	0.006056	0.02386
Otu000547	1436	64	30	113	83	29	17	30	10	9	18	59	11	41	79	44	0	0	32	32	31	44	41	1	32	58	28	30	1	15	8	50	15	51	80	75	5	11	76	17	66	0.055472	0.020818	0.092076	0.066677	0.026847	0.011096	0.020188	0.00723
Otu000548	1435	7	0	4	1	36	2	1	1	0	1	358	68	7	0	1	2	1	25	0	0	162	75	28	12	11	20	27	33	2	0	114	69	41	28	125	159	2	6	0	6	0.006067	0	0.003259	0.000803	0.033328	0.001305	0.000673	0.000723
Otu000549	1431	452	288	137	5	1	341	112	42	1	2	1	9	0	0	1	0	1	1	2	21	0	0	1	4	1	0	2	0	0	2	0	2	1	0	0	0	1	0	0	0	0.391769	0.199857	0.111632	0.004017	0.000926	0.222582	0.075369	0.030367
Otu000550	1430	2	7	4	6	3	2	23	6	0	3	3	51	99	1	1	5	2	5	5	21	20	35	2	88	106	154	3	500	63	0	3	12	29	2	11	0	7	105	0	41	0.001733	0.004858	0.003259	0.00482	0.002777	0.001305	0.015478	0.004338
Otu000551	1426	122	60	15	6	37	19	3	12	15	6	47	12	54	38	4	1	10	29	56	6	50	163	0	85	32	5	9	91	13	17	127	81	29	46	26	3	21	9	25	42	0.105743	0.041637	0.012222	0.00482	0.034254	0.012402	0.002019	0.008676
Otu000552	1423	1	34	1	3	3	3	3	0	27	18	0	39	4	21	107	0	173	46	180	163	10	0	1	1	33	4	1	14	0	238	27	27	2	32	4	0	23	34	58	88	0.000867	0.023594	0.000815	0.00241	0.002777	0.001958	0.002019	0
Otu000553	1422	49	24	23	38	49	31	39	41	13	11	52	35	52	36	139	7	1	42	11	15	36	66	108	42	17	60	22	51	7	15	30	52	41	66	25	0	22	20	10	24	0.042471	0.016655	0.018741	0.030527	0.045363	0.020235	0.026245	0.029644
Otu000554	1405	24	8	19	59	88	21	0	3	14	10	122	87	53	152	79	104	60	7	19	12	18	20	23	41	25	16	1	4	8	18	50	26	41	52	42	2	8	23	19	27	0.020802	0.005552	0.015482	0.047397	0.081468	0.013707	0	0.002169
Otu000555	1400	3	100	2	1	2	110	176	3	84	61	58	1	1	16	0	146	72	30	185	48	10	8	2	2	10	53	1	1	16	62	3	17	26	3	6	1	0	50	15	15	0.0026	0.069395	0.00163	0.000803	0.001852	0.071801	0.118437	0.002169
Otu000556	1398	181	97	33	98	220	33	3	1	8	7	44	86	23	273	28	62	3	3	1	23	24	8	4	15	11	0	5	0	1	1	5	2	8	0	56	1	0	3	0	27	0.156881	0.067313	0.026889	0.078728	0.20367	0.02154	0.002019	0.000723
Otu000557	1389	12	97	92	10	5	3	9	5	67	11	220	34	46	46	15	0	0	50	4	0	62	67	54	44	28	4	8	4	2	4	28	134	32	52	13	29	26	14	13	45	0.010401	0.067313	0.074964	0.008033	0.004629	0.001958	0.006056	0.003615
Otu000558	1386	66	10	72	102	134	49	7	47	14	5	65	67	23	88	310	1	1	90	0	5	51	4	4	18	23	41	13	2	5	10	0	0	29	6	2	1	8	1	0	12	0.057205	0.006939	0.058668	0.081941	0.124053	0.031984	0.004711	0.033982
Otu000559	1384	13	41	17	16	10	1	32	134	24	47	16	43	16	2	92	3	0	2	2	28	22	37	0	29	24	14	16	4	14	37	121	67	61	43	51	0	56	50	171	28	0.011268	0.028452	0.013852	0.012853	0.009258	0.000653	0.021534	0.096885
Otu000560	1384	15	6	96	2	3	0	16	3	4	33	58	18	0	14	27	2	0	54	83	14	55	39	0	48	73	34	0	7	4	66	201	58	41	73	55	1	6	18	59	98	0.013001	0.004164	0.078224	0.001607	0.002777	0	0.010767	0.002169
Otu000561	1383	3	19	14	11	2	88	219	65	134	55	1	6	0	41	1	16	2	167	21	44	4	10	1	7	8	108	32	1	5	44	0	1	6	11	5	1	147	34	15	34	0.0026	0.013185	0.011408	0.008837	0.001852	0.057441	0.147374	0.046997
Otu000562	1380	2	11	13	30	6	10	48	8	31	86	9	32	79	27	2	66	13	56	152	25	24	15	4	36	8	17	11	5	66	123	9	14	18	29	34	5	36	28	149	43	0.001733	0.007633	0.010593	0.0241	0.005555	0.006527	0.032301	0.005784
Otu000563	1379	28	17	16	9	10	5	15	54	10	30	1	11	32	8	8	14	1	6	11	37	30	17	3	194	92	37	40	24	45	45	31	55	52	79	83	3	34	75	70	47	0.024269	0.011797	0.013037	0.00723	0.009258	0.003264	0.010094	0.039043
Otu000564	1376	50	44	1	2	15	0	0	0	1	4	10	103	225	7	8	26	1	0	7	16	66	21	1	47	7	5	1	72	2	0	38	190	106	78	96	8	40	17	5	56	0.043337	0.030534	0.000815	0.001607	0.013887	0	0	0
Otu000565	1375	30	11	7	62	6	12	1	71	100	3	8	100	28	38	1	1	0	34	5	1	41	30	9	112	62	26	2	99	133	23	42	47	66	13	66	4	15	14	34	18	0.026002	0.007633	0.005704	0.049807	0.005555	0.007833	0.000673	0.051335
Otu000566	1374	3	45	85	6	2	91	411	6	6	179	1	9	0	1	0	2	0	1	35	185	9	4	0	11	2	75	12	5	9	51	0	0	1	0	6	13	44	52	0	12	0.0026	0.031228	0.069261	0.00482	0.001852	0.059399	0.276578	0.004338
Otu000567	1372	11	6	3	14	56	8	105	54	31	49	0	2	18	18	0	1	2	17	17	26	29	6	0	37	68	32	10	86	21	67	41	39	59	65	57	33	77	80	48	79	0.009534	0.004164	0.002444	0.011247	0.051843	0.005222	0.070659	0.039043
Otu000568	1371	150	5	219	168	109	27	3	1	4	16	8	152	168	3	1	118	2	67	2	0	4	4	1	49	1	16	0	1	4	28	1	1	9	5	11	0	0	3	0	10	0.130012	0.00347	0.178448	0.134961	0.100909	0.017624	0.002019	0.000723
Otu000569	1369	3	105	1	2	1	35	1	9	0	29	3	0	34	0	31	0	0	0	67	36	8	0	1	112	102	27	2	44	425	19	1	161	31	1	1	3	1	28	0	45	0.0026	0.072865	0.000815	0.001607	0.000926	0.022846	0.000673	0.006507
Otu000570	1368	12	3	21	25	3	121	4	1	46	24	2	51	37	78	109	1	2	27	38	11	62	102	2	45	10	26	86	3	51	6	7	41	17	57	35	2	1	11	101	87	0.010401	0.002082	0.017111	0.020084	0.002777	0.078981	0.002692	0.000723
Otu000571	1364	9	90	13	11	3	4	133	87	46	2	11	33	73	3	4	2	3	88	1	39	15	0	0	45	14	25	60	0	97	130	10	70	11	12	9	38	46	33	55	39	0.007801	0.062455	0.010593	0.008837	0.002777	0.002611	0.089501	0.062903
Otu000572	1361	129	1	1	3	3	40	2	1	2	6	136	13	55	0	1	1	64	41	1	4	111	31	203	20	6	8	1	26	1	7	45	49	1	19	6	287	1	12	0	23	0.11181	0.000694	0.000815	0.00241	0.002777	0.026109	0.001346	0.000723
Otu000573	1355	3	29	33	6	23	61	43	51	25	36	18	25	32	17	44	34	69	31	47	88	15	37	12	9	28	38	43	104	16	49	25	14	21	9	29	32	37	32	38	52	0.0026	0.020124	0.026889	0.00482	0.021293	0.039817	0.028936	0.036874
Otu000574	1349	11	131	8	49	3	83	4	3	2	5	42	32	146	0	77	0	3	2	0	5	101	96	1	123	130	63	33	0	48	2	3	60	6	41	10	0	0	23	3	0	0.009534	0.090907	0.006519	0.039364	0.002777	0.054177	0.002692	0.002169
Otu000575	1349	31	19	160	3	25	38	124	3	34	2	16	20	3	96	42	21	40	13	2	1	40	21	5	0	2	3	6	0	0	1	42	60	4	17	122	232	5	20	53	23	0.026869	0.013185	0.130373	0.00241	0.023144	0.024804	0.083444	0.002169
Otu000576	1345	8	70	5	36	0	140	3	59	112	28	11	20	32	52	56	150	80	12	68	31	8	7	7	15	6	16	43	5	12	21	5	13	15	3	19	0	8	98	20	51	0.006934	0.048576	0.004074	0.02892	0	0.091383	0.002019	0.042658
Otu000577	1345	39	33	175	3	42	9	36	1	2	12	64	41	25	41	34	0	2	0	32	95	48	52	1	3	88	10	39	0	2	22	202	4	31	83	10	1	1	6	45	11	0.033803	0.0229	0.142595	0.00241	0.038882	0.005875	0.024226	0.000723
Otu000578	1344	16	15	2	10	11	50	96	7	166	16	1	42	7	7	1	2	24	142	2	49	11	10	2	40	15	20	63	31	51	129	7	8	9	21	18	16	39	22	147	19	0.013868	0.010409	0.00163	0.008033	0.010183	0.032637	0.064602	0.005061
Otu000579	1343	4	0	2	5	2	4	1	1	2	22	9	34	3	0	0	1	1	19	1	0	224	292	1	100	2	184	34	1	33	1	11	1	0	51	19	0	0	17	1	260	0.003467	0	0.00163	0.004017	0.001852	0.002611	0.000673	0.000723
Otu000580	1342	18	1	96	8	106	4	14	2	1	30	23	1	27	69	75	81	1	26	78	27	35	32	0	38	73	54	12	1	2	25	57	22	83	33	23	3	10	61	69	21	0.015601	0.000694	0.078224	0.006427	0.098132	0.002611	0.009421	0.001446
Otu000581	1338	50	9	132	4	54	2	3	5	3	14	54	8	1	75	16	1	2	1	8	11	40	39	283	37	23	31	20	0	9	6	34	16	14	81	172	2	15	17	15	31	0.043337	0.006246	0.107558	0.003213	0.049992	0.001305	0.002019	0.003615
Otu000582	1334	12	40	1	16	1	5	9	4	47	0	19	11	6	20	6	3	7	135	1	1	51	13	711	25	53	7	3	13	2	2	28	14	18	15	15	1	4	6	4	5	0.010401	0.027758	0.000815	0.012853	0.000926	0.003264	0.006056	0.002892
Otu000583	1334	23	110	186	26	5	204	10	14	0	4	2	6	25	0	0	0	2	0	0	0	97	33	1	57	118	21	34	2	0	91	3	19	15	60	12	2	1	131	10	10	0.019935	0.076334	0.151558	0.020887	0.004629	0.133158	0.006729	0.010122
Otu000584	1332	72	43	11	10	67	43	65	51	4	28	9	74	46	52	0	0	0	32	32	87	38	89	18	37	39	74	3	0	39	64	1	1	34	14	27	0	27	36	42	23	0.062406	0.02984	0.008963	0.008033	0.062027	0.028068	0.043741	0.036874
Otu000585	1330	9	8	68	88	3	3	28	34	43	276	0	1	1	20	19	55	7	18	33	5	1	1	1	1	13	2	2	2	2	95	15	2	16	35	5	0	93	122	107	96	0.007801	0.005552	0.055408	0.070694	0.002777	0.001958	0.018842	0.024583
Otu000586	1330	3	172	63	9	2	3	174	45	101	77	1	2	3	15	1	2	0	16	5	16	20	45	2	16	9	50	80	11	10	48	35	10	13	52	24	0	34	79	66	16	0.0026	0.119359	0.051334	0.00723	0.001852	0.001958	0.117091	0.032536
Otu000587	1328	2	5	15	3	1	15	147	5	97	42	0	2	2	1	22	1	172	39	60	94	11	8	4	1	21	27	53	2	9	381	12	14	0	0	0	0	35	2	11	12	0.001733	0.00347	0.012222	0.00241	0.000926	0.009791	0.098922	0.003615
Otu000588	1326	32	17	34	27	3	34	23	19	7	1	19	10	32	28	0	113	1	4	21	0	26	43	1	188	57	37	13	11	63	13	41	20	63	104	80	0	20	47	47	27	0.027736	0.011797	0.027704	0.02169	0.002777	0.022193	0.015478	0.013737
Otu000589	1326	32	9	59	110	3	2	36	55	29	46	6	74	115	15	56	2	46	92	5	30	17	43	11	41	3	17	22	3	24	28	10	27	4	2	8	23	64	111	9	37	0.027736	0.006246	0.048075	0.088368	0.002777	0.001305	0.024226	0.039766
Otu000590	1323	43	25	0	0	5	0	0	0	0	3	1	51	77	18	1	0	0	12	0	0	55	56	21	18	3	3	47	0	78	16	192	197	71	45	48	0	21	24	4	188	0.03727	0.017349	0	0	0.004629	0	0	0
Otu000591	1318	130	83	6	33	17	19	35	12	16	11	49	38	83	1	3	78	4	34	26	16	33	26	0	79	34	12	12	4	47	5	11	55	28	15	75	0	25	50	6	107	0.112677	0.057598	0.004889	0.02651	0.015738	0.012402	0.023553	0.008676
Otu000592	1316	67	16	19	82	133	36	8	5	7	6	47	106	71	172	64	3	0	13	21	22	13	3	2	48	33	13	2	23	8	10	5	84	33	4	17	36	3	11	44	26	0.058072	0.011103	0.015482	0.065874	0.123128	0.023498	0.005384	0.003615
Otu000593	1314	4	160	4	95	0	109	66	276	4	4	0	21	14	5	21	0	23	29	1	13	14	11	0	11	3	91	95	2	3	14	8	18	23	1	8	1	125	32	4	1	0.003467	0.111032	0.003259	0.076317	0	0.071148	0.044414	0.199555
Otu000594	1313	135	13	19	64	18	1	4	5	4	9	60	32	53	49	49	0	3	46	1	11	61	18	51	31	19	41	21	8	2	7	127	70	22	96	32	13	40	41	4	33	0.117011	0.009021	0.015482	0.051414	0.016664	0.000653	0.002692	0.003615
Otu000595	1313	7	9	47	49	9	4	7	7	6	66	7	4	30	72	6	8	0	7	9	57	14	51	4	50	58	38	17	78	104	40	62	9	33	89	27	10	13	69	99	37	0.006067	0.006246	0.038297	0.039364	0.008332	0.002611	0.004711	0.005061
Otu000596	1313	27	6	15	9	32	5	2	2	1	27	1	12	10	51	9	0	1	3	69	4	17	19	1	107	226	57	52	17	81	31	2	141	81	14	13	0	9	70	14	75	0.023402	0.004164	0.012222	0.00723	0.029625	0.003264	0.001346	0.001446
Otu000597	1304	47	65	1	1	28	5	3	0	7	1	52	12	2	162	51	1	195	1	0	0	11	35	305	2	1	9	3	2	1	0	23	130	25	2	19	30	16	3	3	50	0.040737	0.045107	0.000815	0.000803	0.025922	0.003264	0.002019	0
Otu000598	1303	23	2	3	10	31	2	6	1	2	36	51	98	40	162	31	1	40	8	2	1	39	30	33	28	29	34	22	4	21	5	102	55	35	44	125	20	22	27	9	69	0.019935	0.001388	0.002444	0.008033	0.028699	0.001305	0.004038	0.000723
Otu000599	1300	15	20	6	10	26	3	2	4	4	7	43	59	94	42	80	2	2	1	4	17	56	61	9	65	48	45	22	88	11	26	93	81	35	51	48	1	47	17	43	12	0.013001	0.013879	0.004889	0.008033	0.02407	0.001958	0.001346	0.002892
Otu000600	1298	23	64	1	67	39	6	0	98	141	30	0	15	11	2	1	0	0	0	10	8	12	30	9	32	15	59	80	52	67	41	5	24	19	43	14	182	9	24	31	34	0.019935	0.044413	0.000815	0.053824	0.036105	0.003916	0	0.070856
Otu000601	1298	134	72	256	55	2	0	18	1	1	12	25	16	7	0	50	0	0	0	86	10	49	42	159	20	35	87	19	0	0	0	17	1	9	53	2	0	14	20	18	8	0.116144	0.049964	0.208596	0.044184	0.001852	0	0.012113	0.000723
Otu000602	1298	3	124	13	2	1	9	1	2	3	9	0	3	24	72	32	0	1	5	25	26	64	65	1	77	49	64	80	6	188	1	3	194	57	1	3	1	2	5	4	78	0.0026	0.08605	0.010593	0.001607	0.000926	0.005875	0.000673	0.001446
Otu000603	1298	1	50	3	203	4	5	58	3	29	24	25	91	43	6	6	14	1	68	9	11	20	9	26	64	7	11	4	0	151	12	1	3	54	20	60	0	116	45	30	11	0.000867	0.034697	0.002444	0.163078	0.003703	0.003264	0.03903	0.002169
Otu000604	1292	51	41	0	44	17	20	5	94	5	13	4	23	19	122	66	0	0	16	0	8	46	77	50	37	47	36	42	70	36	26	12	7	47	53	48	0	14	35	19	42	0.044204	0.028452	0	0.035347	0.015738	0.013055	0.003365	0.067964
Otu000605	1289	88	16	11	0	1	3	175	24	2	9	5	51	12	16	0	2	2	1	0	0	68	23	26	11	24	17	1	1	2	20	164	275	68	93	8	2	2	18	26	22	0.076274	0.011103	0.008963	0	0.000926	0.001958	0.117764	0.017353
Otu000606	1286	53	61	96	19	31	73	28	67	28	15	27	68	77	14	19	5	20	23	31	35	27	43	57	25	26	41	18	63	31	27	23	5	19	7	20	9	6	18	10	21	0.045938	0.042331	0.078224	0.015263	0.028699	0.04765	0.018842	0.048443
Otu000607	1283	2	10	2	30	0	48	125	44	68	24	0	6	5	0	2	0	25	75	1	22	31	40	62	19	13	38	45	133	54	45	8	10	13	35	51	1	116	54	5	21	0.001733	0.006939	0.00163	0.0241	0	0.031331	0.084117	0.031813
Otu000608	1277	3	8	77	2	1	261	300	160	3	1	0	1	1	1	1	0	2	7	2	10	0	11	1	2	1	53	136	2	1	48	2	0	6	0	0	6	164	1	2	0	0.0026	0.005552	0.062742	0.001607	0.000926	0.170363	0.201882	0.115684
Otu000609	1275	0	3	1	3	4	2	1	272	2	1	1	1	7	2	3	0	0	0	67	0	116	38	11	103	80	8	15	0	330	0	1	71	34	23	18	0	22	18	0	17	0	0.002082	0.000815	0.00241	0.003703	0.001305	0.000673	0.196663
Otu000610	1275	189	9	6	35	203	106	2	3	0	14	61	137	66	75	6	0	18	23	0	3	19	9	3	73	14	7	3	0	17	3	21	21	43	22	23	1	18	0	0	22	0.163815	0.006246	0.004889	0.028117	0.187932	0.06919	0.001346	0.002169
Otu000611	1274	31	16	13	4	3	6	43	7	4	18	2	30	69	1	25	2	1	3	2	15	201	80	80	51	65	20	28	1	29	20	22	116	66	56	41	6	33	47	6	11	0.026869	0.011103	0.010593	0.003213	0.002777	0.003916	0.028936	0.005061
Otu000612	1272	9	5	8	41	8	6	0	3	0	9	28	37	56	1	17	3	0	3	3	15	98	67	0	35	110	19	45	5	45	22	291	87	21	58	39	1	4	14	48	11	0.007801	0.00347	0.006519	0.032937	0.007406	0.003916	0	0.002169
Otu000613	1260	67	24	6	7	18	5	0	2	1	5	30	63	93	105	0	3	0	223	26	0	94	78	6	17	47	10	17	1	5	1	213	17	5	45	12	0	1	2	2	9	0.058072	0.016655	0.004889	0.005623	0.016664	0.003264	0	0.001446
Otu000614	1259	0	138	9	1	2	152	37	57	1	2	0	2	2	2	0	300	0	1	39	0	4	7	0	8	3	23	0	56	0	1	0	34	0	4	2	362	0	7	0	3	0	0.095765	0.007333	0.000803	0.001852	0.099215	0.024899	0.041212
Otu000615	1254	86	20	22	47	68	2	0	2	1	18	48	75	22	203	77	0	1	16	64	29	89	24	15	23	64	32	7	1	2	33	45	22	3	32	27	1	2	24	3	4	0.07454	0.013879	0.017926	0.037757	0.062952	0.001305	0	0.001446
Otu000616	1252	19	30	147	43	18	128	16	36	63	9	36	40	6	176	6	0	0	8	3	13	15	50	15	40	50	42	16	4	5	17	37	9	41	16	21	22	11	20	1	23	0.016468	0.020818	0.11978	0.034544	0.016664	0.08355	0.010767	0.026029
Otu000617	1250	1	10	14	34	3	98	22	3	15	45	34	16	41	2	61	9	0	17	20	54	25	25	0	89	36	56	23	1	59	73	1	2	26	52	82	3	2	72	62	62	0.000867	0.006939	0.011408	0.027314	0.002777	0.063968	0.014805	0.002169
Otu000618	1248	295	66	22	251	18	6	1	31	2	3	55	125	11	82	25	0	10	7	2	13	38	2	2	13	3	4	9	0	4	9	33	14	5	4	9	2	5	11	1	55	0.25569	0.045801	0.017926	0.201639	0.016664	0.003916	0.000673	0.022414
Otu000619	1248	1	31	42	102	8	46	25	48	2	40	18	24	31	0	2	5	8	0	0	30	37	72	1	80	55	2	1	3	0	41	49	96	128	37	44	0	22	47	10	60	0.000867	0.021512	0.034223	0.081941	0.007406	0.030026	0.016823	0.034705
Otu000620	1247	4	29	18	27	22	3	2	9	5	14	56	92	77	306	55	82	8	76	43	12	15	4	31	40	5	13	5	3	12	1	40	3	13	28	27	4	7	33	8	15	0.003467	0.020124	0.014667	0.02169	0.020367	0.001958	0.001346	0.006507
Otu000621	1242	27	62	1	17	10	13	1	2	13	13	27	5	23	72	65	0	1	0	1	14	210	95	19	73	129	15	0	1	20	2	1	210	7	34	28	1	0	0	1	29	0.023402	0.043025	0.000815	0.013657	0.009258	0.008486	0.000673	0.001446
Otu000622	1239	5	30	14	5	1	13	20	171	42	15	4	7	1	45	32	17	63	77	71	53	19	13	4	4	13	11	26	14	16	29	12	15	28	9	25	138	62	61	47	7	0.004334	0.020818	0.011408	0.004017	0.000926	0.008486	0.013459	0.123637
Otu000623	1239	5	2	35	57	50	6	15	111	7	43	68	96	28	2	24	1	2	191	11	101	54	28	12	29	31	34	19	37	0	3	42	1	3	43	7	0	11	3	19	8	0.004334	0.001388	0.028519	0.04579	0.046289	0.003916	0.010094	0.080256
Otu000624	1234	51	30	9	52	27	13	2	72	26	9	7	53	67	149	4	3	1	21	2	10	32	30	11	48	25	35	6	0	7	41	16	39	58	39	32	79	35	21	13	59	0.044204	0.020818	0.007333	0.041774	0.024996	0.008486	0.001346	0.052058
Otu000625	1233	45	42	2	41	0	1	32	74	58	41	2	77	35	0	13	1	3	18	59	149	28	63	0	42	40	58	24	4	8	69	49	1	13	7	13	0	29	6	24	62	0.039004	0.029146	0.00163	0.032937	0	0.000653	0.021534	0.053504
Otu000626	1230	3	1	4	31	2	6	4	1	4	46	27	12	18	0	0	2	209	2	60	0	36	12	1	29	75	97	126	134	34	163	0	0	11	1	4	1	21	49	0	4	0.0026	0.000694	0.003259	0.024904	0.001852	0.003916	0.002692	0.000723
Otu000627	1229	5	3	2	3	2	3	35	1	1	0	1	1	1	3	2	1	1	34	0	0	26	1022	11	0	2	13	7	2	0	3	0	0	0	0	39	0	0	0	0	5	0.004334	0.002082	0.00163	0.00241	0.001852	0.001958	0.023553	0.000723
Otu000628	1220	1	47	3	115	1	64	85	10	12	25	5	21	10	0	66	79	156	22	12	3	8	24	18	31	8	16	32	30	106	53	1	4	5	29	19	0	7	30	35	27	0.000867	0.032616	0.002444	0.092384	0.000926	0.041775	0.0572	0.00723
Otu000629	1219	38	6	2	108	87	3	4	20	1	6	51	101	18	204	66	0	3	1	47	0	39	35	1	61	34	3	19	9	27	32	1	37	20	32	13	33	0	1	41	15	0.032936	0.004164	0.00163	0.086761	0.080542	0.001958	0.002692	0.01446
Otu000630	1218	47	37	8	10	33	6	1	1	16	16	108	8	17	93	14	0	1	5	21	17	6	1	1	98	45	5	2	10	7	10	135	92	32	113	28	0	26	45	66	37	0.040737	0.025676	0.006519	0.008033	0.03055	0.003916	0.000673	0.000723
Otu000631	1218	58	6	3	2	18	101	1	1	3	37	10	73	15	7	8	0	1	0	5	2	50	33	0	115	31	12	22	79	66	8	27	15	29	54	77	2	21	18	46	162	0.050271	0.004164	0.002444	0.001607	0.016664	0.065926	0.000673	0.000723
Otu000632	1216	95	4	6	86	186	78	15	4	3	22	38	164	42	43	28	2	0	13	52	14	10	5	75	15	15	1	12	1	3	4	44	29	49	23	19	0	0	4	0	12	0.082341	0.002776	0.004889	0.069087	0.172194	0.050913	0.010094	0.002892
Otu000633	1207	3	3	2	4	33	47	20	22	27	52	0	6	42	31	111	28	0	0	48	67	9	14	0	67	45	62	21	4	10	121	80	33	47	17	41	0	39	27	3	21	0.0026	0.002082	0.00163	0.003213	0.03055	0.030678	0.013459	0.015907
Otu000634	1207	1	15	51	95	37	2	7	1	2	3	71	92	17	98	88	0	33	1	10	4	19	23	63	59	38	15	3	189	32	34	0	0	16	46	6	0	6	3	27	0	0.000867	0.010409	0.041556	0.076317	0.034254	0.001305	0.004711	0.000723
Otu000635	1202	3	4	378	1	2	2	4	51	0	7	22	17	4	38	11	3	1	0	1	21	107	104	0	75	78	22	15	0	58	13	30	11	51	30	6	0	3	25	0	4	0.0026	0.002776	0.308006	0.000803	0.001852	0.001305	0.002692	0.036874
Otu000636	1200	45	20	78	20	48	1	41	4	3	11	155	34	63	39	40	0	1	70	32	6	26	162	1	29	40	33	1	1	0	5	47	0	19	19	68	0	2	10	11	15	0.039004	0.013879	0.063557	0.016067	0.044437	0.000653	0.02759	0.002892
Otu000637	1198	57	8	1	35	17	42	8	1	12	14	16	13	79	25	126	111	1	104	97	44	36	24	1	34	10	35	3	3	2	4	29	22	39	16	55	3	20	14	13	24	0.049405	0.005552	0.000815	0.028117	0.015738	0.027415	0.005384	0.000723
Otu000638	1192	28	137	7	11	1	39	46	1	5	4	32	1	14	0	14	0	1	5	39	3	44	28	0	72	79	72	32	112	157	32	32	2	7	3	57	0	19	46	0	10	0.024269	0.095071	0.005704	0.008837	0.000926	0.025457	0.030955	0.000723
Otu000639	1189	29	4	4	24	15	1	0	4	42	14	43	75	30	1	0	1	0	3	2	1	82	103	1	86	154	34	1	1	85	47	15	152	53	22	13	0	0	22	1	24	0.025136	0.002776	0.003259	0.01928	0.013887	0.000653	0	0.002892
Otu000640	1186	11	25	49	9	14	19	23	20	8	20	15	22	28	39	19	10	19	67	48	35	11	17	12	23	36	14	7	15	17	17	40	40	60	74	46	31	30	63	65	68	0.009534	0.017349	0.039927	0.00723	0.012961	0.012402	0.015478	0.01446
Otu000641	1184	10	28	3	32	4	65	37	4	10	13	2	73	33	67	1	24	116	37	4	10	58	14	1	37	19	18	18	39	44	39	34	31	37	65	34	8	24	42	16	33	0.008667	0.019431	0.002444	0.025707	0.003703	0.042428	0.024899	0.002892
Otu000642	1179	46	6	7	68	80	51	3	8	1	20	38	28	46	72	175	169	8	7	2	58	26	30	0	26	33	4	4	13	1	1	5	42	29	38	19	0	6	4	2	3	0.03987	0.004164	0.005704	0.054627	0.074062	0.033289	0.002019	0.005784
Otu000643	1177	0	3	0	2	2	2	3	1	0	0	1	4	0	0	353	1	0	0	100	47	14	136	0	10	151	44	4	42	3	28	39	46	7	2	3	95	1	13	0	20	0	0.002082	0	0.001607	0.001852	0.001305	0.002019	0.000723
Otu000644	1175	20	2	12	15	38	41	2	0	2	5	0	53	1	4	0	0	0	5	0	23	4	23	750	51	0	2	0	0	1	0	0	8	22	5	23	13	4	7	10	29	0.017335	0.001388	0.009778	0.01205	0.035179	0.026762	0.001346	0
Otu000645	1174	23	16	44	6	63	4	0	3	3	13	30	6	13	299	286	1	10	7	60	23	76	48	0	7	21	45	1	1	1	1	23	11	3	3	0	0	21	0	0	2	0.019935	0.011103	0.035853	0.00482	0.058324	0.002611	0	0.002169
Otu000646	1174	1	1	277	3	28	13	7	1	1	1	13	27	2	18	1	5	0	45	0	0	19	22	0	7	7	0	16	0	0	0	12	4	10	12	218	360	2	3	24	14	0.000867	0.000694	0.225708	0.00241	0.025922	0.008486	0.004711	0.000723
Otu000647	1173	1	76	2	3	3	289	172	20	3	50	9	0	0	1	1	0	1	0	31	33	33	6	1	4	2	96	163	22	3	30	11	0	32	5	1	2	43	22	0	2	0.000867	0.05274	0.00163	0.00241	0.002777	0.18864	0.115745	0.01446
Otu000648	1170	0	2	3	0	1	8	2	2	0	8	0	0	0	0	1	2	1	1	0	3	154	26	18	69	9	50	14	458	95	0	0	9	0	3	1	214	2	0	0	14	0	0.001388	0.002444	0	0.000926	0.005222	0.001346	0.001446
Otu000649	1169	98	78	42	1	4	9	3	1	118	16	47	18	86	0	6	41	0	0	16	15	36	75	1	31	28	17	11	10	56	10	71	1	6	23	22	126	11	9	9	17	0.084941	0.054128	0.034223	0.000803	0.003703	0.005875	0.002019	0.000723
Otu000650	1169	2	47	15	43	4	11	48	1	38	16	1	129	27	4	6	0	0	0	66	96	16	30	0	50	3	15	20	0	166	38	33	12	11	22	51	0	6	41	84	17	0.001733	0.032616	0.012222	0.034544	0.003703	0.00718	0.032301	0.000723
Otu000651	1167	60	13	20	1	2	1	1	0	1	2	89	5	0	2	4	0	2	3	0	0	41	242	162	10	4	6	0	2	1	5	135	226	8	68	20	0	8	2	20	1	0.052005	0.009021	0.016297	0.000803	0.001852	0.000653	0.000673	0
Otu000652	1167	17	32	18	99	21	22	32	14	22	13	22	57	49	58	21	6	9	19	15	11	30	20	61	47	26	17	9	19	34	14	17	46	28	45	64	3	35	37	17	41	0.014735	0.022206	0.014667	0.079531	0.019441	0.01436	0.021534	0.010122
Otu000653	1165	33	4	27	9	3	41	10	4	15	5	2	21	40	6	3	1	0	1	12	1	32	19	2	64	48	28	38	16	19	24	43	40	140	108	35	1	61	63	107	39	0.028603	0.002776	0.022	0.00723	0.002777	0.026762	0.006729	0.002892
Otu000654	1164	56	134	125	32	32	86	25	8	12	3	103	5	15	41	51	2	2	1	9	13	22	31	1	12	84	18	61	32	1	17	49	0	27	12	8	0	3	5	12	14	0.048538	0.092989	0.101854	0.025707	0.029625	0.056135	0.016823	0.005784
Otu000655	1163	30	8	2	4	2	14	2	0	1	0	22	73	8	1	1	1	0	0	4	1	35	38	0	5	11	24	0	0	1	1	55	32	21	245	114	281	56	13	15	42	0.026002	0.005552	0.00163	0.003213	0.001852	0.009138	0.001346	0
Otu000656	1161	29	34	34	137	12	1	26	14	35	13	30	35	11	6	60	0	2	118	130	23	14	11	26	23	19	20	21	7	0	12	54	36	31	51	20	3	5	26	9	23	0.025136	0.023594	0.027704	0.110058	0.011109	0.000653	0.017496	0.010122
Otu000657	1159	17	1	0	1	49	61	32	8	22	6	22	3	59	31	27	0	1	28	13	13	5	34	78	91	51	18	36	81	72	26	14	38	6	38	15	2	24	80	40	16	0.014735	0.000694	0	0.000803	0.045363	0.039817	0.021534	0.005784
Otu000658	1157	1	209	1	9	1	15	1	0	6	1	0	19	34	1	6	181	3	3	13	2	5	8	15	65	37	48	21	84	318	3	0	17	1	0	3	0	2	8	0	16	0.000867	0.145035	0.000815	0.00723	0.000926	0.009791	0.000673	0
Otu000659	1157	12	40	6	40	9	129	24	47	110	25	12	23	22	38	38	96	71	19	49	36	4	5	5	19	12	13	24	4	8	19	2	8	12	3	14	1	12	57	50	39	0.010401	0.027758	0.004889	0.032134	0.008332	0.084203	0.016151	0.033982
Otu000660	1157	9	21	249	0	22	1	1	39	3	27	2	2	45	26	2	1	15	5	2	49	38	100	6	23	34	49	3	56	2	18	42	7	85	41	31	2	14	43	32	10	0.007801	0.014573	0.202893	0	0.020367	0.000653	0.000673	0.028198
Otu000661	1150	13	41	11	20	26	64	58	3	3	5	0	37	50	78	10	2	0	20	9	22	38	14	1	41	53	1	18	0	6	1	145	39	32	86	21	14	28	31	7	102	0.011268	0.028452	0.008963	0.016067	0.02407	0.041775	0.03903	0.002169
Otu000662	1149	71	24	57	41	85	10	3	2	4	6	11	51	14	15	130	9	0	14	1	37	45	10	2	25	26	1	6	3	60	13	98	127	20	50	8	24	6	19	7	14	0.061539	0.016655	0.046445	0.032937	0.078691	0.006527	0.002019	0.001446
Otu000663	1148	3	3	2	47	3	1	6	1	15	6	0	1	7	0	2	0	0	48	1	1	261	26	2	127	113	49	2	8	139	10	71	6	17	77	16	1	12	7	14	43	0.0026	0.002082	0.00163	0.037757	0.002777	0.000653	0.004038	0.000723
Otu000664	1148	6	3	3	44	85	3	0	5	2	22	66	65	108	20	97	3	5	49	21	36	8	12	2	40	26	4	1	25	40	9	28	43	26	61	38	0	19	47	49	27	0.0052	0.002082	0.002444	0.035347	0.078691	0.001958	0	0.003615
Otu000665	1146	78	24	2	10	37	130	1	1	22	28	2	81	64	11	2	0	2	19	80	0	52	20	8	99	76	32	0	27	118	2	1	43	14	7	35	2	3	5	1	7	0.067606	0.016655	0.00163	0.008033	0.034254	0.084855	0.000673	0.000723
Otu000666	1141	5	3	2	3	62	0	0	6	14	162	0	3	7	3	62	67	108	98	124	14	6	3	1	0	7	78	0	1	3	19	15	1	28	39	18	3	20	69	10	77	0.004334	0.002082	0.00163	0.00241	0.057398	0	0	0.004338
Otu000667	1141	3	2	1	4	0	9	2	0	1	0	26	0	6	0	1	2	0	48	0	0	13	59	0	0	5	0	0	0	0	0	112	102	14	78	11	576	22	1	36	7	0.0026	0.001388	0.000815	0.003213	0	0.005875	0.001346	0
Otu000668	1139	144	16	55	99	52	6	27	10	13	14	41	48	76	11	122	1	3	18	25	8	25	19	4	52	20	3	8	17	21	3	37	12	8	36	19	0	15	15	14	22	0.124811	0.011103	0.044816	0.079531	0.04814	0.003916	0.018169	0.00723
Otu000669	1132	56	5	20	34	5	10	3	3	3	1	8	76	46	12	1	2	2	42	1	5	36	32	3	28	32	44	30	2	2	4	107	107	25	130	41	4	57	42	6	65	0.048538	0.00347	0.016297	0.027314	0.004629	0.006527	0.002019	0.002169
Otu000670	1130	2	4	0	1	148	54	3	4	3	19	52	52	30	134	97	2	1	1	24	3	0	4	1	98	74	0	1	45	3	8	45	33	9	64	11	48	4	17	8	23	0.001733	0.002776	0	0.000803	0.137014	0.035248	0.002019	0.002892
Otu000671	1130	10	44	3	4	1	5	11	108	1	3	85	16	5	38	83	1	1	0	23	48	25	26	20	18	81	0	3	3	21	5	198	45	34	40	55	3	2	13	24	24	0.008667	0.030534	0.002444	0.003213	0.000926	0.003264	0.007402	0.078087
Otu000672	1130	51	5	0	3	7	4	4	0	1	2	158	14	19	0	0	0	83	4	0	1	22	31	4	10	9	2	2	0	3	9	168	162	19	119	40	1	50	43	2	78	0.044204	0.00347	0	0.00241	0.00648	0.002611	0.002692	0
Otu000673	1129	0	0	0	0	3	0	0	0	0	0	0	0	0	0	0	0	0	0	0	0	0	0	0	0	0	0	23	0	0	0	13	8	0	0	1071	1	0	7	2	1	0	0	0	0	0.002777	0	0	0
Otu000674	1129	7	94	11	25	119	37	12	2	4	8	4	38	6	3	70	15	28	81	29	4	7	31	125	14	14	26	1	119	4	5	29	13	12	18	39	0	3	28	34	10	0.006067	0.065231	0.008963	0.020084	0.110167	0.024151	0.008075	0.001446
Otu000675	1128	3	175	3	1	1	49	65	109	151	4	3	1	0	0	1	1	0	0	1	15	25	4	0	0	1	127	99	1	1	74	0	51	0	4	0	88	34	25	11	0	0.0026	0.121441	0.002444	0.000803	0.000926	0.031984	0.043741	0.07881
Otu000676	1126	3	21	26	5	2	87	60	4	3	6	1	30	2	0	0	43	645	12	0	3	0	2	15	1	0	3	3	6	9	2	1	1	1	0	0	114	1	1	2	11	0.0026	0.014573	0.021186	0.004017	0.001852	0.056788	0.040376	0.002892
Otu000677	1125	5	11	135	184	2	4	102	18	0	2	1	62	31	14	0	0	0	22	3	1	29	55	1	91	35	24	1	1	165	1	23	33	1	17	7	1	9	14	0	20	0.004334	0.007633	0.110002	0.147815	0.001852	0.002611	0.06864	0.013014
Otu000678	1122	20	188	11	98	0	0	0	2	4	14	25	46	29	9	30	6	0	2	2	2	60	50	172	25	22	36	39	85	45	14	0	58	2	0	0	0	3	11	0	12	0.017335	0.130462	0.008963	0.078728	0	0	0	0.001446
Otu000679	1120	39	88	3	2	9	0	0	0	0	2	158	30	1	1	37	297	0	0	0	2	26	26	0	8	19	2	2	285	31	0	0	26	15	0	2	0	1	0	0	8	0.033803	0.061067	0.002444	0.001607	0.008332	0	0	0
Otu000680	1113	4	2	0	2	103	0	3	1	11	36	22	85	115	3	0	7	0	23	1	1	78	84	16	38	42	48	12	7	2	14	30	13	2	62	26	23	25	3	47	122	0.003467	0.001388	0	0.001607	0.095354	0	0.002019	0.000723
Otu000681	1109	8	0	1	246	22	1	44	4	9	7	78	104	42	53	2	2	1	55	2	2	38	11	77	42	3	21	46	29	53	14	0	42	17	3	2	0	2	18	1	7	0.006934	0	0.000815	0.197622	0.020367	0.000653	0.029609	0.002892
Otu000682	1109	1	11	6	12	1	156	1	3	25	3	0	1	1	1	1	1	6	0	0	1	29	45	0	103	0	15	31	0	73	29	6	79	317	3	38	1	59	46	1	3	0.000867	0.007633	0.004889	0.00964	0.000926	0.101826	0.000673	0.002169
Otu000683	1109	4	2	8	2	1	129	82	310	18	2	0	2	0	12	0	0	0	2	57	138	12	1	0	1	16	53	115	14	6	4	20	0	0	0	4	1	67	3	17	6	0.003467	0.001388	0.006519	0.001607	0.000926	0.084203	0.055181	0.224137
Otu000684	1104	0	28	3	16	2	1	3	113	1	2	17	4	46	1	25	1	263	0	1	1	30	31	3	144	34	107	0	1	84	13	5	16	2	3	0	0	15	32	0	56	0	0.019431	0.002444	0.012853	0.001852	0.000653	0.002019	0.081702
Otu000685	1103	3	1	1	48	8	3	1	0	4	24	1	31	49	27	1	1	108	1	56	17	16	37	0	53	37	38	18	130	2	47	22	20	63	89	58	1	18	10	12	47	0.0026	0.000694	0.000815	0.03856	0.007406	0.001958	0.000673	0
Otu000686	1102	91	6	2	53	112	25	2	2	4	36	8	135	28	2	29	31	71	51	96	7	21	21	0	42	31	6	2	3	34	2	57	11	16	9	20	1	2	4	15	14	0.078874	0.004164	0.00163	0.042577	0.103686	0.016318	0.001346	0.001446
Otu000687	1100	119	57	163	0	3	24	3	4	2	7	13	26	90	57	7	0	2	3	2	18	35	6	1	11	17	11	4	0	34	2	38	13	70	53	13	1	28	43	107	13	0.103143	0.039555	0.132817	0	0.002777	0.015666	0.002019	0.002892
Otu000688	1098	1	1	2	3	4	192	223	220	21	4	1	0	0	2	0	4	0	1	1	1	11	6	0	1	0	92	175	1	0	4	2	0	2	0	0	1	75	3	35	9	0.000867	0.000694	0.00163	0.00241	0.003703	0.125325	0.150065	0.159065
Otu000689	1091	4	61	149	13	4	47	16	1	62	12	30	0	25	2	0	1	0	0	80	42	23	6	0	37	19	47	2	94	235	1	0	1	33	0	12	0	0	3	0	29	0.003467	0.042331	0.12141	0.010443	0.003703	0.030678	0.010767	0.000723
Otu000690	1091	98	0	20	2	4	2	2	59	1	2	1	30	10	5	0	0	0	0	32	1	22	129	144	76	69	7	53	1	23	24	9	30	53	5	22	1	2	133	1	18	0.084941	0	0.016297	0.001607	0.003703	0.001305	0.001346	0.042658
Otu000691	1091	0	5	1	144	142	2	2	5	9	11	32	76	18	120	147	3	1	8	1	1	6	13	1	32	19	6	6	1	1	26	2	5	38	42	50	1	4	24	47	39	0	0.00347	0.000815	0.115681	0.13146	0.001305	0.001346	0.003615
Otu000692	1090	69	83	129	91	12	1	9	5	5	8	9	38	43	55	7	1	1	10	118	37	40	40	3	67	10	12	20	10	29	10	29	8	28	17	5	0	3	2	1	25	0.059806	0.057598	0.105113	0.073104	0.011109	0.000653	0.006056	0.003615
Otu000693	1090	1	92	58	2	3	26	155	52	19	15	1	1	16	1	1	1	1	1	12	23	41	21	0	2	7	106	120	9	2	8	71	18	6	9	3	3	88	43	41	11	0.000867	0.063843	0.04726	0.001607	0.002777	0.016971	0.104305	0.037597
Otu000694	1088	15	9	3	0	1	14	11	6	1	1	4	55	3	43	0	0	0	0	0	28	11	7	0	0	20	20	17	4	1	1	5	24	41	2	88	588	12	13	18	22	0.013001	0.006246	0.002444	0	0.000926	0.009138	0.007402	0.004338
Otu000695	1082	2	1	1	149	62	43	4	4	0	7	57	10	103	50	26	0	9	24	1	3	21	14	1	16	1	4	0	0	6	3	22	22	59	56	45	189	1	50	2	14	0.001733	0.000694	0.000815	0.119698	0.057398	0.028068	0.002692	0.002892
Otu000696	1077	2	94	1	1	1	1	1	1	9	11	2	0	1	9	51	2	0	0	0	23	34	43	0	37	240	26	18	131	214	0	0	71	0	0	31	0	3	6	0	13	0.001733	0.065231	0.000815	0.000803	0.000926	0.000653	0.000673	0.000723
Otu000697	1076	3	36	33	11	19	177	3	4	12	18	10	10	33	11	161	0	2	42	1	55	25	35	0	46	62	14	32	0	62	7	0	0	38	24	28	3	21	18	3	17	0.0026	0.024982	0.026889	0.008837	0.01759	0.115534	0.002019	0.002892
Otu000698	1075	6	5	49	30	73	5	1	5	4	4	26	119	41	1	1	1	3	0	55	0	71	13	1	30	73	25	17	1	122	2	70	85	5	92	4	0	13	3	5	14	0.0052	0.00347	0.039927	0.0241	0.067581	0.003264	0.000673	0.003615
Otu000699	1075	21	0	0	10	1	17	0	0	0	1	0	18	2	1	14	0	0	0	0	0	10	6	1	1	4	7	0	0	0	0	6	34	10	3	2	901	2	3	0	0	0.018202	0	0	0.008033	0.000926	0.011096	0	0
Otu000700	1074	2	1	1	0	2	14	2	0	1	4	3	3	0	0	0	0	1	0	0	0	0	0	0	0	2	0	0	0	0	0	14	51	3	6	39	785	70	1	4	65	0.001733	0.000694	0.000815	0	0.001852	0.009138	0.001346	0
Otu000701	1074	0	0	6	3	1	4	4	9	1	13	0	35	16	1	19	0	0	34	0	40	9	1	41	97	73	8	0	12	86	21	3	24	226	141	21	2	60	33	2	28	0	0	0.004889	0.00241	0.000926	0.002611	0.002692	0.006507
Otu000702	1074	75	31	45	46	23	16	2	1	3	12	6	79	26	69	82	0	4	29	7	8	38	24	71	32	15	2	9	0	5	2	17	196	21	5	17	0	5	8	2	41	0.065006	0.021512	0.036667	0.036954	0.021293	0.010444	0.001346	0.000723
Otu000703	1067	2	16	0	22	57	1	3	0	0	4	107	7	3	193	46	1	1	6	32	1	39	74	19	50	18	9	33	1	2	2	20	28	13	72	50	2	42	1	2	88	0.001733	0.011103	0	0.017674	0.052769	0.000653	0.002019	0
Otu000704	1066	2	1	3	3	2	3	3	4	2	4	12	6	12	1	0	0	18	3	41	1	18	1	143	170	13	0	0	80	380	7	1	51	27	0	4	0	23	22	2	3	0.001733	0.000694	0.002444	0.00241	0.001852	0.001958	0.002019	0.002892
Otu000705	1065	9	21	4	62	16	60	17	7	10	7	94	51	18	50	16	33	1	19	21	17	10	11	46	19	33	3	4	4	1	15	42	46	26	50	27	96	13	30	15	41	0.007801	0.014573	0.003259	0.049807	0.014812	0.039164	0.01144	0.005061
Otu000706	1061	36	148	22	15	9	4	2	0	0	42	9	1	18	48	55	33	0	0	133	1	37	15	1	121	28	22	2	0	162	0	0	30	13	3	5	5	0	8	0	33	0.031203	0.102704	0.017926	0.01205	0.008332	0.002611	0.001346	0
Otu000707	1058	69	0	5	0	79	3	4	3	4	15	10	31	16	30	47	1	12	0	9	9	86	63	13	69	27	34	24	8	25	4	59	36	12	13	79	1	22	17	14	105	0.059806	0	0.004074	0	0.073136	0.001958	0.002692	0.002169
Otu000708	1057	2	47	1	10	5	4	61	69	136	20	63	33	3	2	42	3	3	24	10	4	34	57	1	44	22	26	20	69	8	14	14	24	6	17	20	2	22	32	2	81	0.001733	0.032616	0.000815	0.008033	0.004629	0.002611	0.041049	0.049889
Otu000709	1057	97	3	85	36	1	221	8	61	5	2	0	1	0	42	1	3	1	0	0	6	47	140	58	8	19	40	22	1	0	2	6	48	33	5	10	2	1	1	25	16	0.084074	0.002082	0.069261	0.02892	0.000926	0.144254	0.005384	0.044104
Otu000710	1056	136	0	0	244	167	2	3	1	1	1	103	76	46	114	2	0	0	0	1	1	37	10	1	42	2	29	1	0	0	0	2	0	0	2	3	0	5	5	1	18	0.117878	0	0	0.196015	0.154604	0.001305	0.002019	0.000723
Otu000711	1051	1	52	175	3	29	2	18	2	9	11	2	18	45	212	61	1	1	21	10	15	11	13	3	22	25	2	117	4	0	11	6	16	14	45	22	0	6	30	5	11	0.000867	0.036085	0.142595	0.00241	0.026847	0.001305	0.012113	0.001446
Otu000712	1050	51	5	1	23	29	24	95	1	118	0	0	44	14	23	2	40	468	6	1	1	1	1	53	2	1	1	3	1	4	1	7	8	2	0	1	13	1	2	2	0	0.044204	0.00347	0.000815	0.018477	0.026847	0.015666	0.063929	0.000723
Otu000713	1047	5	1	24	19	30	9	1	5	11	4	6	11	19	67	11	12	0	22	6	10	17	45	6	36	63	18	23	31	3	29	84	36	73	68	48	7	8	84	48	47	0.004334	0.000694	0.019556	0.015263	0.027773	0.005875	0.000673	0.003615
Otu000714	1043	6	4	22	3	50	1	2	6	1	35	127	46	108	13	105	12	1	23	13	39	7	4	20	8	6	13	1	1	2	38	140	51	19	11	17	17	4	14	21	32	0.0052	0.002776	0.017926	0.00241	0.046289	0.000653	0.001346	0.004338
Otu000715	1042	2	3	0	2	2	1	2	1	0	2	1	3	15	1	1	0	0	2	0	1	98	366	252	39	7	12	31	0	2	0	31	27	0	7	28	0	33	1	0	69	0.001733	0.002082	0	0.001607	0.001852	0.000653	0.001346	0.000723
Otu000716	1040	37	149	57	58	1	2	40	88	0	3	3	11	61	1	24	0	0	5	0	1	15	21	12	60	19	3	13	1	224	6	0	0	33	6	27	0	1	14	0	44	0.03207	0.103398	0.046445	0.046594	0.000926	0.001305	0.026918	0.063626
Otu000717	1039	2	2	2	1	2	1	1	0	1	8	0	1	0	1	0	1	0	1	3	1	0	1	1	2	0	2	1	1	1000	3	0	0	0	0	0	0	0	0	0	0	0.001733	0.001388	0.00163	0.000803	0.001852	0.000653	0.000673	0
Otu000718	1039	1	4	2	9	3	1	2	1	2	38	22	162	84	71	2	1	1	4	28	2	39	50	0	64	35	0	0	1	5	0	0	176	53	26	37	0	3	5	1	104	0.000867	0.002776	0.00163	0.00723	0.002777	0.000653	0.001346	0.000723
Otu000719	1038	37	25	14	2	59	112	0	60	9	24	28	15	11	2	68	1	11	2	26	49	34	30	0	23	61	34	12	17	5	8	43	4	44	52	17	2	1	42	50	4	0.03207	0.017349	0.011408	0.001607	0.054621	0.073106	0	0.043381
Otu000720	1036	9	50	21	27	2	85	117	2	0	18	0	1	0	1	1	1	0	17	0	55	44	56	0	9	7	49	82	60	88	37	2	0	45	54	25	1	4	7	10	49	0.007801	0.034697	0.017111	0.02169	0.001852	0.055482	0.078734	0.001446
Otu000721	1035	71	7	2	173	42	9	2	5	6	8	36	82	71	70	1	173	89	16	2	3	14	8	7	23	6	2	4	2	3	2	19	13	6	13	18	1	1	11	2	12	0.061539	0.004858	0.00163	0.138978	0.038882	0.005875	0.001346	0.003615
Otu000722	1031	18	1	92	1	21	1	1	19	3	0	13	2	1	6	153	284	66	13	1	0	2	0	146	1	1	3	21	8	68	3	5	0	5	2	12	49	0	6	2	1	0.015601	0.000694	0.074964	0.000803	0.019441	0.000653	0.000673	0.013737
Otu000723	1028	4	2	2	5	1	3	10	6	122	70	5	2	14	10	2	5	214	83	65	158	0	3	2	5	1	2	7	1	1	185	8	3	2	0	7	1	5	9	1	2	0.003467	0.001388	0.00163	0.004017	0.000926	0.001958	0.006729	0.004338
Otu000724	1025	31	20	53	6	42	30	53	6	4	26	22	12	2	0	2	0	1	23	105	27	49	96	138	22	40	13	28	17	55	5	20	0	8	5	30	1	10	8	3	12	0.026869	0.013879	0.043186	0.00482	0.038882	0.019582	0.035666	0.004338
Otu000725	1022	2	4	3	1	1	8	1	1	0	1	2	5	1	0	0	0	0	0	0	61	11	7	0	47	16	8	13	8	13	8	40	11	101	62	6	372	51	35	31	91	0.001733	0.002776	0.002444	0.000803	0.000926	0.005222	0.000673	0.000723
Otu000726	1018	6	30	5	138	2	1	6	3	11	6	45	208	52	0	42	1	30	17	2	2	1	4	155	60	7	0	1	62	19	1	9	19	7	17	26	0	11	8	1	3	0.0052	0.020818	0.004074	0.110861	0.001852	0.000653	0.004038	0.002169
Otu000727	1017	1	1	0	1	3	6	2	0	1	2	97	54	1	2	0	0	0	1	0	0	9	13	2	5	8	16	18	2	12	0	90	21	1	23	16	402	7	6	100	94	0.000867	0.000694	0	0.000803	0.002777	0.003916	0.001346	0
Otu000728	1014	1	3	0	2	1	2	1	0	0	6	2	3	1	13	0	3	0	0	58	32	10	45	101	126	270	0	63	0	30	38	0	52	77	20	1	0	7	12	0	34	0.000867	0.002082	0	0.001607	0.000926	0.001305	0.000673	0
Otu000729	1014	1	1	7	0	27	5	0	1	1	2	1	0	1	40	0	81	1	51	0	2	1	2	238	19	2	0	1	1	1	0	1	0	1	3	46	401	1	3	48	23	0.000867	0.000694	0.005704	0	0.024996	0.003264	0	0.000723
Otu000730	1012	12	20	35	8	26	6	16	111	16	14	28	11	28	48	3	41	0	31	102	17	11	29	50	16	14	11	7	2	7	5	33	44	12	12	13	1	18	51	64	39	0.010401	0.013879	0.028519	0.006427	0.02407	0.003916	0.010767	0.080256
Otu000731	1010	47	81	31	53	11	10	3	4	9	24	13	5	25	1	11	0	1	0	79	11	42	23	0	46	49	15	16	56	43	7	30	3	17	42	56	0	19	46	31	50	0.040737	0.05621	0.02526	0.042577	0.010183	0.006527	0.002019	0.002892
Otu000732	1010	16	119	114	32	41	1	2	5	2	8	37	34	50	0	0	0	1	1	0	0	16	97	0	64	124	44	1	0	6	35	16	1	17	45	4	0	9	57	8	3	0.013868	0.08258	0.092891	0.025707	0.037957	0.000653	0.001346	0.003615
Otu000733	1010	0	14	2	3	0	6	35	3	31	246	0	1	1	1	5	0	101	1	24	179	18	31	0	3	12	60	87	1	0	57	8	1	20	22	0	1	12	4	9	11	0	0.009715	0.00163	0.00241	0	0.003916	0.023553	0.002169
Otu000734	1009	88	5	0	6	3	0	1	0	1	1	114	58	28	3	160	360	1	16	32	17	3	14	38	20	14	1	2	0	6	5	0	0	5	7	0	0	0	0	0	0	0.076274	0.00347	0	0.00482	0.002777	0	0.000673	0
Otu000735	1009	1	1	54	60	7	0	2	8	0	4	44	2	64	89	155	1	2	0	40	28	38	25	0	107	68	0	6	0	68	3	6	0	17	36	24	1	0	27	1	20	0.000867	0.000694	0.044001	0.048201	0.00648	0	0.001346	0.005784
Otu000736	1004	4	12	23	31	86	3	10	1	40	17	25	2	50	76	12	1	32	21	0	21	41	59	0	38	29	7	23	29	3	5	42	36	43	74	42	1	7	14	35	9	0.003467	0.008327	0.018741	0.024904	0.079616	0.001958	0.006729	0.000723
Otu000737	1004	2	5	5	2	1	0	0	0	1	2	2	1	2	3	0	0	2	20	1	2	491	56	0	25	21	120	2	0	77	6	56	74	1	7	3	0	0	1	0	13	0.001733	0.00347	0.004074	0.001607	0.000926	0	0	0
Otu000738	1002	37	2	2	100	7	1	65	2	2	5	34	15	23	1	73	29	0	26	2	0	14	3	283	37	18	2	9	0	9	2	1	25	4	27	32	1	3	45	47	14	0.03207	0.001388	0.00163	0.080334	0.00648	0.000653	0.043741	0.001446
Otu000739	1002	19	168	2	15	2	0	1	1	0	0	10	46	0	2	24	0	0	0	177	19	36	171	0	46	93	3	72	5	1	2	0	38	6	5	24	0	0	12	0	2	0.016468	0.116583	0.00163	0.01205	0.001852	0	0.000673	0.000723
Otu000740	999	78	132	0	28	28	0	19	1	2	3	69	30	8	115	36	12	0	28	0	0	47	33	1	40	6	4	3	0	11	0	29	62	12	39	72	0	23	5	4	19	0.067606	0.091601	0	0.022494	0.025922	0	0.012786	0.000723
Otu000741	995	23	32	19	106	94	5	2	2	4	3	25	72	45	105	68	1	1	0	1	1	39	20	57	33	15	5	5	3	4	11	32	35	3	55	39	0	0	12	3	15	0.019935	0.022206	0.015482	0.085154	0.087023	0.003264	0.001346	0.001446
Otu000742	993	0	25	1	0	0	14	3	40	17	4	0	0	0	1	0	1	2	0	22	1	4	15	114	105	82	52	106	12	227	31	0	13	5	0	0	1	23	41	0	31	0	0.017349	0.000815	0	0	0.009138	0.002019	0.028921
Otu000743	992	0	68	2	12	3	1	182	237	32	41	1	22	1	1	0	0	0	0	1	72	6	19	7	16	6	19	38	1	37	6	1	7	21	13	23	1	17	60	2	16	0	0.047188	0.00163	0.00964	0.002777	0.000653	0.122475	0.171357
Otu000744	991	3	15	72	2	3	94	151	131	58	29	0	3	4	0	5	3	9	2	4	5	7	5	0	2	4	27	42	11	1	13	6	10	10	14	6	12	164	33	27	4	0.0026	0.010409	0.058668	0.001607	0.002777	0.061357	0.101614	0.094716
Otu000745	989	106	47	22	76	12	56	8	73	0	6	34	17	46	23	2	13	19	0	0	0	41	130	16	24	25	28	40	43	7	5	10	1	2	6	17	1	7	8	2	16	0.091875	0.032616	0.017926	0.061054	0.011109	0.036553	0.005384	0.052781
Otu000746	988	26	2	0	3	0	9	4	1	4	2	0	0	1	1	0	0	0	0	1	18	0	0	0	1	4	26	0	662	2	15	0	15	0	34	3	30	13	30	36	45	0.022535	0.001388	0	0.00241	0	0.005875	0.002692	0.000723
Otu000747	985	2	3	2	1	8	4	5	1	2	1	477	100	0	72	1	0	2	103	46	1	26	9	0	3	12	31	4	2	0	1	0	3	0	52	1	0	6	1	0	3	0.001733	0.002082	0.00163	0.000803	0.007406	0.002611	0.003365	0.000723
Otu000748	985	98	71	29	46	5	22	1	1	0	3	65	5	97	302	31	0	2	1	2	0	25	10	1	16	20	2	4	1	0	11	1	0	7	11	29	1	0	16	42	7	0.084941	0.04927	0.02363	0.036954	0.004629	0.01436	0.000673	0.000723
Otu000749	984	3	123	3	27	3	21	41	16	3	9	19	15	39	94	9	1	0	0	64	17	10	50	0	48	59	2	7	165	13	9	2	2	13	14	3	1	8	13	33	25	0.0026	0.085356	0.002444	0.02169	0.002777	0.013707	0.02759	0.011568
Otu000750	984	0	31	34	9	1	32	218	65	98	85	2	0	1	4	5	3	7	10	8	22	10	5	2	1	6	25	58	6	6	45	1	8	4	1	3	14	103	14	35	2	0	0.021512	0.027704	0.00723	0.000926	0.020887	0.146701	0.046997
Otu000751	983	3	0	2	4	2	3	1	5	15	10	2	2	1	5	1	0	883	0	0	2	2	1	4	1	1	0	0	0	1	3	0	1	1	0	1	0	2	0	24	0	0.0026	0	0.00163	0.003213	0.001852	0.001958	0.000673	0.003615
Otu000752	982	1	9	4	9	7	5	5	29	6	28	16	15	43	90	48	162	17	14	49	6	10	3	37	36	5	7	34	9	16	10	36	24	12	27	27	3	24	64	8	27	0.000867	0.006246	0.003259	0.00723	0.00648	0.003264	0.003365	0.020968
Otu000753	982	2	9	0	48	12	7	9	6	5	5	2	65	75	31	4	9	6	5	3	3	44	34	56	39	49	36	10	13	35	38	54	54	31	47	20	1	23	31	16	45	0.001733	0.006246	0	0.03856	0.011109	0.004569	0.006056	0.004338
Otu000754	981	11	9	3	52	7	48	6	1	5	3	24	0	18	98	58	0	0	13	1	25	22	39	37	9	11	16	8	0	2	28	31	12	56	24	10	28	19	28	202	17	0.009534	0.006246	0.002444	0.041774	0.00648	0.031331	0.004038	0.000723
Otu000755	979	4	18	1	18	0	65	164	161	7	12	1	15	15	0	2	3	1	7	4	83	1	3	8	22	1	46	107	0	9	20	20	16	2	15	12	32	26	1	50	7	0.003467	0.012491	0.000815	0.01446	0	0.042428	0.110362	0.116407
Otu000756	979	3	1	0	1	2	9	0	0	0	1	58	8	16	1	1	0	1	0	0	0	35	20	187	14	2	13	15	5	7	0	73	34	10	43	11	379	15	4	2	8	0.0026	0.000694	0	0.000803	0.001852	0.005875	0	0
Otu000757	978	7	12	41	28	89	1	8	2	9	13	20	16	19	44	77	10	3	38	4	7	7	8	28	28	55	9	11	44	3	28	14	40	15	41	39	5	30	32	40	53	0.006067	0.008327	0.033408	0.022494	0.082394	0.000653	0.005384	0.001446
Otu000758	973	1	1	58	3	2	6	3	3	95	54	0	1	2	1	2	2	1	23	0	40	9	0	2	3	36	71	2	0	0	244	25	11	0	20	24	107	39	13	49	20	0.000867	0.000694	0.04726	0.00241	0.001852	0.003916	0.002019	0.002169
Otu000759	971	1	24	2	6	37	7	7	1	1	10	59	84	63	45	2	1	1	13	15	1	10	22	1	11	17	5	9	2	2	11	21	83	67	68	12	215	2	16	1	16	0.000867	0.016655	0.00163	0.00482	0.034254	0.004569	0.004711	0.000723
Otu000760	970	34	3	10	84	7	1	0	0	0	7	35	67	46	84	13	2	0	34	6	1	58	103	20	30	17	5	1	15	8	1	52	6	3	55	53	0	15	4	23	67	0.029469	0.002082	0.008148	0.067481	0.00648	0.000653	0	0
Otu000761	970	1	0	16	31	23	210	61	1	2	11	11	44	36	9	0	1	1	3	78	56	29	28	0	35	28	30	27	10	47	0	38	1	18	10	2	2	8	14	22	26	0.000867	0	0.013037	0.024904	0.021293	0.137074	0.041049	0.000723
Otu000762	969	12	5	36	13	24	1	2	4	22	4	13	106	14	7	84	0	0	0	50	18	20	6	1	30	68	5	43	16	10	17	46	40	123	29	32	0	10	27	20	11	0.010401	0.00347	0.029334	0.010443	0.022219	0.000653	0.001346	0.002892
Otu000763	969	19	9	7	19	100	51	12	35	14	16	103	54	76	43	27	1	19	38	8	6	11	16	3	23	11	15	4	3	8	14	26	4	13	17	34	1	24	51	4	30	0.016468	0.006246	0.005704	0.015263	0.092577	0.033289	0.008075	0.025306
Otu000764	967	2	3	162	0	4	52	85	163	117	11	1	1	0	1	1	0	0	0	1	1	12	6	0	2	1	10	164	17	0	16	0	0	1	7	0	1	50	6	55	14	0.001733	0.002082	0.132002	0	0.003703	0.033942	0.0572	0.117853
Otu000765	965	1	23	2	69	2	0	30	1	5	61	3	4	0	1	0	1	0	6	200	6	3	110	1	16	26	64	43	1	1	123	1	33	35	3	2	0	10	25	32	21	0.000867	0.015961	0.00163	0.055431	0.001852	0	0.020188	0.000723
Otu000766	962	121	36	185	2	21	28	1	89	12	10	7	37	20	15	28	10	1	1	0	32	1	23	0	0	3	39	2	100	30	7	6	0	6	12	0	1	0	6	70	0	0.104876	0.024982	0.150744	0.001607	0.019441	0.018277	0.000673	0.064349
Otu000767	962	2	17	44	21	2	87	16	0	4	25	86	11	20	1	0	0	15	42	11	0	6	2	50	19	11	39	24	0	94	19	18	12	26	56	26	31	7	44	45	29	0.001733	0.011797	0.035853	0.01687	0.001852	0.056788	0.010767	0
Otu000768	962	1	132	2	0	0	4	0	136	18	3	3	36	12	1	82	2	0	160	135	8	14	29	8	21	4	12	12	79	12	3	2	3	0	9	1	0	0	6	11	1	0.000867	0.091601	0.00163	0	0	0.002611	0	0.098331
Otu000769	962	1	0	6	1	2	5	5	3	1	49	0	20	0	0	83	1	0	7	45	161	21	7	1	2	32	33	21	6	66	277	12	10	2	2	1	0	13	4	25	37	0.000867	0	0.004889	0.000803	0.001852	0.003264	0.003365	0.002169
Otu000770	961	15	85	140	32	14	27	2	2	3	7	13	44	53	13	105	1	0	0	0	8	23	44	1	22	25	3	9	1	128	2	15	15	11	34	19	0	6	31	6	2	0.013001	0.058986	0.114076	0.025707	0.012961	0.017624	0.001346	0.001446
Otu000771	960	36	1	89	1	43	1	3	0	19	12	1	1	1	11	0	1	0	1	3	4	37	63	1	35	119	108	22	71	98	45	43	2	4	73	1	0	0	2	1	7	0.031203	0.000694	0.07252	0.000803	0.039808	0.000653	0.002019	0
Otu000772	960	45	0	14	41	5	2	19	29	3	6	26	61	13	53	22	0	0	8	1	1	35	24	37	62	50	37	12	1	37	16	25	64	33	30	41	1	30	49	15	12	0.039004	0	0.011408	0.032937	0.004629	0.001305	0.012786	0.020968
Otu000773	960	0	1	1	0	0	51	23	328	1	1	4	1	1	2	1	0	0	0	0	5	4	9	1	2	4	76	96	2	63	90	1	0	0	0	2	121	26	15	26	2	0	0.000694	0.000815	0	0	0.033289	0.015478	0.237152
Otu000774	960	28	1	28	60	7	13	1	2	8	45	18	62	91	5	1	52	146	14	13	5	3	12	0	13	41	8	3	1	11	33	48	16	11	60	39	1	2	23	7	28	0.024269	0.000694	0.022815	0.048201	0.00648	0.008486	0.000673	0.001446
Otu000775	959	4	9	1	1	3	101	3	28	6	15	0	56	51	0	1	1	0	130	67	11	53	41	0	63	25	3	48	47	79	12	0	3	4	0	35	1	15	28	0	14	0.003467	0.006246	0.000815	0.000803	0.002777	0.065926	0.002019	0.020245
Otu000776	959	0	12	15	17	1	31	7	2	24	54	2	0	1	47	6	3	32	20	5	3	31	14	1	69	37	3	4	28	30	25	21	59	31	27	30	0	53	40	49	125	0	0.008327	0.012222	0.013657	0.000926	0.020235	0.004711	0.001446
Otu000777	959	1	22	23	44	9	1	2	0	2	12	5	8	0	226	7	0	2	25	5	11	56	89	1	69	96	0	16	41	69	8	4	40	11	4	11	0	0	1	5	33	0.000867	0.015267	0.018741	0.035347	0.008332	0.000653	0.001346	0
Otu000778	957	29	51	1	12	44	0	15	8	33	6	67	7	13	68	10	0	1	95	7	49	10	55	3	15	22	10	5	1	0	8	25	42	1	53	52	1	34	55	31	18	0.025136	0.035391	0.000815	0.00964	0.040734	0	0.010094	0.005784
Otu000779	956	2	7	5	1	1	58	226	36	21	4	1	5	41	11	8	78	48	0	61	14	11	6	1	1	3	34	73	1	13	53	2	23	7	0	2	1	75	11	5	6	0.001733	0.004858	0.004074	0.000803	0.000926	0.037859	0.152084	0.026029
Otu000780	952	6	6	10	5	83	2	5	3	4	16	137	49	8	188	20	1	2	109	2	15	4	23	0	14	53	20	1	88	2	14	8	1	3	30	1	1	1	12	0	5	0.0052	0.004164	0.008148	0.004017	0.076839	0.001305	0.003365	0.002169
Otu000781	950	207	12	0	76	11	45	3	2	6	15	15	168	54	2	2	1	4	39	16	7	37	24	0	38	28	21	18	0	21	8	15	14	1	5	9	1	4	19	0	2	0.179417	0.008327	0	0.061054	0.010183	0.029373	0.002019	0.001446
Otu000782	949	6	20	0	1	106	1	1	36	0	3	3	63	21	16	0	0	0	1	11	2	45	11	0	40	10	14	9	0	79	0	43	82	9	31	49	0	9	17	8	202	0.0052	0.013879	0	0.000803	0.098132	0.000653	0.000673	0.026029
Otu000783	948	2	19	92	2	2	1	1	2	1	0	56	0	22	1	1	0	1	0	1	1	121	90	2	60	40	48	1	2	78	3	52	26	4	98	51	0	60	2	1	4	0.001733	0.013185	0.074964	0.001607	0.001852	0.000653	0.000673	0.001446
Otu000784	946	70	15	163	1	31	3	1	81	16	1	5	127	35	0	40	1	0	0	27	4	46	1	0	36	17	0	0	42	23	41	41	0	3	50	10	1	5	1	8	0	0.060672	0.010409	0.132817	0.000803	0.028699	0.001958	0.000673	0.058565
Otu000785	942	26	1	2	7	3	7	6	0	2	3	6	39	24	13	2	1	2	26	1	14	48	4	1	44	60	1	7	79	39	1	76	71	34	86	26	0	3	55	70	52	0.022535	0.000694	0.00163	0.005623	0.002777	0.004569	0.004038	0
Otu000786	939	0	2	2	0	1	78	2	1	2	3	541	64	22	0	0	0	1	0	0	2	18	3	101	10	2	0	1	2	3	8	36	0	0	0	4	0	1	0	0	29	0	0.001388	0.00163	0	0.000926	0.050913	0.001346	0.000723
Otu000787	938	4	1	58	12	5	11	0	1	15	18	30	22	11	1	60	0	0	13	0	48	56	42	1	67	48	34	13	115	58	29	50	0	36	20	17	1	5	11	6	19	0.003467	0.000694	0.04726	0.00964	0.004629	0.00718	0	0.000723
Otu000788	938	3	81	49	2	1	43	87	4	26	2	2	1	3	14	2	0	1	3	51	3	15	25	3	7	11	97	86	18	24	45	0	2	0	1	1	158	28	29	5	5	0.0026	0.05621	0.039927	0.001607	0.000926	0.028068	0.058546	0.002892
Otu000789	937	33	1	0	82	0	1	1	1	0	14	94	147	7	53	0	0	1	18	113	0	84	89	1	13	13	37	0	9	0	1	10	21	5	30	12	0	0	0	0	46	0.028603	0.000694	0	0.065874	0	0.000653	0.000673	0.000723
Otu000790	936	55	1	3	11	5	4	2	0	1	2	117	12	1	23	1	1	1	11	17	0	99	55	1	19	7	0	24	49	4	0	132	17	27	18	23	114	2	0	6	71	0.047671	0.000694	0.002444	0.008837	0.004629	0.002611	0.001346	0
Otu000791	934	0	0	0	0	5	1	0	0	0	0	0	0	1	1	1	0	0	0	0	0	0	0	0	0	0	0	0	0	1	0	6	2	0	1	895	3	2	3	1	11	0	0	0	0	0.004629	0.000653	0	0
Otu000792	931	1	20	4	32	2	31	21	71	77	12	1	1	1	56	2	8	63	6	0	79	2	18	0	13	10	101	70	0	4	76	1	1	0	2	3	3	108	20	7	4	0.000867	0.013879	0.003259	0.025707	0.001852	0.020235	0.014132	0.051335
Otu000793	930	0	1	1	0	0	5	1	1	1	4	0	6	0	6	1	96	0	1	32	2	59	21	1	69	102	85	19	35	184	1	3	87	23	1	13	7	0	3	1	58	0	0.000694	0.000815	0	0	0.003264	0.000673	0.000723
Otu000794	928	18	1	2	35	2	135	0	244	7	13	23	1	5	2	13	0	0	0	10	29	14	38	0	14	64	23	3	21	0	16	9	1	13	30	13	2	26	12	58	31	0.015601	0.000694	0.00163	0.028117	0.001852	0.088119	0	0.176418
Otu000795	928	2	3	1	114	155	45	2	2	1	14	40	35	39	113	11	8	0	1	1	57	23	66	0	14	61	15	0	0	1	2	0	7	19	36	13	6	0	11	0	10	0.001733	0.002082	0.000815	0.091581	0.143495	0.029373	0.001346	0.001446
Otu000796	927	36	25	221	7	0	48	4	13	2	28	0	43	68	6	96	1	1	1	1	23	52	53	1	2	30	11	25	1	1	5	62	0	16	33	0	2	0	9	0	0	0.031203	0.017349	0.180077	0.005623	0	0.031331	0.002692	0.009399
Otu000797	926	0	25	1	1	14	1	1	1	2	16	27	28	12	52	27	3	0	1	40	6	14	40	0	68	126	19	0	0	64	6	2	134	10	6	13	0	2	52	10	102	0	0.017349	0.000815	0.000803	0.012961	0.000653	0.000673	0.000723
Otu000798	923	1	17	9	12	0	0	2	13	0	26	2	3	1	6	12	89	0	9	45	0	27	12	1	19	78	57	244	11	66	78	0	20	23	1	2	1	0	21	5	10	0.000867	0.011797	0.007333	0.00964	0	0	0.001346	0.009399
Otu000799	922	138	15	33	5	5	45	1	0	1	17	0	4	1	1	0	0	2	1	6	62	5	0	0	8	12	1	12	363	2	0	2	0	1	11	0	0	1	24	25	118	0.119611	0.010409	0.026889	0.004017	0.004629	0.029373	0.000673	0
Otu000800	919	1	0	0	87	1	3	1	2	5	43	15	71	1	0	0	258	5	1	110	1	9	20	1	8	16	18	71	28	17	20	2	1	10	2	1	0	2	54	0	34	0.000867	0	0	0.069891	0.000926	0.001958	0.000673	0.001446
Otu000801	919	5	16	86	4	3	2	5	2	2	18	3	40	36	10	49	0	0	8	18	18	28	8	1	21	48	13	1	22	101	2	45	25	14	66	96	2	3	24	39	35	0.004334	0.011103	0.070075	0.003213	0.002777	0.001305	0.003365	0.001446
Otu000802	916	0	4	13	2	1	6	41	148	37	3	1	2	22	19	0	0	1	0	0	9	9	6	6	4	1	59	82	88	4	51	1	3	0	142	3	1	2	79	63	3	0	0.002776	0.010593	0.001607	0.000926	0.003916	0.02759	0.107008
Otu000803	916	2	59	11	0	13	0	1	0	0	1	2	0	0	2	306	0	0	21	0	0	1	1	0	4	2	0	0	0	0	0	11	0	1	1	424	2	0	2	46	3	0.001733	0.040943	0.008963	0	0.012035	0	0.000673	0
Otu000804	914	145	50	10	44	42	4	13	1	4	1	37	152	6	20	121	0	1	16	0	22	26	112	35	7	1	3	2	0	1	0	0	2	11	0	16	1	0	1	0	7	0.125678	0.034697	0.008148	0.035347	0.038882	0.002611	0.008748	0.000723
Otu000805	912	2	3	14	15	137	0	4	1	4	3	120	21	92	105	35	17	55	2	15	3	22	2	42	23	30	26	34	2	2	7	0	0	1	11	31	0	10	10	2	9	0.001733	0.002082	0.011408	0.01205	0.126831	0	0.002692	0.000723
Otu000806	908	17	22	90	10	6	24	1	3	3	3	3	23	5	0	0	0	0	2	10	4	46	21	2	87	49	40	39	72	78	32	14	2	25	36	25	0	51	31	10	22	0.014735	0.015267	0.073335	0.008033	0.005555	0.015666	0.000673	0.002169
Otu000807	908	6	5	3	30	58	14	3	4	2	19	98	149	54	36	2	3	194	27	0	27	15	3	2	31	19	1	1	1	2	0	3	13	48	19	8	0	7	1	0	0	0.0052	0.00347	0.002444	0.0241	0.053695	0.009138	0.002019	0.002892
Otu000808	906	0	1	193	4	18	0	12	3	2	1	0	22	51	4	149	5	0	25	28	17	38	89	3	91	91	1	1	1	2	3	14	0	10	1	3	0	1	16	0	6	0	0.000694	0.157262	0.003213	0.016664	0	0.008075	0.002169
Otu000809	906	11	0	0	13	42	1	1	53	4	21	4	16	23	18	0	0	1	14	0	8	42	20	0	47	35	76	8	20	2	24	57	26	15	120	30	1	3	33	66	51	0.009534	0	0	0.010443	0.038882	0.000653	0.000673	0.03832
Otu000810	906	56	0	0	4	22	0	2	2	2	1	191	45	7	2	0	80	0	9	0	38	59	8	0	18	14	35	7	0	1	1	79	51	4	34	25	0	6	3	29	71	0.048538	0	0	0.003213	0.020367	0	0.001346	0.001446
Otu000811	905	3	0	3	36	24	1	22	0	6	10	40	4	63	38	47	2	96	31	35	26	2	4	52	17	21	11	44	1	0	10	68	44	18	38	27	0	11	30	1	19	0.0026	0	0.002444	0.02892	0.022219	0.000653	0.014805	0
Otu000812	901	1	3	0	26	21	88	4	2	5	4	26	1	4	2	0	1	0	2	65	50	59	1	21	28	26	115	1	0	284	1	0	11	9	4	8	1	1	0	6	20	0.000867	0.002082	0	0.020887	0.019441	0.057441	0.002692	0.001446
Otu000813	901	1	1	1	0	2	0	1	0	1	5	1	0	2	0	0	0	0	0	0	0	68	55	62	304	35	0	17	38	144	0	0	41	2	3	7	0	6	0	1	103	0.000867	0.000694	0.000815	0	0.001852	0	0.000673	0
Otu000814	899	22	8	1	1	1	3	2	50	24	20	0	105	28	3	1	3	0	0	0	1	19	2	1	66	118	0	0	59	38	34	2	41	13	114	22	1	59	28	7	2	0.019068	0.005552	0.000815	0.000803	0.000926	0.001958	0.001346	0.036151
Otu000815	897	26	2	20	140	15	26	24	3	3	18	48	84	30	22	3	2	2	6	12	25	1	13	6	37	58	0	0	3	78	59	3	5	15	35	7	5	7	6	25	23	0.022535	0.001388	0.016297	0.112468	0.013887	0.016971	0.016151	0.002169
Otu000816	897	23	2	3	1	11	0	4	2	4	3	0	0	2	4	13	0	0	10	3	0	7	748	0	3	0	1	3	0	1	1	0	1	0	1	23	0	0	0	22	1	0.019935	0.001388	0.002444	0.000803	0.010183	0	0.002692	0.001446
Otu000817	894	3	5	1	0	13	2	0	1	0	0	0	0	0	1	0	0	0	0	1	0	54	18	0	0	32	17	21	1	0	0	20	179	3	3	449	18	26	3	0	23	0.0026	0.00347	0.000815	0	0.012035	0.001305	0	0.000723
Otu000818	894	6	39	49	16	4	13	9	14	5	9	5	8	19	90	90	0	2	10	201	70	23	12	2	22	13	0	14	73	5	2	11	8	2	2	9	2	20	4	0	11	0.0052	0.027064	0.039927	0.012853	0.003703	0.008486	0.006056	0.010122
Otu000819	893	32	10	1	1	13	1	0	0	0	0	37	2	100	5	0	0	0	0	1	12	12	2	1	4	4	0	0	0	7	0	3	3	0	21	510	0	9	8	25	69	0.027736	0.006939	0.000815	0.000803	0.012035	0.000653	0	0
Otu000820	888	1	0	0	3	0	0	4	0	2	2	41	32	0	1	1	0	2	0	0	0	36	53	1	3	2	12	11	1	1	0	131	48	9	37	99	2	81	23	162	87	0.000867	0	0	0.00241	0	0	0.002692	0
Otu000821	888	0	30	4	0	2	108	71	130	3	17	0	2	1	4	0	6	0	2	9	14	15	32	2	0	2	69	172	112	1	47	0	0	19	0	0	0	3	8	0	3	0	0.020818	0.003259	0	0.001852	0.070495	0.047779	0.093993
Otu000822	887	91	2	29	8	19	0	2	2	12	4	22	36	67	0	28	0	0	6	1	0	58	11	0	11	7	0	0	1	11	0	152	193	27	3	16	16	20	1	10	21	0.078874	0.001388	0.02363	0.006427	0.01759	0	0.001346	0.001446
Otu000823	885	2	58	23	10	1	17	0	115	30	15	1	68	1	0	1	3	0	1	36	0	25	47	2	47	8	50	23	134	13	48	1	1	8	4	14	0	0	2	48	28	0.001733	0.040249	0.018741	0.008033	0.000926	0.011096	0	0.083148
Otu000824	878	31	18	13	3	2	2	13	3	67	7	0	3	4	11	151	0	3	4	13	64	26	36	2	34	88	13	0	9	18	17	62	33	3	37	30	0	5	27	24	2	0.026869	0.012491	0.010593	0.00241	0.001852	0.001305	0.008748	0.002169
Otu000825	877	2	65	3	8	0	19	59	56	19	16	18	0	12	1	2	1	4	4	53	21	13	11	0	20	13	39	75	0	4	8	51	13	29	25	13	1	65	34	64	36	0.001733	0.045107	0.002444	0.006427	0	0.012402	0.039703	0.040489
Otu000826	877	10	44	0	2	9	0	42	2	0	25	39	0	16	66	6	1	2	0	0	64	25	53	76	48	59	0	1	16	42	0	27	148	6	4	23	1	1	0	2	17	0.008667	0.030534	0	0.001607	0.008332	0	0.028263	0.001446
Otu000827	876	72	1	2	82	48	8	2	2	3	0	61	110	58	131	105	1	3	2	20	5	15	5	1	17	20	2	2	25	1	4	24	0	5	11	13	9	0	4	0	2	0.062406	0.000694	0.00163	0.065874	0.044437	0.005222	0.001346	0.001446
Otu000828	876	0	18	1	4	3	1	67	1	24	62	2	0	1	104	30	1	0	4	1	31	11	29	0	7	35	0	20	3	0	98	11	22	44	81	27	2	52	19	41	19	0	0.012491	0.000815	0.003213	0.002777	0.000653	0.045087	0.000723
Otu000829	875	1	65	18	3	3	97	53	5	27	32	0	2	0	1	34	2	7	55	17	133	11	2	0	0	1	11	106	2	0	73	0	9	2	1	3	0	26	38	35	0	0.000867	0.045107	0.014667	0.00241	0.002777	0.063315	0.035666	0.003615
Otu000830	875	51	53	2	28	37	1	0	4	1	3	54	4	4	17	2	0	1	2	11	3	78	120	0	22	66	49	42	0	0	1	50	11	29	65	33	1	3	10	0	17	0.044204	0.036779	0.00163	0.022494	0.034254	0.000653	0	0.002892
Otu000831	874	8	57	9	16	8	32	29	7	66	16	3	3	9	0	3	1	19	12	16	148	6	6	1	3	29	12	13	103	1	12	66	3	19	3	7	8	11	16	47	46	0.006934	0.039555	0.007333	0.012853	0.007406	0.020887	0.019515	0.005061
Otu000832	873	8	14	4	9	7	4	6	37	6	5	3	56	93	15	4	8	0	68	1	10	79	13	3	42	46	26	54	10	77	4	15	9	48	37	10	2	10	14	12	4	0.006934	0.009715	0.003259	0.00723	0.00648	0.002611	0.004038	0.026752
Otu000833	873	19	6	43	17	11	22	4	31	6	3	25	23	13	31	45	5	0	3	21	14	33	26	22	9	19	46	7	9	10	15	85	46	45	36	26	8	2	36	25	26	0.016468	0.004164	0.035038	0.013657	0.010183	0.01436	0.002692	0.022414
Otu000834	872	2	19	13	21	0	30	18	3	19	54	1	5	1	1	1	1	2	5	30	6	15	8	0	21	21	18	8	16	76	41	13	31	2	26	10	153	21	73	34	53	0.001733	0.013185	0.010593	0.01687	0	0.019582	0.012113	0.002169
Otu000835	871	0	29	107	36	11	0	0	8	1	8	34	37	3	43	49	124	1	0	18	11	9	20	1	55	15	4	0	4	9	15	22	17	83	47	18	1	4	13	4	10	0	0.020124	0.087187	0.02892	0.010183	0	0	0.005784
Otu000836	871	11	2	7	6	34	23	2	3	59	20	51	48	10	34	29	25	0	0	17	10	10	35	0	7	37	16	2	1	18	6	85	5	57	84	13	1	3	40	44	16	0.009534	0.001388	0.005704	0.00482	0.031476	0.015013	0.001346	0.002169
Otu000837	870	5	2	35	3	61	26	37	66	42	16	1	15	199	1	21	0	1	27	46	5	1	1	1	25	3	42	6	6	14	50	1	0	11	10	0	0	21	28	19	22	0.004334	0.001388	0.028519	0.00241	0.056472	0.016971	0.024899	0.04772
Otu000838	867	1	71	1	61	1	4	23	16	7	9	2	28	87	0	1	58	24	13	0	0	25	32	28	47	8	13	1	1	139	3	0	9	6	16	40	1	37	28	9	17	0.000867	0.04927	0.000815	0.049004	0.000926	0.002611	0.015478	0.011568
Otu000839	865	90	1	78	2	4	3	1	0	0	13	26	41	3	122	60	0	0	9	9	9	70	11	0	13	23	11	1	4	1	7	119	36	10	36	19	1	4	22	4	2	0.078007	0.000694	0.063557	0.001607	0.003703	0.001958	0.000673	0
Otu000840	863	1	9	8	21	125	14	2	6	14	10	113	47	47	92	57	43	52	3	1	3	14	10	42	31	17	5	5	4	2	5	11	0	1	7	22	0	0	13	1	5	0.000867	0.006246	0.006519	0.01687	0.115721	0.009138	0.001346	0.004338
Otu000841	863	53	40	4	23	2	3	17	19	13	69	3	1	4	8	44	0	1	2	11	61	16	8	1	17	45	10	140	2	3	13	1	18	21	64	13	0	1	40	71	1	0.045938	0.027758	0.003259	0.018477	0.001852	0.001958	0.01144	0.013737
Otu000842	862	2	7	2	1	1	153	292	189	4	2	1	0	3	0	0	5	3	2	0	1	5	6	1	3	3	81	43	1	1	2	0	0	18	1	1	1	25	1	0	1	0.001733	0.004858	0.00163	0.000803	0.000926	0.099868	0.196498	0.136652
Otu000843	862	1	57	35	1	3	46	1	0	0	7	1	0	1	2	45	2	0	10	2	22	20	191	2	24	80	14	5	70	6	29	31	74	27	7	0	0	3	19	23	1	0.000867	0.039555	0.028519	0.000803	0.002777	0.030026	0.000673	0
Otu000844	862	34	5	108	7	5	130	2	2	172	18	8	8	10	2	0	0	0	30	0	0	81	43	1	18	13	17	32	17	0	3	7	0	32	1	3	4	20	24	5	0	0.029469	0.00347	0.088002	0.005623	0.004629	0.084855	0.001346	0.001446
Otu000845	862	1	19	0	2	1	71	14	7	123	30	1	16	1	0	10	277	1	93	1	6	10	2	1	12	5	1	15	1	1	6	9	7	14	3	4	2	46	30	2	17	0.000867	0.013185	0	0.001607	0.000926	0.046344	0.009421	0.005061
Otu000846	861	0	0	1	0	2	0	1	2	1	1	0	0	1	111	443	1	0	4	5	0	19	142	0	4	13	0	7	0	1	2	17	2	28	4	7	0	10	1	3	28	0	0	0.000815	0	0.001852	0	0.000673	0.001446
Otu000847	861	3	12	2	1	1	1	5	161	10	67	0	1	1	0	23	1	33	0	13	85	6	1	1	1	13	53	97	14	0	133	1	6	1	0	0	0	30	24	58	2	0.0026	0.008327	0.00163	0.000803	0.000926	0.000653	0.003365	0.116407
Otu000848	861	0	1	19	3	1	79	204	34	20	52	0	2	0	1	1	0	16	13	6	7	5	2	1	1	6	48	76	0	0	33	1	28	7	4	5	2	129	18	33	3	0	0.000694	0.015482	0.00241	0.000926	0.051566	0.137279	0.024583
Otu000849	861	32	12	2	85	95	2	3	51	2	2	55	58	87	63	3	0	1	29	26	0	26	32	0	17	28	2	1	6	0	3	37	10	34	9	19	0	1	13	0	15	0.027736	0.008327	0.00163	0.068284	0.087948	0.001305	0.002019	0.036874
Otu000850	860	25	4	7	22	103	6	0	106	2	2	23	31	7	84	124	1	0	27	0	15	14	22	2	14	32	2	1	1	1	9	67	4	35	42	3	0	1	9	8	4	0.021669	0.002776	0.005704	0.017674	0.095354	0.003916	0	0.076641
Otu000851	859	180	11	28	6	88	6	4	56	2	4	38	34	3	6	51	0	0	1	1	9	23	2	30	49	3	0	7	5	33	7	57	17	20	7	14	3	13	13	3	25	0.156014	0.007633	0.022815	0.00482	0.081468	0.003916	0.002692	0.040489
Otu000852	856	21	17	72	13	11	26	11	30	13	9	15	39	34	6	49	21	9	21	28	42	19	21	28	15	20	18	14	19	37	57	13	12	7	6	16	6	14	22	7	18	0.018202	0.011797	0.058668	0.010443	0.010183	0.016971	0.007402	0.021691
Otu000853	856	0	72	38	17	1	17	1	2	1	21	2	10	16	118	18	1	0	55	70	10	44	49	1	52	36	43	29	3	36	3	21	2	28	5	6	0	13	4	0	11	0	0.049964	0.030964	0.013657	0.000926	0.011096	0.000673	0.001446
Otu000854	856	3	13	21	1	1	26	212	19	22	25	0	3	2	68	0	21	0	0	0	20	1	0	0	4	5	4	79	0	0	138	12	6	2	16	5	87	22	2	16	0	0.0026	0.009021	0.017111	0.000803	0.000926	0.016971	0.142663	0.013737
Otu000855	856	2	4	55	15	1	13	2	0	5	22	7	17	3	11	8	0	0	36	0	25	14	65	0	25	35	5	8	219	4	22	49	0	24	45	14	0	46	17	19	19	0.001733	0.002776	0.044816	0.01205	0.000926	0.008486	0.001346	0
Otu000856	855	2	1	11	2	0	2	0	22	1	1	1	41	1	0	20	0	0	1	25	1	40	3	0	6	60	2	0	153	81	59	34	5	3	191	22	1	0	51	7	5	0.001733	0.000694	0.008963	0.001607	0	0.001305	0	0.015907
Otu000857	855	0	2	0	0	1	3	2	31	11	41	2	0	2	0	96	0	5	10	58	116	6	2	3	0	38	3	53	11	3	178	12	13	0	1	4	24	43	22	46	13	0	0.001388	0	0	0.000926	0.001958	0.001346	0.022414
Otu000858	854	8	7	17	36	29	5	32	0	29	6	26	97	60	29	9	1	17	10	5	17	39	24	9	46	25	15	22	6	47	23	14	12	14	24	21	0	10	43	13	7	0.006934	0.004858	0.013852	0.02892	0.026847	0.003264	0.021534	0
Otu000859	853	5	1	1	2	3	9	5	0	0	11	4	4	11	1	1	0	168	60	28	0	1	2	1	9	11	4	2	21	2	25	3	3	19	61	16	216	63	22	50	8	0.004334	0.000694	0.000815	0.001607	0.002777	0.005875	0.003365	0
Otu000860	852	3	9	18	3	10	18	70	0	8	2	88	3	0	11	24	162	24	4	1	6	12	18	1	1	3	5	1	22	1	2	22	26	1	7	92	77	3	17	18	59	0.0026	0.006246	0.014667	0.00241	0.009258	0.011749	0.047106	0
Otu000861	852	1	8	16	0	0	1	21	169	17	8	1	0	6	0	1	1	1	55	0	1	23	169	1	16	6	53	33	1	24	3	38	28	42	7	16	0	18	31	32	4	0.000867	0.005552	0.013037	0	0	0.000653	0.014132	0.122191
Otu000862	852	1	2	13	1	1	2	10	4	394	228	1	1	0	0	1	1	3	0	4	1	3	4	0	0	16	5	17	1	0	52	0	0	1	10	0	0	27	32	2	14	0.000867	0.001388	0.010593	0.000803	0.000926	0.001305	0.006729	0.002892
Otu000863	851	1	28	38	4	42	1	17	0	3	24	42	17	4	50	56	0	1	0	16	17	9	34	0	18	85	25	3	1	2	15	32	31	22	82	9	2	22	28	21	49	0.000867	0.019431	0.030964	0.003213	0.038882	0.000653	0.01144	0
Otu000864	849	5	4	2	132	239	0	3	1	2	10	86	82	44	12	34	1	1	6	2	21	6	2	0	39	22	1	1	9	2	4	13	2	3	24	21	1	0	5	1	6	0.004334	0.002776	0.00163	0.106041	0.221259	0	0.002019	0.000723
Otu000865	846	7	188	1	3	2	0	0	2	1	1	0	49	1	5	2	0	1	1	136	0	0	228	0	1	2	45	2	0	1	0	41	86	1	13	10	0	1	2	0	13	0.006067	0.130462	0.000815	0.00241	0.001852	0	0	0.001446
Otu000866	846	14	1	1	1	2	2	85	1	1	1	1	2	15	0	0	435	1	15	0	45	22	4	1	15	17	14	1	25	2	2	6	6	2	1	35	0	0	45	4	21	0.012134	0.000694	0.000815	0.000803	0.001852	0.001305	0.0572	0.000723
Otu000867	846	11	0	9	14	6	62	1	1	55	10	6	3	1	11	92	2	0	0	11	71	38	66	1	22	27	46	1	21	79	18	11	1	1	40	17	1	25	49	4	12	0.009534	0	0.007333	0.011247	0.005555	0.040469	0.000673	0.000723
Otu000868	845	3	24	39	2	9	92	112	85	52	31	6	7	1	7	6	12	14	6	5	10	11	5	6	4	6	17	43	8	3	12	5	8	11	2	2	19	107	35	13	5	0.0026	0.016655	0.031778	0.001607	0.008332	0.060051	0.075369	0.061457
Otu000869	844	30	0	7	53	6	5	12	6	6	26	20	53	36	23	6	0	11	15	9	11	27	21	7	27	31	17	1	2	26	17	71	8	34	46	50	0	30	35	44	15	0.026002	0	0.005704	0.042577	0.005555	0.003264	0.008075	0.004338
Otu000870	844	3	188	0	2	1	0	1	1	2	2	0	0	6	0	1	0	622	0	4	0	2	1	1	0	1	1	2	1	0	0	0	1	0	0	0	0	0	0	0	1	0.0026	0.130462	0	0.001607	0.000926	0	0.000673	0.000723
Otu000871	839	1	8	7	1	0	43	64	5	112	28	3	0	1	5	0	6	2	17	27	20	9	2	0	7	26	21	41	114	45	32	44	0	9	7	1	2	38	51	0	40	0.000867	0.005552	0.005704	0.000803	0	0.028068	0.043068	0.003615
Otu000872	839	4	0	1	1	1	1	0	1	0	0	0	0	2	788	1	1	1	1	0	3	1	0	0	0	0	0	0	0	0	0	0	30	0	0	1	0	1	0	0	0	0.003467	0	0.000815	0.000803	0.000926	0.000653	0	0.000723
Otu000873	838	0	0	56	0	0	2	0	0	0	27	26	0	0	99	0	1	0	1	84	0	23	0	1	12	0	1	0	0	0	1	43	51	89	25	28	1	32	106	64	65	0	0	0.04563	0	0	0.001305	0	0
Otu000874	833	2	1	7	6	54	4	2	4	15	12	6	5	25	88	163	0	2	1	28	8	8	4	239	10	9	7	1	1	0	2	9	1	9	22	24	7	1	30	4	12	0.001733	0.000694	0.005704	0.00482	0.049992	0.002611	0.001346	0.002892
Otu000875	831	0	3	82	40	39	1	0	1	3	37	15	27	0	3	1	0	75	0	44	90	44	46	0	20	49	71	0	4	28	1	0	6	4	43	2	0	18	16	1	17	0	0.002082	0.066816	0.032134	0.036105	0.000653	0	0.000723
Otu000876	831	68	15	20	10	2	3	1	1	2	3	21	1	5	1	24	3	47	31	0	17	61	18	0	16	13	21	12	2	85	9	107	52	14	31	46	1	2	32	9	25	0.058939	0.010409	0.016297	0.008033	0.001852	0.001958	0.000673	0.000723
Otu000877	831	3	3	84	3	37	10	0	11	0	13	47	6	20	8	9	0	0	19	2	8	8	12	1	15	64	37	16	2	35	14	63	10	28	27	12	182	1	12	5	4	0.0026	0.002082	0.068446	0.00241	0.034254	0.006527	0	0.007953
Otu000878	830	21	1	102	8	28	3	6	4	6	13	28	27	47	14	13	4	4	27	6	4	21	0	150	17	14	4	0	1	7	1	25	85	28	45	17	6	0	37	0	6	0.018202	0.000694	0.083113	0.006427	0.025922	0.001958	0.004038	0.002892
Otu000879	830	3	8	2	1	1	79	155	59	59	91	2	2	4	2	0	2	103	0	3	10	2	1	0	2	1	27	67	0	0	35	1	2	13	7	3	0	40	26	4	13	0.0026	0.005552	0.00163	0.000803	0.000926	0.051566	0.104305	0.042658
Otu000880	827	9	10	3	15	52	19	3	2	4	7	49	41	19	82	31	66	44	1	19	6	6	22	5	15	23	11	1	2	13	11	31	41	30	21	29	2	6	31	11	34	0.007801	0.006939	0.002444	0.01205	0.04814	0.012402	0.002019	0.001446
Otu000881	826	4	2	4	1	1	152	26	1	0	15	2	5	3	0	0	2	53	1	1	6	23	11	50	11	38	23	59	193	3	40	5	0	45	9	11	2	0	1	4	19	0.003467	0.001388	0.003259	0.000803	0.000926	0.099215	0.017496	0.000723
Otu000882	825	2	57	17	0	0	1	0	0	12	31	2	0	3	2	96	0	0	10	119	66	3	1	10	22	2	41	0	2	1	45	8	19	26	38	13	1	34	26	77	38	0.001733	0.039555	0.013852	0	0	0.000653	0	0
Otu000883	824	18	2	4	34	34	2	2	3	17	7	19	25	16	9	15	1	1	5	2	5	90	21	10	37	54	28	3	6	2	19	26	94	44	17	40	1	34	23	14	40	0.015601	0.001388	0.003259	0.027314	0.031476	0.001305	0.001346	0.002169
Otu000884	823	2	1	1	1	1	32	6	4	5	17	0	1	0	0	0	0	1	0	1	21	1	0	1	1	24	12	32	313	0	47	27	2	2	3	15	10	57	78	68	36	0.001733	0.000694	0.000815	0.000803	0.000926	0.020887	0.004038	0.002892
Otu000885	821	74	52	4	4	16	5	5	1	2	0	16	9	42	7	16	1	0	0	1	1	29	21	0	0	7	1	110	33	0	0	24	51	15	51	117	20	24	12	9	41	0.064139	0.036085	0.003259	0.003213	0.014812	0.003264	0.003365	0.000723
Otu000886	818	16	43	79	24	34	69	138	49	1	6	0	10	0	2	27	116	11	0	34	3	0	1	12	3	2	0	4	17	4	0	0	0	0	1	1	101	2	2	4	2	0.013868	0.02984	0.064372	0.01928	0.031476	0.045039	0.092866	0.035428
Otu000887	818	8	15	6	18	46	1	4	8	9	9	33	44	22	57	108	8	55	1	0	9	16	1	35	10	25	11	15	4	4	11	42	71	8	30	21	1	5	16	13	18	0.006934	0.010409	0.004889	0.01446	0.042585	0.000653	0.002692	0.005784
Otu000888	818	32	3	6	30	5	0	1	3	3	2	11	6	3	59	1	0	2	9	2	5	67	87	139	66	18	29	1	1	2	4	9	1	22	74	46	1	1	5	38	24	0.027736	0.002082	0.004889	0.0241	0.004629	0	0.000673	0.002169
Otu000889	816	7	52	48	155	93	2	2	1	2	49	17	98	10	45	27	1	0	3	8	21	4	1	0	21	30	12	0	2	1	5	20	0	11	25	2	0	0	10	29	2	0.006067	0.036085	0.039112	0.124518	0.086097	0.001305	0.001346	0.000723
Otu000890	815	50	90	6	4	1	78	38	24	5	12	1	1	28	38	0	11	59	0	26	10	8	51	0	21	24	60	1	24	1	11	33	3	10	8	22	2	1	15	1	37	0.043337	0.062455	0.004889	0.003213	0.000926	0.050913	0.025572	0.017353
Otu000891	814	3	13	6	9	1	5	32	4	79	40	0	33	1	0	60	1	2	1	17	37	5	6	2	5	21	20	24	0	1	113	50	54	1	6	16	59	19	22	42	4	0.0026	0.009021	0.004889	0.00723	0.000926	0.003264	0.021534	0.002892
Otu000892	813	24	65	103	19	2	5	6	4	1	17	24	50	66	46	4	1	5	1	43	41	3	37	1	25	37	0	1	6	1	8	17	0	17	15	27	30	4	24	8	25	0.020802	0.045107	0.083927	0.015263	0.001852	0.003264	0.004038	0.002892
Otu000893	813	1	0	9	2	0	1	6	0	2	4	0	2	8	2	0	482	2	0	70	4	10	26	2	20	12	12	17	55	5	5	3	9	0	1	19	0	0	4	0	18	0.000867	0	0.007333	0.001607	0	0.000653	0.004038	0
Otu000894	813	1	1	8	2	11	2	5	0	3	2	11	35	2	66	6	0	0	2	1	0	67	111	15	20	20	34	24	0	36	7	66	85	2	59	19	20	40	2	9	19	0.000867	0.000694	0.006519	0.001607	0.010183	0.001305	0.003365	0
Otu000895	810	0	5	3	146	1	2	15	11	1	0	6	36	67	81	1	0	0	92	33	1	23	47	1	38	19	24	3	1	12	2	0	0	0	28	41	0	2	41	0	27	0	0.00347	0.002444	0.117288	0.000926	0.001305	0.010094	0.007953
Otu000896	808	0	3	0	5	54	2	25	107	0	12	2	21	7	9	42	0	4	2	47	68	2	1	1	13	24	3	0	56	0	76	18	17	16	71	25	0	27	11	25	12	0	0.002082	0	0.004017	0.049992	0.001305	0.016823	0.077364
Otu000897	807	27	27	43	11	1	164	45	2	43	1	14	32	70	9	0	21	12	1	10	6	4	19	1	39	6	31	1	48	1	1	35	2	23	14	27	1	0	9	0	6	0.023402	0.018737	0.035038	0.008837	0.000926	0.107048	0.030282	0.001446
Otu000898	807	68	71	0	14	10	0	0	1	2	16	1	39	5	49	23	0	1	1	2	2	51	20	94	19	11	15	21	1	1	1	26	39	21	19	13	3	45	6	6	90	0.058939	0.04927	0	0.011247	0.009258	0	0	0.000723
Otu000899	807	167	30	91	39	1	82	3	0	1	32	1	86	46	30	63	1	0	16	1	27	21	20	0	11	25	1	0	0	0	0	1	0	4	5	0	1	0	1	0	0	0.144747	0.020818	0.07415	0.03133	0.000926	0.053524	0.002019	0
Otu000900	806	1	13	105	1	1	226	2	2	0	1	0	0	0	0	0	0	0	0	1	0	38	0	0	332	22	20	0	15	2	4	0	3	9	2	2	1	0	0	0	3	0.000867	0.009021	0.085557	0.000803	0.000926	0.147518	0.001346	0.001446
Otu000901	806	13	1	2	14	49	25	1	1	4	4	39	10	24	8	1	0	0	15	1	5	35	6	25	16	14	4	21	31	0	8	62	36	70	103	29	0	8	29	59	33	0.011268	0.000694	0.00163	0.011247	0.045363	0.016318	0.000673	0.000723
Otu000902	804	21	0	91	23	12	6	1	3	11	13	34	72	21	33	5	0	2	1	5	10	2	8	6	92	42	2	0	1	61	26	35	3	39	15	7	1	2	45	31	22	0.018202	0	0.07415	0.018477	0.011109	0.003916	0.000673	0.002169
Otu000903	803	0	3	1	0	0	0	0	0	0	1	16	0	5	13	0	0	0	0	31	2	4	45	0	76	146	12	34	65	82	17	0	83	44	7	3	0	1	48	1	63	0	0.002082	0.000815	0	0	0	0	0
Otu000904	803	16	3	16	25	10	2	2	1	25	56	2	3	4	0	34	1	40	2	102	20	15	26	0	14	13	44	0	87	2	9	65	0	13	70	9	1	10	15	40	6	0.013868	0.002082	0.013037	0.020084	0.009258	0.001305	0.001346	0.000723
Otu000905	802	42	6	32	20	23	1	5	0	2	5	33	3	80	45	37	0	1	2	7	21	4	17	0	24	42	3	2	3	87	3	2	32	9	29	23	75	4	18	23	37	0.036403	0.004164	0.026075	0.016067	0.021293	0.000653	0.003365	0
Otu000906	798	1	1	64	110	61	2	10	1	2	4	1	1	8	311	14	0	0	29	19	95	1	3	0	0	18	0	2	1	0	2	13	0	9	15	0	0	0	0	0	0	0.000867	0.000694	0.052149	0.088368	0.056472	0.001305	0.006729	0.000723
Otu000907	797	51	1	103	42	1	45	66	67	1	31	1	16	31	0	43	1	1	0	1	45	31	0	7	55	11	29	26	0	0	5	22	1	3	11	0	1	9	15	9	15	0.044204	0.000694	0.083927	0.03374	0.000926	0.029373	0.044414	0.048443
Otu000908	797	1	48	76	1	0	1	2	4	0	15	32	8	2	47	0	0	0	60	45	0	10	41	0	60	23	11	18	7	30	0	0	3	205	26	0	1	1	15	4	0	0.000867	0.03331	0.061927	0.000803	0	0.000653	0.001346	0.002892
Otu000909	796	18	48	80	23	1	9	4	8	94	23	0	4	10	18	0	94	21	17	0	9	14	0	0	16	14	12	3	35	36	6	10	7	22	10	39	0	13	8	44	26	0.015601	0.03331	0.065186	0.018477	0.000926	0.005875	0.002692	0.005784
Otu000910	795	2	22	36	8	2	23	59	6	62	35	6	0	1	5	0	18	38	31	6	34	7	29	0	3	11	11	68	1	2	6	72	20	33	14	18	3	41	33	8	21	0.001733	0.015267	0.029334	0.006427	0.001852	0.015013	0.039703	0.004338
Otu000911	794	6	11	14	39	6	3	8	27	19	10	11	2	29	1	21	1	2	4	0	5	3	4	235	13	10	1	8	9	1	14	32	7	0	15	5	148	19	20	6	25	0.0052	0.007633	0.011408	0.03133	0.005555	0.001958	0.005384	0.019522
Otu000912	794	0	0	2	2	1	4	2	4	2	84	2	6	0	1	2	1	73	25	211	8	0	1	1	2	20	2	5	0	14	71	9	2	23	1	1	179	4	19	0	10	0	0	0.00163	0.001607	0.000926	0.002611	0.001346	0.002892
Otu000913	793	1	15	1	14	11	9	1	145	2	3	13	65	3	11	0	0	0	0	3	6	110	34	0	50	35	32	5	31	140	1	2	2	7	3	16	0	4	13	0	5	0.000867	0.010409	0.000815	0.011247	0.010183	0.005875	0.000673	0.104838
Otu000914	788	1	11	188	5	81	6	5	35	6	22	36	19	75	4	1	0	1	1	36	41	5	4	12	7	4	35	1	57	0	2	7	4	3	31	11	0	10	9	4	8	0.000867	0.007633	0.153188	0.004017	0.074988	0.003916	0.003365	0.025306
Otu000915	787	1	19	3	1	0	91	291	59	6	2	0	0	0	0	0	0	1	0	3	16	1	2	0	0	0	22	199	1	0	3	0	0	0	0	0	1	47	0	18	0	0.000867	0.013185	0.002444	0.000803	0	0.059399	0.195825	0.042658
Otu000916	786	4	0	0	1	34	1	0	1	11	4	6	12	1	288	0	0	0	0	11	0	16	115	0	21	5	2	11	4	0	1	128	17	19	21	19	0	1	3	8	21	0.003467	0	0	0.000803	0.031476	0.000653	0	0.000723
Otu000917	784	43	18	1	8	105	3	5	2	0	3	59	81	15	45	14	0	1	54	6	0	28	0	100	33	17	1	1	9	3	0	25	13	2	56	3	2	0	3	5	20	0.03727	0.012491	0.000815	0.006427	0.097206	0.001958	0.003365	0.001446
Otu000918	784	0	1	0	0	1	7	0	0	1	0	5	24	0	0	0	0	0	0	0	0	0	0	0	3	0	0	0	0	0	0	14	37	4	6	107	533	11	1	28	1	0	0.000694	0	0	0.000926	0.004569	0	0
Otu000919	782	9	4	2	1	4	4	2	5	2	8	303	35	19	2	1	44	4	2	0	0	59	1	2	9	2	10	2	1	15	0	62	76	28	33	3	2	3	17	3	3	0.007801	0.002776	0.00163	0.000803	0.003703	0.002611	0.001346	0.003615
Otu000920	782	4	3	57	3	63	91	3	42	2	12	20	9	5	39	1	2	0	51	29	12	12	16	16	9	7	52	1	0	35	2	53	22	12	10	29	0	9	25	18	6	0.003467	0.002082	0.046445	0.00241	0.058324	0.059399	0.002019	0.030367
Otu000921	781	4	2	0	9	3	7	0	0	1	2	1	11	15	22	17	0	0	0	6	54	9	6	1	17	6	0	3	1	15	1	25	52	7	26	12	409	3	23	6	5	0.003467	0.001388	0	0.00723	0.002777	0.004569	0	0
Otu000922	780	1	2	1	1	2	165	49	37	32	2	1	2	0	1	1	0	1	2	18	17	1	0	0	0	1	26	110	0	0	119	10	0	0	1	4	9	135	1	24	4	0.000867	0.001388	0.000815	0.000803	0.001852	0.107701	0.032974	0.026752
Otu000923	780	14	3	4	56	151	2	1	21	1	14	11	33	89	17	8	0	0	5	0	1	17	51	15	63	40	4	0	0	35	24	11	3	32	15	7	0	0	2	13	17	0.012134	0.002082	0.003259	0.044987	0.139792	0.001305	0.000673	0.015184
Otu000924	780	16	53	63	4	15	65	28	0	25	10	9	34	9	0	1	1	0	1	18	9	36	19	2	43	36	4	27	9	0	7	29	51	61	32	25	1	8	9	3	17	0.013868	0.036779	0.051334	0.003213	0.013887	0.042428	0.018842	0
Otu000925	779	27	42	31	83	32	0	1	0	1	10	46	15	19	11	24	0	0	0	1	14	28	12	0	56	16	25	5	1	5	2	15	15	110	36	49	0	3	6	13	25	0.023402	0.029146	0.02526	0.066677	0.029625	0	0.000673	0
Otu000926	775	69	3	0	85	243	3	0	4	26	0	60	89	67	1	1	0	0	2	8	2	6	3	8	21	10	3	0	4	28	1	1	5	0	1	1	0	0	3	1	16	0.059806	0.002082	0	0.068284	0.224963	0.001958	0	0.002892
Otu000927	775	1	18	2	18	0	4	10	71	26	13	13	5	14	1	3	23	112	54	1	10	3	18	1	28	20	33	44	1	16	78	10	15	6	1	18	8	50	14	0	12	0.000867	0.012491	0.00163	0.01446	0	0.002611	0.006729	0.051335
Otu000928	774	0	13	38	1	0	56	116	282	22	15	1	1	0	1	2	5	0	0	14	42	2	11	0	2	0	23	52	0	0	14	3	2	0	0	0	15	33	7	1	0	0	0.009021	0.030964	0.000803	0	0.036553	0.078061	0.203893
Otu000929	772	3	3	3	7	1	3	86	5	50	142	0	4	1	27	44	67	144	13	3	25	2	0	0	2	4	0	5	2	0	46	0	49	0	0	1	4	3	3	12	8	0.0026	0.002082	0.002444	0.005623	0.000926	0.001958	0.057873	0.003615
Otu000930	771	1	34	1	15	2	155	9	2	81	55	0	1	2	38	1	0	93	35	1	1	3	2	28	13	7	0	19	4	45	56	0	1	6	0	21	3	12	21	1	2	0.000867	0.023594	0.000815	0.01205	0.001852	0.101174	0.006056	0.001446
Otu000931	771	2	2	15	1	1	0	1	29	1	14	11	37	2	2	42	0	0	2	14	2	9	4	66	23	73	0	1	12	1	27	29	17	108	124	26	2	10	11	28	22	0.001733	0.001388	0.012222	0.000803	0.000926	0	0.000673	0.020968
Otu000932	770	7	4	5	32	9	3	7	29	5	36	8	5	7	4	37	1	130	4	3	3	8	8	7	21	99	6	12	6	55	32	9	29	9	12	19	2	2	17	53	25	0.006067	0.002776	0.004074	0.025707	0.008332	0.001958	0.004711	0.020968
Otu000933	769	1	0	45	78	0	1	0	2	1	30	37	35	30	5	0	1	47	0	0	23	51	1	0	5	3	119	1	110	0	1	0	130	2	0	5	0	5	0	0	0	0.000867	0	0.036667	0.062661	0	0.000653	0	0.001446
Otu000934	769	18	12	0	22	4	87	2	41	2	1	34	0	32	41	2	264	1	0	1	0	9	36	1	59	22	0	4	2	0	32	7	6	1	1	19	0	0	1	0	5	0.015601	0.008327	0	0.017674	0.003703	0.056788	0.001346	0.029644
Otu000935	768	73	34	3	7	1	79	6	20	12	14	2	26	32	73	2	27	68	17	27	28	6	12	0	22	22	12	6	0	10	1	1	0	13	10	8	0	13	17	50	14	0.063272	0.023594	0.002444	0.005623	0.000926	0.051566	0.004038	0.01446
Otu000936	767	22	2	1	1	3	58	0	1	1	11	56	14	43	34	0	0	0	0	6	0	67	40	2	9	32	21	19	26	13	27	62	17	41	36	29	10	4	21	7	31	0.019068	0.001388	0.000815	0.000803	0.002777	0.037859	0	0.000723
Otu000937	766	24	1	148	16	78	8	1	1	4	4	44	2	12	57	40	1	0	0	0	17	8	41	0	13	21	4	14	72	3	3	16	7	3	60	9	3	12	5	7	7	0.020802	0.000694	0.120595	0.012853	0.07221	0.005222	0.000673	0.000723
Otu000938	764	29	2	9	66	37	10	5	0	0	0	62	93	31	99	104	0	1	6	0	1	22	11	0	14	20	4	0	0	1	1	48	15	7	32	6	0	3	3	8	14	0.025136	0.001388	0.007333	0.053021	0.034254	0.006527	0.003365	0
Otu000939	762	0	16	1	62	1	102	6	0	6	14	0	55	0	1	0	0	0	41	1	6	21	34	2	102	1	29	1	73	37	16	0	8	29	14	34	0	9	20	0	20	0	0.011103	0.000815	0.049807	0.000926	0.066579	0.004038	0
Otu000940	760	15	1	0	0	0	3	3	0	0	0	0	0	0	0	0	0	0	3	0	0	3	16	0	0	1	0	1	0	0	0	554	4	1	1	1	120	27	3	2	1	0.013001	0.000694	0	0	0	0.001958	0.002019	0
Otu000941	759	4	23	3	4	2	9	1	3	7	13	14	17	14	66	67	0	0	0	1	27	79	18	10	68	45	25	2	1	3	6	34	59	4	45	25	0	4	8	0	48	0.003467	0.015961	0.002444	0.003213	0.001852	0.005875	0.000673	0.002169
Otu000942	757	5	4	1	22	36	26	6	12	9	5	37	19	23	10	0	1	1	10	6	3	40	10	20	16	27	4	15	54	0	34	36	16	39	64	22	1	7	20	61	35	0.004334	0.002776	0.000815	0.017674	0.033328	0.016971	0.004038	0.008676
Otu000943	757	1	34	4	2	41	3	4	39	5	5	58	25	37	47	111	0	4	7	4	33	17	8	0	2	8	5	1	4	3	0	13	61	23	20	8	71	6	10	30	3	0.000867	0.023594	0.003259	0.001607	0.037957	0.001958	0.002692	0.028198
Otu000944	756	0	2	10	0	1	38	77	293	1	0	0	3	0	2	2	0	0	0	2	14	1	1	0	0	1	54	39	0	1	17	2	0	1	0	2	1	160	4	27	0	0	0.001388	0.008148	0	0.000926	0.024804	0.051816	0.211846
Otu000945	756	0	6	0	0	1	1	5	1	0	2	0	0	1	0	0	2	0	0	0	2	188	3	0	0	0	100	1	1	0	1	1	303	2	0	2	0	131	2	0	0	0	0.004164	0	0	0.000926	0.000653	0.003365	0.000723
Otu000946	755	2	7	0	4	57	9	0	0	1	0	21	1	0	201	10	1	0	0	0	0	5	1	35	0	0	0	0	0	0	0	1	137	3	52	111	1	20	13	50	12	0.001733	0.004858	0	0.003213	0.052769	0.005875	0	0
Otu000947	755	1	21	0	0	0	114	201	82	4	7	0	0	0	0	0	0	0	0	4	13	0	6	1	0	1	24	184	1	0	5	0	0	0	0	0	1	64	0	21	0	0.000867	0.014573	0	0	0	0.074412	0.135261	0.059288
Otu000948	754	0	0	0	0	77	16	0	0	1	0	1	0	0	4	99	188	0	0	2	0	0	2	204	3	0	0	0	149	1	0	0	0	0	0	0	7	0	0	0	0	0	0	0	0	0.071284	0.010444	0	0
Otu000949	754	0	3	197	15	6	1	1	1	44	18	1	6	16	1	1	0	0	0	8	1	13	12	1	40	28	0	0	76	0	21	10	50	12	63	42	0	5	12	39	10	0	0.002082	0.160521	0.01205	0.005555	0.000653	0.000673	0.000723
Otu000950	752	3	0	0	1	0	2	0	0	2	3	4	11	1	28	61	0	1	0	0	62	106	147	21	24	41	15	92	1	1	0	8	17	37	3	5	1	0	1	1	52	0.0026	0	0	0.000803	0	0.001305	0	0
Otu000951	748	1	18	1	132	44	1	0	1	2	6	55	80	120	1	32	1	1	18	1	1	28	15	3	18	9	1	3	0	5	16	7	6	15	9	32	0	3	2	15	45	0.000867	0.012491	0.000815	0.106041	0.040734	0.000653	0	0.000723
Otu000952	748	1	165	0	0	0	7	0	0	0	5	0	0	5	0	0	19	0	0	0	0	3	0	2	2	2	0	4	0	0	0	42	11	1	0	4	472	0	0	1	2	0.000867	0.114501	0	0	0	0.004569	0	0
Otu000953	747	31	36	79	19	44	1	11	8	2	19	7	48	4	17	30	0	3	30	43	8	31	22	0	4	7	0	3	1	0	1	26	1	3	39	99	1	8	6	42	13	0.026869	0.024982	0.064372	0.015263	0.040734	0.000653	0.007402	0.005784
Otu000954	747	79	5	0	35	92	4	11	2	1	4	51	24	19	12	109	1	0	16	0	1	23	17	0	6	4	0	25	3	1	0	13	5	25	20	88	0	0	3	21	27	0.068473	0.00347	0	0.028117	0.085171	0.002611	0.007402	0.001446
Otu000955	745	8	30	3	38	3	10	47	3	11	44	62	33	75	2	5	2	1	4	11	1	14	12	1	24	48	5	7	11	21	3	3	20	58	22	21	1	15	53	11	2	0.006934	0.020818	0.002444	0.030527	0.002777	0.006527	0.031628	0.002169
Otu000956	744	3	3	1	2	2	1	0	1	0	1	50	13	14	29	1	1	1	0	2	0	35	20	0	9	4	5	23	0	0	0	76	23	6	74	122	37	24	3	55	103	0.0026	0.002082	0.000815	0.001607	0.001852	0.000653	0	0.000723
Otu000957	744	0	1	1	1	1	2	3	3	0	4	5	3	1	12	0	1	0	0	5	2	166	17	139	10	35	294	1	0	1	2	0	21	0	7	0	0	0	6	0	0	0	0.000694	0.000815	0.000803	0.000926	0.001305	0.002019	0.002169
Otu000958	744	2	22	9	30	21	8	2	1	16	14	90	94	6	6	0	0	0	19	12	7	13	5	58	19	23	3	12	6	2	7	70	27	1	58	23	0	9	30	1	18	0.001733	0.015267	0.007333	0.0241	0.019441	0.005222	0.001346	0.000723
Otu000959	744	106	1	4	6	5	8	2	1	2	6	131	22	1	25	8	0	1	17	0	1	10	23	11	2	5	2	0	0	2	0	8	33	27	120	9	113	1	0	25	6	0.091875	0.000694	0.003259	0.00482	0.004629	0.005222	0.001346	0.000723
Otu000960	744	6	18	1	16	4	1	49	2	29	20	15	63	65	6	6	1	4	4	0	36	18	35	1	35	25	16	1	2	39	9	9	16	30	4	28	0	16	45	50	19	0.0052	0.012491	0.000815	0.012853	0.003703	0.000653	0.032974	0.001446
Otu000961	742	48	12	9	22	65	84	2	0	0	11	15	26	27	26	34	8	0	9	33	4	15	9	3	23	21	4	4	0	5	3	18	20	22	42	46	1	21	8	8	34	0.041604	0.008327	0.007333	0.017674	0.060175	0.05483	0.001346	0
Otu000962	742	1	26	16	1	1	96	87	35	50	6	1	1	1	32	2	1	1	3	8	16	1	2	1	1	1	27	59	18	0	1	5	7	5	4	1	3	161	17	37	6	0.000867	0.018043	0.013037	0.000803	0.000926	0.062662	0.058546	0.025306
Otu000963	742	3	57	1	125	0	3	2	2	18	3	1	0	10	2	0	173	0	4	63	0	2	28	0	72	2	14	45	0	66	6	0	1	5	2	14	0	0	17	0	1	0.0026	0.039555	0.000815	0.100418	0	0.001958	0.001346	0.001446
Otu000964	742	9	3	44	32	2	13	8	28	13	4	22	36	15	26	55	1	10	6	21	6	27	12	17	7	25	21	4	10	4	10	44	49	17	39	20	15	3	18	21	25	0.007801	0.002082	0.035853	0.025707	0.001852	0.008486	0.005384	0.020245
Otu000965	741	52	1	0	1	0	0	1	1	0	1	110	1	43	89	54	0	0	0	1	1	110	61	1	39	62	19	3	0	0	10	7	28	1	26	0	0	0	8	0	10	0.045071	0.000694	0	0.000803	0	0	0.000673	0.000723
Otu000966	739	0	3	4	0	1	19	11	69	0	19	0	16	1	2	341	0	1	0	1	49	6	1	2	1	3	3	7	2	0	0	4	30	59	45	0	1	18	20	0	0	0	0.002082	0.003259	0	0.000926	0.012402	0.007402	0.049889
Otu000967	738	2	3	0	49	26	0	2	4	16	6	51	7	24	1	0	0	1	1	0	0	10	28	1	112	31	0	0	1	11	1	24	4	49	100	14	1	9	47	60	42	0.001733	0.002082	0	0.039364	0.02407	0	0.001346	0.002892
Otu000968	737	30	0	297	3	4	1	3	0	0	0	56	0	7	136	87	0	0	0	0	21	12	0	0	7	7	0	0	0	1	0	0	43	6	11	1	0	0	1	0	3	0.026002	0	0.242004	0.00241	0.003703	0.000653	0.002019	0
Otu000969	737	2	1	1	0	1	90	1	0	0	10	0	0	1	1	0	0	0	0	1	0	34	22	1	5	98	64	27	21	20	92	2	2	76	16	2	51	7	61	8	19	0.001733	0.000694	0.000815	0	0.000926	0.058746	0.000673	0
Otu000970	735	4	93	1	35	3	0	49	2	2	4	2	23	24	1	59	0	0	0	0	16	34	50	0	25	7	0	57	60	10	12	10	21	28	1	17	0	18	53	1	13	0.003467	0.064537	0.000815	0.028117	0.002777	0	0.032974	0.001446
Otu000971	735	20	2	8	14	11	26	3	0	1	8	1	95	41	6	0	54	0	142	0	2	39	38	73	18	1	13	10	1	12	3	12	2	10	33	3	0	12	2	0	19	0.017335	0.001388	0.006519	0.011247	0.010183	0.016971	0.002019	0
Otu000972	734	36	3	0	9	12	79	4	1	6	38	1	30	31	1	0	0	0	113	48	16	34	68	0	83	23	10	12	4	2	4	2	0	1	17	3	1	17	6	0	19	0.031203	0.002082	0	0.00723	0.011109	0.051566	0.002692	0.000723
Otu000973	732	10	2	1	15	0	0	1	2	0	2	0	31	0	0	1	0	0	0	0	1	0	462	0	46	24	1	76	25	0	17	0	0	0	1	13	0	0	0	0	1	0.008667	0.001388	0.000815	0.01205	0	0	0.000673	0.001446
Otu000974	732	64	28	1	15	0	1	2	3	2	6	7	8	6	1	0	2	0	5	1	3	56	29	25	9	1	4	0	1	0	0	228	112	0	5	4	0	52	2	38	11	0.055472	0.019431	0.000815	0.01205	0	0.000653	0.001346	0.002169
Otu000975	731	14	1	0	8	3	1	0	0	8	5	8	11	1	0	1	0	1	10	0	0	35	87	29	18	6	4	15	0	45	2	73	64	9	6	66	4	14	7	88	87	0.012134	0.000694	0	0.006427	0.002777	0.000653	0	0
Otu000976	731	1	8	2	27	2	5	12	0	204	93	0	2	0	2	0	0	2	23	30	6	6	8	1	4	3	11	23	0	1	77	4	1	39	4	15	4	14	16	54	27	0.000867	0.005552	0.00163	0.02169	0.001852	0.003264	0.008075	0
Otu000977	731	0	0	0	0	3	1	0	0	0	0	0	1	0	33	0	0	1	15	1	0	25	4	0	0	12	16	0	0	0	0	132	11	0	1	331	132	3	0	3	6	0	0	0	0	0.002777	0.000653	0	0
Otu000978	729	96	64	12	3	2	3	200	2	6	10	54	0	9	1	0	1	1	0	1	12	54	4	0	11	30	0	47	0	22	5	2	1	5	26	18	0	4	11	12	0	0.083208	0.044413	0.009778	0.00241	0.001852	0.001958	0.134588	0.001446
Otu000979	725	4	3	2	10	2	1	0	0	3	30	2	2	0	3	0	3	107	38	123	34	0	1	0	3	1	0	2	73	3	4	2	28	1	3	16	0	17	7	134	63	0.003467	0.002082	0.00163	0.008033	0.001852	0.000653	0	0
Otu000980	725	12	6	9	8	39	71	3	2	2	9	24	57	20	32	165	0	1	21	0	10	7	39	1	26	6	8	4	3	16	7	17	22	5	8	14	1	3	21	21	5	0.010401	0.004164	0.007333	0.006427	0.036105	0.046344	0.002019	0.001446
Otu000981	725	60	94	3	33	29	0	28	4	0	2	13	7	49	32	0	1	5	76	1	0	17	14	8	30	17	5	1	30	22	1	1	8	11	13	34	0	3	11	5	57	0.052005	0.065231	0.002444	0.02651	0.026847	0	0.018842	0.002892
Otu000982	724	47	104	1	3	12	1	2	1	1	7	0	3	1	1	1	1	0	0	0	0	116	65	0	22	62	62	15	0	1	1	4	111	1	0	16	0	20	0	2	40	0.040737	0.072171	0.000815	0.00241	0.011109	0.000653	0.001346	0.000723
Otu000983	723	3	16	3	209	40	13	15	2	2	7	24	25	14	48	1	1	1	5	1	5	32	14	30	63	17	14	3	0	48	6	11	3	0	15	10	0	2	2	7	11	0.0026	0.011103	0.002444	0.167898	0.037031	0.008486	0.010094	0.001446
Otu000984	723	15	2	3	47	14	0	2	2	2	3	153	35	11	29	11	3	2	0	7	1	18	8	2	6	8	3	10	24	0	3	5	43	10	118	36	8	7	6	63	3	0.013001	0.001388	0.002444	0.037757	0.012961	0	0.001346	0.001446
Otu000985	722	1	19	47	26	25	3	12	75	8	21	1	8	1	10	4	3	1	8	12	21	21	22	3	12	15	20	45	4	6	15	18	39	24	29	12	17	34	14	39	27	0.000867	0.013185	0.038297	0.020887	0.023144	0.001958	0.008075	0.054227
Otu000986	722	1	82	140	2	0	2	3	1	2	1	14	7	18	7	87	0	1	1	39	0	14	71	0	11	1	0	1	27	69	4	42	1	7	47	8	0	4	5	2	0	0.000867	0.056904	0.114076	0.001607	0	0.001305	0.002019	0.000723
Otu000987	720	22	49	100	35	44	1	1	4	1	20	18	47	10	26	2	1	0	1	0	4	33	11	0	94	24	59	6	2	0	13	6	12	0	33	9	0	0	4	0	28	0.019068	0.034003	0.081483	0.028117	0.040734	0.000653	0.000673	0.002892
Otu000988	719	5	35	9	40	13	87	10	4	49	16	4	20	18	18	22	0	0	8	4	1	19	23	1	28	18	23	39	34	12	15	6	6	9	10	24	2	21	13	3	50	0.004334	0.024288	0.007333	0.032134	0.012035	0.056788	0.006729	0.002892
Otu000989	718	4	3	32	38	1	0	0	1	2	11	27	25	18	114	0	0	1	1	16	0	40	44	0	46	14	34	0	30	4	3	34	25	47	13	31	2	1	30	7	19	0.003467	0.002082	0.026075	0.030527	0.000926	0	0	0.000723
Otu000990	716	14	47	1	1	20	2	4	1	3	2	177	2	2	28	2	14	0	20	2	2	128	130	1	6	10	1	1	0	2	0	49	2	0	29	3	0	0	0	0	10	0.012134	0.032616	0.000815	0.000803	0.018515	0.001305	0.002692	0.000723
Otu000991	715	1	31	2	5	1	22	2	4	4	9	2	5	6	0	8	2	0	80	19	41	3	18	0	4	6	23	19	22	3	27	4	98	18	6	9	76	61	32	23	19	0.000867	0.021512	0.00163	0.004017	0.000926	0.01436	0.001346	0.002892
Otu000992	714	261	50	13	1	2	54	63	3	11	1	25	20	1	4	1	17	12	2	17	2	3	2	7	0	0	1	0	0	0	1	25	8	0	0	0	94	4	1	0	8	0.226221	0.034697	0.010593	0.000803	0.001852	0.035248	0.042395	0.002169
Otu000993	714	15	2	1	15	9	0	1	0	0	0	4	39	64	82	20	0	0	29	12	6	26	76	1	5	5	6	60	0	0	1	53	6	9	33	55	1	11	3	52	12	0.013001	0.001388	0.000815	0.01205	0.008332	0	0.000673	0
Otu000994	714	2	21	8	31	4	0	11	1	1	9	53	25	5	117	2	0	85	0	5	0	1	4	1	6	0	12	4	0	0	0	14	29	52	57	29	1	5	28	58	33	0.001733	0.014573	0.006519	0.024904	0.003703	0	0.007402	0.000723
Otu000995	713	1	2	0	2	0	6	9	29	24	51	1	1	0	1	9	3	1	44	191	8	1	0	1	0	4	0	18	1	0	3	1	1	7	0	4	252	4	22	1	10	0.000867	0.001388	0	0.001607	0	0.003916	0.006056	0.020968
Otu000996	712	8	0	0	1	5	0	2	0	2	15	72	71	25	70	363	1	1	2	0	8	7	0	1	9	2	1	1	0	0	0	39	4	0	0	0	0	0	2	0	0	0.006934	0	0	0.000803	0.004629	0	0.001346	0
Otu000997	711	4	1	4	10	5	4	2	15	0	17	8	36	126	7	2	1	3	234	2	3	18	7	1	38	10	25	2	2	69	1	3	4	3	1	4	0	24	6	2	7	0.003467	0.000694	0.003259	0.008033	0.004629	0.002611	0.001346	0.010845
Otu000998	709	4	1	87	1	1	1	1	1	1	1	0	0	12	0	51	0	0	2	8	25	9	6	1	29	234	18	0	1	0	55	0	112	0	0	12	0	1	10	0	24	0.003467	0.000694	0.07089	0.000803	0.000926	0.000653	0.000673	0.000723
Otu000999	708	2	2	2	0	4	3	1	0	0	1	71	61	7	0	2	1	1	1	0	2	37	23	1	8	2	1	1	0	71	0	51	77	4	20	23	190	3	5	9	21	0.001733	0.001388	0.00163	0	0.003703	0.001958	0.000673	0
Otu001000	708	85	13	110	8	7	2	17	25	13	14	3	38	6	12	13	27	2	1	9	9	18	20	4	21	45	7	0	10	5	17	10	0	12	48	17	0	15	13	22	10	0.073673	0.009021	0.089631	0.006427	0.00648	0.001305	0.01144	0.018076
Otu001001	707	10	2	1	34	1	1	1	105	0	42	64	1	8	0	292	1	0	0	0	2	9	9	0	7	6	3	1	0	58	2	2	0	0	0	2	0	0	23	7	13	0.008667	0.001388	0.000815	0.027314	0.000926	0.000653	0.000673	0.075918
Otu001002	706	3	4	0	1	1	0	38	1	2	1	1	0	1	1	0	267	0	0	0	1	10	16	0	0	12	6	0	0	0	4	86	1	2	25	28	54	9	1	128	2	0.0026	0.002776	0	0.000803	0.000926	0	0.025572	0.000723
Otu001003	706	2	0	0	0	0	7	0	0	0	0	0	22	0	1	0	0	0	0	0	0	30	42	1	57	38	35	0	0	0	4	19	12	8	1	4	396	25	0	1	1	0.001733	0	0	0	0	0.004569	0	0
Otu001004	705	0	0	1	0	0	3	2	4	0	1	0	0	0	0	0	1	0	1	0	0	13	26	103	71	2	1	81	20	118	2	24	0	1	70	28	109	0	0	0	23	0	0	0.000815	0	0	0.001958	0.001346	0.002892
Otu001005	705	0	1	1	18	75	0	1	2	0	19	71	2	52	2	114	1	0	12	0	8	7	57	0	70	105	1	1	0	23	1	14	1	23	20	1	0	0	0	0	2	0	0.000694	0.000815	0.01446	0.069433	0	0.000673	0.001446
Otu001006	704	4	1	0	0	1	0	4	1	0	1	0	5	5	0	0	1	0	1	0	0	173	22	7	17	21	84	0	81	0	0	79	15	75	17	1	0	0	87	0	1	0.003467	0.000694	0	0	0.000926	0	0.002692	0.000723
Otu001007	702	0	13	60	2	0	34	122	75	46	20	0	2	1	0	1	1	7	5	15	24	4	2	1	0	2	25	43	12	0	14	1	7	1	0	1	8	127	14	9	3	0	0.009021	0.04889	0.001607	0	0.022193	0.082098	0.054227
Otu001008	699	40	28	1	16	6	1	2	31	1	1	44	49	9	4	2	2	0	1	1	19	10	34	1	12	9	1	13	1	0	0	148	177	4	1	3	1	6	3	12	5	0.03467	0.019431	0.000815	0.012853	0.005555	0.000653	0.001346	0.022414
Otu001009	699	73	14	0	111	24	1	3	35	7	29	1	54	9	0	0	0	0	2	24	5	15	1	1	77	79	0	1	29	16	3	3	0	9	5	35	0	1	1	19	12	0.063272	0.009715	0	0.089171	0.022219	0.000653	0.002019	0.025306
Otu001010	698	0	3	1	5	3	0	0	0	1	0	22	11	0	87	175	1	0	0	8	5	7	12	6	15	20	26	30	1	1	6	2	2	2	62	85	3	0	0	5	91	0	0.002082	0.000815	0.004017	0.002777	0	0	0
Otu001011	698	0	5	22	3	0	76	77	16	18	43	0	1	2	0	0	0	0	0	0	1	5	2	1	0	4	61	90	0	0	17	0	9	1	8	2	1	169	34	25	5	0	0.00347	0.017926	0.00241	0	0.049608	0.051816	0.011568
Otu001012	696	112	0	0	0	1	20	0	0	1	1	57	76	50	0	0	0	1	21	0	32	82	47	14	17	0	1	1	2	8	1	28	34	10	25	0	15	0	1	32	6	0.097076	0	0	0	0.000926	0.013055	0	0
Otu001013	695	117	4	5	23	107	2	45	4	0	3	20	59	13	41	86	1	1	5	0	1	13	10	0	4	16	0	2	16	1	3	8	34	10	6	13	0	1	12	1	8	0.101409	0.002776	0.004074	0.018477	0.099058	0.001305	0.030282	0.002892
Otu001014	695	38	6	1	6	16	5	2	2	0	11	14	15	63	12	4	1	1	119	6	32	27	0	0	16	5	4	0	11	153	0	17	26	0	1	21	0	2	17	0	41	0.032936	0.004164	0.000815	0.00482	0.014812	0.003264	0.001346	0.001446
Otu001015	695	4	1	1	2	2	1	1	1	1	1	2	1	0	0	0	1	0	0	1	2	197	174	1	32	2	124	0	1	21	1	8	34	0	42	5	0	0	0	1	30	0.003467	0.000694	0.000815	0.001607	0.001852	0.000653	0.000673	0.000723
Otu001016	693	15	44	165	58	10	1	8	2	8	14	5	11	16	5	6	1	0	22	18	12	17	21	1	23	24	3	2	3	1	2	1	4	21	49	47	1	7	18	15	12	0.013001	0.030534	0.134447	0.046594	0.009258	0.000653	0.005384	0.001446
Otu001017	691	95	5	24	10	12	39	34	0	2	25	32	42	66	6	3	0	27	6	56	11	16	11	1	23	34	5	2	1	1	0	4	21	3	22	5	0	2	0	36	9	0.082341	0.00347	0.019556	0.008033	0.011109	0.025457	0.02288	0
Otu001018	691	1	1	1	4	0	5	2	71	3	38	37	14	14	0	2	1	0	0	1	5	4	47	0	34	67	43	6	4	90	3	0	51	43	15	39	0	14	13	9	9	0.000867	0.000694	0.000815	0.003213	0	0.003264	0.001346	0.051335
Otu001019	690	4	6	2	7	0	2	14	3	28	2	0	4	0	1	0	474	1	7	0	0	0	14	1	6	0	38	48	1	14	1	4	0	1	0	3	0	1	2	1	0	0.003467	0.004164	0.00163	0.005623	0	0.001305	0.009421	0.002169
Otu001020	689	76	32	150	39	22	1	6	7	1	28	0	55	74	36	46	0	0	1	0	2	6	32	3	20	4	29	0	0	8	0	0	0	9	0	0	0	0	1	0	1	0.065873	0.022206	0.122224	0.03133	0.020367	0.000653	0.004038	0.005061
Otu001021	689	38	6	16	36	5	16	3	22	23	8	24	51	43	0	17	0	1	19	1	2	8	1	39	44	10	6	6	17	35	4	3	40	33	27	28	0	2	16	8	31	0.032936	0.004164	0.013037	0.02892	0.004629	0.010444	0.002019	0.015907
Otu001022	688	19	4	1	2	2	30	3	51	7	1	0	1	20	0	0	4	0	3	0	0	40	2	0	15	8	0	0	19	17	0	111	66	5	52	36	2	94	14	2	57	0.016468	0.002776	0.000815	0.001607	0.001852	0.019582	0.002019	0.036874
Otu001023	688	14	72	1	7	6	4	0	1	1	0	3	40	1	4	0	0	0	28	0	2	100	29	0	22	14	0	7	0	1	9	64	8	19	13	8	121	2	1	41	45	0.012134	0.049964	0.000815	0.005623	0.005555	0.002611	0	0.000723
Otu001024	688	114	3	19	93	0	6	0	0	47	1	0	3	0	1	0	0	0	0	1	0	57	207	0	17	4	11	6	36	0	1	4	2	9	0	0	1	2	7	0	36	0.098809	0.002082	0.015482	0.074711	0	0.003916	0	0
Otu001025	688	0	1	66	1	0	27	0	3	0	0	14	2	0	0	2	1	84	48	0	1	61	44	0	9	14	67	13	2	0	1	4	0	8	77	46	57	14	12	3	6	0	0.000694	0.053779	0.000803	0	0.017624	0	0.002169
Otu001026	687	0	1	0	0	2	9	2	0	0	1	15	37	0	0	0	0	0	0	1	1	0	0	0	2	1	1	15	0	0	0	1	2	3	1	21	551	5	1	7	7	0	0.000694	0	0	0.001852	0.005875	0.001346	0
Otu001027	686	1	47	2	1	0	1	3	0	0	14	16	30	31	0	52	2	63	5	0	5	10	50	31	50	24	3	22	2	2	10	2	51	16	75	26	0	5	6	28	0	0.000867	0.032616	0.00163	0.000803	0	0.000653	0.002019	0
Otu001028	686	23	1	8	0	37	2	4	1	9	1	23	0	0	1	0	1	0	0	0	1	23	30	0	12	0	6	45	0	4	1	24	3	1	30	37	1	2	0	350	5	0.019935	0.000694	0.006519	0	0.034254	0.001305	0.002692	0.000723
Otu001029	685	9	7	18	5	2	0	89	11	4	9	2	1	59	45	114	0	0	0	0	20	18	31	14	33	18	13	0	23	0	12	0	0	2	26	5	0	8	20	54	13	0.007801	0.004858	0.014667	0.004017	0.001852	0	0.059892	0.007953
Otu001030	685	131	33	8	8	3	2	1	2	2	8	2	12	13	21	2	1	0	19	1	19	24	20	232	3	10	23	3	1	1	0	4	57	2	0	0	0	1	0	14	2	0.113544	0.0229	0.006519	0.006427	0.002777	0.001305	0.000673	0.001446
Otu001031	685	0	19	64	62	1	0	68	18	141	11	1	8	1	0	0	0	0	1	1	3	0	0	0	20	85	1	0	0	26	25	0	0	2	9	3	0	40	49	26	0	0	0.013185	0.052149	0.049807	0.000926	0	0.04576	0.013014
Otu001032	684	107	2	2	38	2	1	0	0	0	1	1	8	41	19	116	1	0	0	7	13	65	52	2	18	25	11	0	0	3	0	18	37	12	35	11	1	0	16	0	19	0.092742	0.001388	0.00163	0.030527	0.001852	0.000653	0	0
Otu001033	684	2	2	10	92	2	1	6	1	2	20	7	0	34	1	1	193	39	7	18	15	2	4	4	10	10	12	2	3	5	22	12	5	4	23	6	0	60	15	7	25	0.001733	0.001388	0.008148	0.073907	0.001852	0.000653	0.004038	0.000723
Otu001034	684	7	0	2	3	11	66	3	2	1	14	4	19	0	84	5	0	0	0	0	0	20	7	71	27	11	6	27	17	55	9	84	6	1	45	15	2	24	1	12	23	0.006067	0	0.00163	0.00241	0.010183	0.04308	0.002019	0.001446
Otu001035	684	1	1	135	5	34	44	1	1	37	3	19	2	95	0	109	0	0	0	1	42	37	39	0	13	0	0	0	0	27	2	0	36	0	0	0	0	0	0	0	0	0.000867	0.000694	0.110002	0.004017	0.031476	0.02872	0.000673	0.000723
Otu001036	683	104	0	7	11	9	4	0	1	12	7	16	47	4	8	170	0	0	4	0	10	83	16	1	3	10	5	1	0	0	0	68	19	21	4	3	1	22	2	7	3	0.090142	0	0.005704	0.008837	0.008332	0.002611	0	0.000723
Otu001037	683	12	212	0	28	2	0	0	2	0	25	1	5	9	127	0	0	1	19	0	6	39	39	0	6	35	45	1	0	0	0	0	54	0	0	0	0	1	0	8	6	0.010401	0.147117	0	0.022494	0.001852	0	0	0.001446
Otu001038	682	7	2	0	131	23	0	0	0	2	6	0	6	0	228	52	0	0	0	13	9	0	0	0	12	40	3	0	1	14	3	7	31	0	66	24	0	0	0	0	2	0.006067	0.001388	0	0.105238	0.021293	0	0	0
Otu001039	682	7	6	54	36	2	40	38	20	60	13	21	17	21	2	3	4	3	31	3	5	5	10	5	11	3	35	16	1	20	14	9	10	14	8	7	5	32	29	44	18	0.006067	0.004164	0.044001	0.02892	0.001852	0.026109	0.025572	0.01446
Otu001040	680	31	119	1	33	61	0	0	12	0	28	0	48	32	18	0	1	9	1	0	0	38	0	1	19	4	0	0	1	0	0	7	134	16	36	3	0	0	0	18	9	0.026869	0.08258	0.000815	0.02651	0.056472	0	0	0.008676
Otu001041	679	0	0	4	10	45	2	0	2	2	1	138	15	19	74	36	2	0	0	29	21	37	63	0	24	23	9	0	33	3	2	2	4	1	9	20	0	26	2	3	18	0	0	0.003259	0.008033	0.04166	0.001305	0	0.001446
Otu001042	678	1	1	9	8	14	1	1	3	0	2	28	1	1	47	0	0	0	0	0	4	3	32	2	16	24	8	1	43	0	7	107	13	24	164	35	0	14	13	17	34	0.000867	0.000694	0.007333	0.006427	0.012961	0.000653	0.000673	0.002169
Otu001043	677	5	5	55	60	1	1	6	5	2	7	15	33	5	5	0	3	0	0	0	1	31	4	40	26	5	13	22	11	13	0	18	71	21	17	36	0	8	14	47	71	0.004334	0.00347	0.044816	0.048201	0.000926	0.000653	0.004038	0.003615
Otu001044	677	21	16	8	1	12	38	90	34	0	3	12	10	0	101	51	95	74	28	4	0	0	0	0	0	0	0	0	0	0	0	20	0	0	0	10	44	2	2	1	0	0.018202	0.011103	0.006519	0.000803	0.011109	0.024804	0.060564	0.024583
Otu001045	677	10	1	1	0	52	0	1	0	3	13	27	25	10	0	0	2	0	10	0	2	24	24	0	16	16	3	0	0	3	0	64	12	22	7	139	2	47	2	0	139	0.008667	0.000694	0.000815	0	0.04814	0	0.000673	0
Otu001046	677	2	1	16	55	29	1	0	3	2	1	35	5	8	53	39	1	2	26	81	3	51	37	1	2	5	1	0	0	1	0	58	67	1	53	6	1	2	0	12	16	0.001733	0.000694	0.013037	0.044184	0.026847	0.000653	0	0.002169
Otu001047	675	0	64	0	31	1	1	0	1	2	1	0	17	11	0	157	1	0	0	0	23	4	12	124	38	1	53	13	62	40	0	0	2	9	0	0	0	1	6	0	0	0	0.044413	0	0.024904	0.000926	0.000653	0	0.000723
Otu001048	674	4	4	36	7	4	1	0	8	1	2	5	2	12	12	1	22	0	0	46	6	7	1	1	38	20	15	0	7	18	8	64	38	93	79	34	2	18	15	11	32	0.003467	0.002776	0.029334	0.005623	0.003703	0.000653	0	0.005784
Otu001049	674	0	0	1	2	0	1	2	1	2	1	105	37	15	0	0	0	0	0	0	0	22	10	414	12	7	0	0	1	0	0	21	2	11	3	0	0	1	0	0	3	0	0	0.000815	0.001607	0	0.000653	0.001346	0.000723
Otu001050	674	0	28	0	4	1	11	1	0	0	1	0	1	28	0	82	0	0	0	1	0	21	23	42	32	10	0	1	0	0	2	46	63	1	31	12	210	6	1	5	10	0	0.019431	0	0.003213	0.000926	0.00718	0.000673	0
Otu001051	673	0	1	25	0	0	0	0	0	0	0	31	35	18	10	0	0	0	0	3	1	1	7	0	57	23	0	0	0	0	0	112	120	56	41	61	0	1	11	1	58	0	0.000694	0.020371	0	0	0	0	0
Otu001052	671	0	58	29	5	1	79	88	74	1	4	0	1	1	1	2	0	0	0	1	1	10	15	2	3	0	59	114	0	0	1	3	2	2	0	2	1	90	11	8	2	0	0.040249	0.02363	0.004017	0.000926	0.051566	0.059219	0.053504
Otu001053	670	55	1	0	2	15	2	3	215	2	0	0	7	28	0	1	0	39	10	1	39	35	11	0	36	3	19	28	26	0	22	10	3	1	4	33	0	2	8	0	9	0.047671	0.000694	0	0.001607	0.013887	0.001305	0.002019	0.15545
Otu001054	670	89	3	22	61	6	2	1	0	4	4	23	49	49	84	1	0	0	0	1	2	22	15	0	20	21	2	2	0	1	2	31	27	48	17	21	0	18	16	1	5	0.07714	0.002082	0.017926	0.049004	0.005555	0.001305	0.000673	0
Otu001055	670	6	0	0	61	3	0	5	1	1	3	0	1	42	14	29	54	1	73	3	4	2	4	0	9	38	0	8	0	2	6	4	5	6	74	61	0	5	57	67	21	0.0052	0	0	0.049004	0.002777	0	0.003365	0.000723
Otu001056	669	0	3	1	3	1	33	12	132	4	1	0	0	0	2	2	270	2	2	2	82	1	2	2	1	1	17	7	1	1	7	0	0	0	0	5	0	27	19	26	0	0	0.002082	0.000815	0.00241	0.000926	0.02154	0.008075	0.095439
Otu001057	668	1	100	0	6	21	0	0	0	0	20	83	1	59	0	68	0	0	1	0	6	103	1	0	3	26	19	0	0	39	64	0	26	18	1	0	0	1	0	0	1	0.000867	0.069395	0	0.00482	0.019441	0	0	0
Otu001058	668	169	5	28	91	29	5	0	2	1	3	1	46	2	91	0	1	1	1	0	2	7	8	0	12	40	1	2	1	0	11	19	11	10	6	8	0	0	28	4	22	0.14648	0.00347	0.022815	0.073104	0.026847	0.003264	0	0.001446
Otu001059	668	1	11	0	11	41	22	1	5	3	30	6	30	63	23	15	2	20	27	0	27	18	10	1	11	21	11	0	0	1	11	59	12	20	55	17	0	9	34	17	23	0.000867	0.007633	0	0.008837	0.037957	0.01436	0.000673	0.003615
Otu001060	667	1	11	17	5	3	81	32	2	26	1	0	1	0	12	1	0	0	0	37	1	3	46	3	1	6	19	79	0	31	151	7	0	28	0	4	23	23	6	0	6	0.000867	0.007633	0.013852	0.004017	0.002777	0.052871	0.021534	0.001446
Otu001061	667	1	14	62	69	1	36	3	5	2	6	1	2	26	0	0	1	2	19	0	0	2	0	1	79	13	16	1	1	29	18	27	34	12	42	49	1	23	25	29	15	0.000867	0.009715	0.050519	0.055431	0.000926	0.023498	0.002019	0.003615
Otu001062	666	25	3	0	2	92	56	78	2	1	16	21	69	15	1	33	0	7	13	5	17	62	1	0	1	18	0	2	0	1	1	50	57	1	4	1	0	3	2	0	6	0.021669	0.002082	0	0.001607	0.085171	0.036553	0.052489	0.001446
Otu001063	665	23	39	23	4	56	0	0	0	0	9	50	50	4	20	10	0	0	18	14	4	40	26	1	29	21	2	3	0	1	8	57	39	32	5	7	0	30	4	2	34	0.019935	0.027064	0.018741	0.003213	0.051843	0	0	0
Otu001064	665	24	125	2	3	1	21	4	3	0	8	24	0	16	0	3	1	0	3	44	36	54	10	0	21	33	92	1	0	5	35	5	7	7	4	15	3	2	7	15	31	0.020802	0.086744	0.00163	0.00241	0.000926	0.013707	0.002692	0.002169
Otu001065	665	6	2	3	1	2	0	1	0	2	4	3	0	0	1	0	63	2	0	0	2	167	113	71	14	1	1	1	1	128	3	2	14	3	12	14	0	4	10	2	12	0.0052	0.001388	0.002444	0.000803	0.001852	0	0.000673	0
Otu001066	664	23	43	2	12	1	3	0	0	1	10	3	53	64	5	0	0	0	0	0	0	56	14	0	40	48	49	2	0	0	13	33	8	32	19	22	0	34	41	30	3	0.019935	0.02984	0.00163	0.00964	0.000926	0.001958	0	0
Otu001067	664	3	13	1	4	4	99	15	12	31	2	18	4	3	0	1	5	1	2	8	61	32	12	1	12	37	3	5	1	40	5	37	52	5	9	28	4	21	31	20	22	0.0026	0.009021	0.000815	0.003213	0.003703	0.064621	0.010094	0.008676
Otu001068	664	150	8	4	16	0	18	2	3	3	3	17	178	13	117	1	1	2	98	4	1	7	2	1	8	0	3	0	1	0	1	1	0	0	0	0	0	0	1	0	0	0.130012	0.005552	0.003259	0.012853	0	0.011749	0.001346	0.002169
Otu001069	664	31	4	4	10	4	0	1	0	1	3	2	9	0	7	1	1	0	0	75	0	27	14	0	71	4	7	3	0	11	1	13	0	14	13	60	25	36	18	44	150	0.026869	0.002776	0.003259	0.008033	0.003703	0	0.000673	0
Otu001070	663	70	27	34	9	7	2	1	2	2	9	10	30	35	37	30	3	36	1	53	4	11	71	0	19	29	4	14	22	1	2	0	5	15	6	14	0	2	20	7	19	0.060672	0.018737	0.027704	0.00723	0.00648	0.001305	0.000673	0.001446
Otu001071	662	0	1	1	0	0	0	29	133	76	63	0	0	0	1	5	0	2	28	78	196	0	1	0	0	0	4	1	0	1	7	0	1	0	0	0	0	16	10	4	4	0	0.000694	0.000815	0	0	0	0.019515	0.096162
Otu001072	662	81	42	20	23	7	31	1	0	4	15	14	132	4	55	2	0	1	18	29	1	10	8	0	3	10	18	1	1	0	0	1	51	35	20	2	1	8	0	3	10	0.070206	0.029146	0.016297	0.018477	0.00648	0.020235	0.000673	0
Otu001073	662	34	15	1	2	1	1	1	4	0	4	24	60	22	0	0	0	0	8	1	0	3	0	1	0	3	1	1	452	0	4	0	0	6	0	0	0	0	13	0	0	0.029469	0.010409	0.000815	0.001607	0.000926	0.000653	0.000673	0.002892
Otu001074	658	7	3	1	2	0	2	1	1	0	0	108	2	10	1	1	0	1	1	1	0	94	80	0	7	37	21	51	0	0	17	9	115	20	2	9	0	0	8	0	46	0.006067	0.002082	0.000815	0.001607	0	0.001305	0.000673	0.000723
Otu001075	655	1	32	2	64	3	1	28	2	27	3	0	25	9	1	1	14	10	2	22	0	7	2	22	30	6	5	18	51	160	38	0	0	3	3	5	0	13	18	2	25	0.000867	0.022206	0.00163	0.051414	0.002777	0.000653	0.018842	0.001446
Otu001076	655	2	0	4	32	10	10	12	1	19	3	99	7	37	5	1	0	1	1	0	16	40	26	2	25	35	52	0	1	101	13	46	0	3	15	11	0	0	18	1	6	0.001733	0	0.003259	0.025707	0.009258	0.006527	0.008075	0.000723
Otu001077	654	14	1	1	0	110	1	1	2	11	25	5	3	28	63	105	4	0	0	11	16	15	1	1	23	45	4	2	41	0	11	13	5	9	14	32	1	1	16	2	17	0.012134	0.000694	0.000815	0	0.101835	0.000653	0.000673	0.001446
Otu001078	653	50	25	11	21	0	0	47	0	4	2	25	16	32	18	107	1	2	0	2	15	18	18	2	17	13	5	8	0	56	2	8	21	39	10	12	0	1	9	0	36	0.043337	0.017349	0.008963	0.01687	0	0	0.031628	0
Otu001079	653	6	3	2	1	1	2	0	3	1	4	9	95	14	65	231	1	2	22	0	0	20	8	1	12	5	1	2	1	3	1	42	3	25	15	0	34	0	13	0	5	0.0052	0.002082	0.00163	0.000803	0.000926	0.001305	0	0.002169
Otu001080	651	1	6	111	0	1	44	0	0	2	43	1	0	0	16	13	1	1	12	85	30	4	20	0	1	2	28	4	0	2	0	2	32	42	17	20	1	15	32	30	32	0.000867	0.004164	0.090446	0	0.000926	0.02872	0	0
Otu001081	650	35	0	5	1	0	0	1	0	1	2	3	14	28	0	0	40	74	23	92	2	11	23	33	16	5	9	1	42	0	18	1	2	34	20	20	0	0	39	1	54	0.030336	0	0.004074	0.000803	0	0	0.000673	0
Otu001082	650	77	3	53	7	43	1	1	2	0	38	61	45	5	0	31	0	95	0	1	20	16	17	0	26	40	1	0	1	0	3	10	2	10	17	11	0	0	0	0	13	0.066739	0.002082	0.043186	0.005623	0.039808	0.000653	0.000673	0.001446
Otu001083	650	2	1	0	0	11	0	0	1	2	6	23	12	1	7	106	0	0	4	0	1	43	0	2	2	17	0	6	14	1	0	25	17	8	13	31	1	27	12	230	24	0.001733	0.000694	0	0	0.010183	0	0	0.000723
Otu001084	650	20	38	28	18	67	0	1	29	0	1	19	3	7	146	9	1	0	6	0	11	72	0	0	5	23	0	0	0	1	1	9	97	4	7	12	0	7	1	0	7	0.017335	0.02637	0.022815	0.01446	0.062027	0	0.000673	0.020968
Otu001085	649	73	0	25	6	9	13	0	2	1	14	18	29	29	30	49	2	1	0	0	1	29	18	42	14	30	3	1	20	1	2	26	36	15	30	28	1	16	21	2	12	0.063272	0	0.020371	0.00482	0.008332	0.008486	0	0.001446
Otu001086	649	3	2	1	3	8	2	2	2	0	0	13	0	0	0	0	0	0	4	1	0	109	262	1	32	44	94	7	0	0	1	0	32	0	9	5	0	5	6	0	1	0.0026	0.001388	0.000815	0.00241	0.007406	0.001305	0.001346	0.001446
Otu001087	648	210	1	143	2	4	2	0	0	3	1	1	4	0	2	0	0	1	0	0	62	0	0	142	1	1	1	2	3	0	3	5	0	0	0	4	0	0	1	24	25	0.182017	0.000694	0.116521	0.001607	0.003703	0.001305	0	0
Otu001088	647	0	1	1	2	127	71	0	3	1	37	1	0	21	0	0	43	0	0	30	21	7	46	0	13	33	4	32	53	15	2	5	11	1	33	8	7	0	10	3	5	0	0.000694	0.000815	0.001607	0.117573	0.046344	0	0.002169
Otu001089	644	37	8	23	1	40	56	33	38	1	4	2	8	73	0	52	0	7	14	0	30	16	22	24	1	10	11	1	4	11	5	3	37	9	21	4	1	8	16	0	13	0.03207	0.005552	0.018741	0.000803	0.037031	0.036553	0.022207	0.027475
Otu001090	643	0	27	2	27	3	3	28	2	5	20	9	10	0	1	5	76	0	1	1	21	5	11	1	17	14	25	17	4	73	16	0	29	18	70	33	0	9	30	24	6	0	0.018737	0.00163	0.02169	0.002777	0.001958	0.018842	0.001446
Otu001091	643	1	22	1	1	9	1	1	0	1	2	0	2	0	92	1	409	1	0	3	0	15	1	0	27	30	0	0	0	0	2	0	2	0	14	0	0	2	0	0	3	0.000867	0.015267	0.000815	0.000803	0.008332	0.000653	0.000673	0
Otu001092	643	6	23	176	4	10	0	2	1	0	17	0	4	31	18	63	2	5	1	31	5	11	6	0	20	50	0	0	1	8	3	8	34	25	43	8	0	13	2	10	2	0.0052	0.015961	0.14341	0.003213	0.009258	0	0.001346	0.000723
Otu001093	642	62	63	0	86	136	15	2	1	0	3	13	37	2	2	8	0	0	1	0	1	8	10	5	6	4	0	4	1	10	0	18	50	6	8	3	1	20	13	1	42	0.053738	0.043719	0	0.069087	0.125905	0.009791	0.001346	0.000723
Otu001094	641	5	79	9	81	1	15	51	3	51	17	18	13	18	9	18	1	6	1	0	1	19	47	0	8	6	27	12	10	3	14	20	12	7	5	13	0	3	16	4	18	0.004334	0.054822	0.007333	0.065071	0.000926	0.009791	0.03432	0.002169
Otu001095	641	22	5	1	10	1	14	19	7	5	2	6	12	3	2	0	0	0	0	3	6	22	17	0	22	10	3	0	0	1	0	26	7	18	93	15	0	97	38	150	4	0.019068	0.00347	0.000815	0.008033	0.000926	0.009138	0.012786	0.005061
Otu001096	640	45	5	8	16	5	9	2	3	1	3	18	12	13	8	39	19	1	26	5	5	59	24	2	7	13	6	4	0	2	8	62	41	11	27	14	68	20	3	11	15	0.039004	0.00347	0.006519	0.012853	0.004629	0.005875	0.001346	0.002169
Otu001097	640	45	2	177	4	5	21	0	88	0	13	0	0	31	0	0	0	1	9	40	8	4	10	51	0	10	6	1	0	1	0	61	6	6	6	0	0	5	16	2	11	0.039004	0.001388	0.144225	0.003213	0.004629	0.013707	0	0.063626
Otu001098	639	0	25	0	0	12	1	1	0	0	1	0	40	1	0	138	0	1	1	133	7	73	1	0	14	18	42	44	0	65	1	0	0	0	0	1	8	0	11	0	0	0	0.017349	0	0	0.011109	0.000653	0.000673	0
Otu001099	639	0	0	0	4	0	3	1	2	0	10	0	1	0	2	26	0	25	0	10	89	0	0	0	1	6	2	39	6	19	180	5	1	0	1	0	141	11	24	28	2	0	0	0	0.003213	0	0.001958	0.000673	0.001446
Otu001100	637	5	4	1	18	0	0	0	1	0	3	9	1	12	3	10	0	1	6	9	19	44	29	0	24	28	0	7	11	0	11	42	145	41	25	29	1	8	47	26	17	0.004334	0.002776	0.000815	0.01446	0	0	0	0.000723
Otu001101	636	2	10	2	24	9	66	1	4	1	3	0	11	28	0	2	1	2	0	0	0	21	14	0	67	20	16	7	2	12	8	7	8	16	112	16	3	4	111	2	24	0.001733	0.006939	0.00163	0.01928	0.008332	0.04308	0.000673	0.002892
Otu001102	635	44	3	245	18	8	53	0	0	3	1	3	2	12	0	11	0	0	0	12	27	4	10	0	1	21	4	2	0	0	3	29	47	14	18	0	2	0	2	3	33	0.038137	0.002082	0.199633	0.01446	0.007406	0.034595	0	0
Otu001103	633	65	4	39	8	74	24	1	0	0	10	10	150	33	2	73	2	0	8	0	6	13	5	0	20	23	1	1	14	6	0	14	4	4	10	1	1	4	2	0	1	0.056339	0.002776	0.031778	0.006427	0.068507	0.015666	0.000673	0
Otu001104	633	9	2	3	7	2	63	3	1	2	4	58	7	11	7	0	0	0	0	5	3	11	8	30	20	34	4	1	25	6	8	37	55	51	51	31	1	2	14	51	6	0.007801	0.001388	0.002444	0.005623	0.001852	0.041122	0.002019	0.000723
Otu001105	632	0	0	5	1	0	135	0	1	1	6	0	1	36	0	1	0	0	0	1	9	30	2	1	55	134	11	0	0	175	2	1	1	0	3	4	2	0	1	0	13	0	0	0.004074	0.000803	0	0.088119	0	0.000723
Otu001106	632	40	0	3	37	16	1	2	3	2	13	31	28	13	59	1	0	0	11	0	11	11	10	7	18	25	1	1	1	4	18	114	0	36	23	29	0	5	11	32	15	0.03467	0	0.002444	0.029724	0.014812	0.000653	0.001346	0.002169
Otu001107	632	51	29	31	182	3	54	61	2	3	4	11	20	4	1	1	0	1	4	8	3	20	12	0	12	21	8	0	6	3	12	14	5	4	7	12	2	4	5	0	12	0.044204	0.020124	0.02526	0.146208	0.002777	0.035248	0.041049	0.001446
Otu001108	632	6	72	78	8	144	1	1	0	0	10	0	4	5	0	93	0	1	2	65	2	6	63	0	1	13	6	11	0	1	1	7	2	0	10	4	0	12	0	1	2	0.0052	0.049964	0.063557	0.006427	0.133311	0.000653	0.000673	0
Otu001109	631	0	96	1	0	18	77	0	0	1	4	0	6	1	0	166	0	1	6	0	0	32	9	11	13	29	5	49	81	8	0	0	5	0	0	0	1	0	10	0	1	0	0.066619	0.000815	0	0.016664	0.05026	0	0
Otu001110	631	7	222	110	0	0	0	0	0	0	13	1	13	56	0	0	1	0	1	1	0	23	1	0	11	13	93	0	0	11	2	0	50	2	0	0	0	0	0	0	0	0.006067	0.154056	0.089631	0	0	0	0	0
Otu001111	630	1	2	1	66	83	2	6	1	7	0	78	67	21	149	0	1	2	8	2	2	8	2	14	17	23	9	1	5	1	2	0	0	0	6	16	0	0	7	0	20	0.000867	0.001388	0.000815	0.053021	0.076839	0.001305	0.004038	0.000723
Otu001112	629	10	3	2	80	0	1	1	2	5	0	2	67	37	1	0	0	1	0	9	1	62	66	2	41	3	62	17	1	11	0	7	69	15	5	1	0	30	7	3	5	0.008667	0.002082	0.00163	0.064267	0	0.000653	0.000673	0.001446
Otu001113	627	9	4	29	2	2	0	3	2	1	8	0	3	0	0	21	1	0	1	0	3	71	20	1	124	14	14	0	0	70	4	8	73	45	3	8	1	21	14	0	47	0.007801	0.002776	0.02363	0.001607	0.001852	0	0.002019	0.001446
Otu001114	626	15	1	1	14	1	1	7	13	8	1	6	37	1	32	5	0	0	3	0	17	25	18	0	6	15	4	39	3	4	5	151	56	29	15	14	0	0	20	12	47	0.013001	0.000694	0.000815	0.011247	0.000926	0.000653	0.004711	0.009399
Otu001115	626	3	3	55	0	0	1	3	1	1	52	0	11	107	1	1	1	1	0	34	0	28	0	1	38	89	37	28	1	0	19	0	65	6	6	5	0	3	7	0	18	0.0026	0.002082	0.044816	0	0	0.000653	0.002019	0.000723
Otu001116	625	1	18	0	57	3	0	1	1	1	1	1	1	0	181	2	0	1	20	135	7	49	81	2	8	7	3	3	1	0	2	1	1	0	2	9	0	0	0	23	2	0.000867	0.012491	0	0.04579	0.002777	0	0.000673	0.000723
Otu001117	625	12	1	0	108	5	1	4	1	2	5	0	42	91	13	58	1	0	68	1	0	20	0	1	12	0	2	1	3	32	1	22	61	2	5	11	0	13	3	4	19	0.010401	0.000694	0	0.086761	0.004629	0.000653	0.002692	0.000723
Otu001118	625	1	1	2	2	1	1	0	1	2	431	0	2	2	0	1	0	9	59	7	8	0	1	1	3	3	1	1	0	1	18	0	0	0	0	0	0	8	5	1	52	0.000867	0.000694	0.00163	0.001607	0.000926	0.000653	0	0.000723
Otu001119	624	9	4	0	34	8	4	4	5	2	0	23	24	3	30	23	1	8	26	1	5	9	25	0	8	44	92	31	2	37	13	0	0	20	2	22	0	25	35	18	27	0.007801	0.002776	0	0.027314	0.007406	0.002611	0.002692	0.003615
Otu001120	624	0	2	1	98	0	2	0	1	148	5	1	70	3	0	0	0	0	53	0	0	0	0	1	117	49	0	0	0	2	0	0	5	0	2	29	0	6	6	0	23	0	0.001388	0.000815	0.078728	0	0.001305	0	0.000723
Otu001121	623	0	0	0	1	1	4	0	1	0	0	0	47	7	0	1	0	0	18	0	2	14	0	0	2	0	0	0	0	0	1	0	6	1	2	65	419	1	12	17	1	0	0	0	0.000803	0.000926	0.002611	0	0.000723
Otu001122	623	7	6	2	1	9	0	11	14	4	3	17	2	2	1	5	27	0	5	0	28	37	4	2	28	4	10	3	18	1	19	55	13	31	32	30	0	1	15	116	60	0.006067	0.004164	0.00163	0.000803	0.008332	0	0.007402	0.010122
Otu001123	623	2	2	1	6	32	0	2	2	0	9	97	60	223	50	0	7	1	0	29	21	4	1	4	34	10	1	0	10	0	2	0	0	0	0	0	0	0	13	0	0	0.001733	0.001388	0.000815	0.00482	0.029625	0	0.001346	0.001446
Otu001124	622	50	88	0	0	8	3	1	1	0	1	15	12	1	1	5	2	0	0	0	0	44	6	0	0	4	1	1	0	23	1	267	46	14	3	13	0	1	5	5	0	0.043337	0.061067	0	0	0.007406	0.001958	0.000673	0.000723
Otu001125	622	2	16	1	129	10	9	5	2	51	2	32	7	5	0	1	0	0	2	1	0	23	21	0	20	10	65	5	3	104	0	0	0	15	15	3	0	0	0	52	11	0.001733	0.011103	0.000815	0.103631	0.009258	0.005875	0.003365	0.001446
Otu001126	621	0	114	44	2	0	2	0	1	0	7	1	1	0	0	0	0	1	0	119	43	27	42	0	26	96	15	7	0	15	0	0	16	6	1	0	0	0	19	1	15	0	0.07911	0.035853	0.001607	0	0.001305	0	0.000723
Otu001127	620	63	24	2	2	8	3	1	2	0	21	9	43	1	0	0	2	0	0	1	18	21	37	1	11	43	27	0	164	36	18	5	3	0	14	2	0	7	24	0	7	0.054605	0.016655	0.00163	0.001607	0.007406	0.001958	0.000673	0.001446
Otu001128	619	2	2	0	1	2	0	2	0	0	0	10	14	0	0	1	0	0	0	0	0	39	65	0	6	6	3	9	0	1	0	246	28	2	3	3	0	62	10	0	102	0.001733	0.001388	0	0.000803	0.001852	0	0.001346	0
Otu001129	619	0	8	2	10	2	49	17	3	17	6	21	28	5	74	6	11	1	9	4	33	18	32	0	14	5	8	14	7	1	10	48	11	20	61	11	0	6	7	32	8	0	0.005552	0.00163	0.008033	0.001852	0.031984	0.01144	0.002169
Otu001130	618	1	0	3	151	4	2	2	1	21	1	35	36	51	9	101	0	1	27	1	5	2	1	0	30	12	8	3	0	4	3	2	10	16	10	11	0	15	9	21	9	0.000867	0	0.002444	0.121305	0.003703	0.001305	0.001346	0.000723
Otu001131	616	0	38	1	3	0	66	5	2	21	77	0	0	1	1	1	0	0	49	116	51	2	57	0	0	4	0	42	0	2	6	17	0	0	2	6	0	5	3	23	15	0	0.02637	0.000815	0.00241	0	0.04308	0.003365	0.001446
Otu001132	615	3	3	1	23	3	12	1	10	11	9	3	145	32	8	4	2	0	9	1	2	10	9	0	35	16	5	4	3	27	8	2	29	12	43	26	1	42	43	3	15	0.0026	0.002082	0.000815	0.018477	0.002777	0.007833	0.000673	0.00723
Otu001133	614	11	4	13	12	21	10	10	12	11	2	4	8	8	17	12	53	37	46	5	6	0	1	122	0	1	0	3	7	7	2	5	5	5	4	3	130	5	3	5	4	0.009534	0.002776	0.010593	0.00964	0.019441	0.006527	0.006729	0.008676
Otu001134	614	108	0	11	1	18	10	3	1	1	41	115	27	0	1	1	0	0	0	0	0	7	0	71	0	0	3	2	1	0	0	55	1	7	2	0	121	4	0	1	1	0.093609	0	0.008963	0.000803	0.016664	0.006527	0.002019	0.000723
Otu001135	614	4	9	1	1	2	11	2	2	29	11	0	10	13	7	43	0	1	29	28	2	18	6	0	51	21	4	6	27	79	15	20	22	13	26	27	2	13	19	27	13	0.003467	0.006246	0.000815	0.000803	0.001852	0.00718	0.001346	0.001446
Otu001136	614	0	0	38	0	0	0	22	2	0	2	0	0	1	0	0	1	1	0	0	15	19	18	0	117	37	0	3	1	14	8	28	0	29	38	28	1	156	22	1	12	0	0	0.030964	0	0	0	0.014805	0.001446
Otu001137	614	3	6	47	1	1	1	58	1	0	21	0	0	2	4	1	0	154	0	4	31	11	0	32	37	19	25	0	3	10	3	70	9	6	1	15	1	22	2	1	12	0.0026	0.004164	0.038297	0.000803	0.000926	0.000653	0.03903	0.000723
Otu001138	613	10	66	1	42	1	1	1	1	0	0	6	0	5	3	0	0	0	1	6	22	17	7	175	39	9	2	0	4	5	5	12	0	44	39	34	0	17	22	0	16	0.008667	0.045801	0.000815	0.03374	0.000926	0.000653	0.000673	0.000723
Otu001139	611	72	0	0	11	29	1	1	0	1	0	1	24	0	124	261	3	0	1	2	25	20	1	1	1	8	0	0	0	1	0	6	0	1	1	9	0	2	4	0	0	0.062406	0	0	0.008837	0.026847	0.000653	0.000673	0
Otu001140	610	2	0	2	8	2	0	1	0	0	0	38	17	8	13	8	1	1	13	0	13	31	30	32	25	4	16	30	2	1	8	53	26	11	41	58	2	24	7	29	53	0.001733	0	0.00163	0.006427	0.001852	0	0.000673	0
Otu001141	610	2	2	1	1	1	27	1	0	1	1	0	1	0	1	0	0	358	0	0	65	0	1	0	6	22	0	0	0	0	1	0	0	28	6	13	0	33	5	33	0	0.001733	0.001388	0.000815	0.000803	0.000926	0.017624	0.000673	0
Otu001142	609	5	3	2	2	3	0	1	2	1	0	2	33	9	29	0	0	1	7	1	0	101	89	0	0	1	0	9	0	22	0	28	27	22	105	60	0	9	12	9	14	0.004334	0.002082	0.00163	0.001607	0.002777	0	0.000673	0.001446
Otu001143	608	16	4	29	10	1	18	6	3	1	8	0	4	8	4	109	1	0	12	2	4	19	38	0	19	35	5	2	41	3	0	19	24	25	33	24	0	3	42	25	11	0.013868	0.002776	0.02363	0.008033	0.000926	0.011749	0.004038	0.002169
Otu001144	608	34	0	220	61	57	81	3	26	36	9	5	0	12	1	19	0	0	2	0	20	0	6	0	1	2	1	1	1	0	2	0	0	2	1	1	3	0	1	0	0	0.029469	0	0.179263	0.049004	0.052769	0.052871	0.002019	0.018799
Otu001145	608	28	10	42	2	0	139	1	1	24	0	0	11	3	0	53	21	9	0	0	12	19	15	0	7	17	1	41	2	1	4	62	13	24	11	14	3	2	9	1	6	0.024269	0.006939	0.034223	0.001607	0	0.09073	0.000673	0.000723
Otu001146	608	101	15	1	22	39	0	2	1	1	0	109	36	2	79	17	0	0	2	0	1	11	29	0	9	8	2	2	0	0	0	6	46	0	4	13	0	13	0	1	36	0.087541	0.010409	0.000815	0.017674	0.036105	0	0.001346	0.000723
Otu001147	606	4	8	26	4	11	12	5	4	8	18	5	19	15	13	22	10	6	48	66	32	3	13	5	14	15	7	1	9	7	14	24	13	16	10	14	10	14	19	18	44	0.003467	0.005552	0.021186	0.003213	0.010183	0.007833	0.003365	0.002892
Otu001148	606	6	3	100	0	44	2	2	2	1	1	107	28	17	150	1	0	2	14	0	0	10	2	0	31	77	1	0	0	0	2	0	0	0	1	2	0	0	0	0	0	0.0052	0.002082	0.081483	0	0.040734	0.001305	0.001346	0.001446
Otu001149	605	3	24	1	0	3	0	74	110	95	3	0	1	0	0	1	1	0	104	0	1	3	2	0	7	0	5	10	1	33	62	0	0	1	0	0	0	17	29	12	2	0.0026	0.016655	0.000815	0	0.002777	0	0.049797	0.079533
Otu001150	605	2	0	1	0	249	1	0	5	0	57	27	1	2	88	67	0	1	0	1	54	5	0	0	0	4	0	0	1	0	0	16	0	2	0	14	0	0	2	0	5	0.001733	0	0.000815	0	0.230517	0.000653	0	0.003615
Otu001151	605	0	0	3	4	283	0	1	0	3	5	36	0	0	0	47	0	0	0	0	31	1	1	0	0	3	1	0	2	0	0	64	3	3	86	19	0	0	1	4	4	0	0	0.002444	0.003213	0.261993	0	0.000673	0
Otu001152	603	1	65	6	0	6	43	87	2	0	19	0	26	5	0	0	0	0	0	5	0	24	20	0	10	48	14	7	38	19	90	2	0	3	0	3	0	3	33	12	12	0.000867	0.045107	0.004889	0	0.005555	0.028068	0.058546	0.001446
Otu001153	600	1	3	0	0	0	1	1	0	0	0	1	0	0	2	0	0	0	2	0	2	21	0	407	3	1	0	0	1	0	0	0	116	0	16	5	0	0	0	1	16	0.000867	0.002082	0	0	0	0.000653	0.000673	0
Otu001154	599	6	73	15	9	54	3	0	0	2	10	7	4	7	5	12	0	0	1	0	4	26	11	4	31	34	14	1	0	0	4	58	11	14	80	40	0	9	24	12	14	0.0052	0.050658	0.012222	0.00723	0.049992	0.001958	0	0
Otu001155	599	1	4	0	0	0	0	0	0	1	0	13	1	8	1	0	0	0	1	0	0	184	42	1	12	6	182	72	1	1	0	0	35	0	0	14	0	4	12	0	3	0.000867	0.002776	0	0	0	0	0	0
Otu001156	598	0	2	1	6	0	3	1	2	61	47	23	5	1	0	43	0	0	0	2	15	19	12	0	25	62	1	0	0	2	7	1	9	9	95	6	45	4	31	29	29	0	0.001388	0.000815	0.00482	0	0.001958	0.000673	0.001446
Otu001157	597	44	9	4	1	1	3	1	2	3	0	16	28	2	0	0	0	1	0	2	1	86	7	0	37	12	24	2	0	1	0	57	162	35	8	30	2	2	4	4	6	0.038137	0.006246	0.003259	0.000803	0.000926	0.001958	0.000673	0.001446
Otu001158	596	4	2	77	31	1	44	3	2	2	37	0	43	137	1	0	0	55	9	25	0	2	2	1	37	0	14	0	1	9	0	0	37	3	0	11	1	0	1	4	0	0.003467	0.001388	0.062742	0.024904	0.000926	0.02872	0.002019	0.001446
Otu001159	596	31	2	0	28	52	0	1	1	0	3	36	15	12	35	184	0	0	1	3	4	31	3	1	4	24	36	0	1	0	1	0	11	2	40	2	0	22	1	0	9	0.026869	0.001388	0	0.022494	0.04814	0	0.000673	0.000723
Otu001160	596	101	1	1	18	15	0	1	5	1	18	9	21	3	22	12	1	0	5	36	14	11	17	61	22	36	1	0	7	10	24	3	9	14	16	13	0	2	11	17	38	0.087541	0.000694	0.000815	0.01446	0.013887	0	0.000673	0.003615
Otu001161	595	41	4	1	34	22	1	26	2	2	2	20	15	9	39	111	0	2	0	79	10	13	14	0	15	24	1	2	2	0	20	30	39	0	8	4	1	0	0	0	2	0.035537	0.002776	0.000815	0.027314	0.020367	0.000653	0.017496	0.001446
Otu001162	595	3	0	7	0	5	86	0	0	2	3	0	15	8	21	27	0	0	20	1	35	21	24	25	15	9	8	4	23	2	15	94	6	7	24	23	4	14	7	3	34	0.0026	0	0.005704	0	0.004629	0.056135	0	0
Otu001163	594	60	26	1	19	16	23	47	12	32	6	0	140	0	6	0	0	0	0	1	3	3	1	0	3	12	11	0	0	0	4	26	13	24	21	19	18	8	11	9	19	0.052005	0.018043	0.000815	0.015263	0.014812	0.015013	0.031628	0.008676
Otu001164	594	0	22	2	44	95	2	2	1	1	2	0	12	71	24	41	0	0	60	2	17	10	5	0	9	22	2	0	2	1	4	15	2	11	29	30	0	12	17	20	5	0	0.015267	0.00163	0.035347	0.087948	0.001305	0.001346	0.000723
Otu001165	593	13	1	1	25	21	3	0	0	3	24	8	27	12	41	19	1	0	18	3	41	25	23	0	13	10	5	0	1	0	1	60	39	1	45	0	20	1	1	67	20	0.011268	0.000694	0.000815	0.020084	0.019441	0.001958	0	0
Otu001166	592	1	1	54	5	1	4	2	0	45	8	2	4	0	0	46	145	0	1	0	32	0	46	0	1	18	3	1	1	3	33	0	13	43	0	5	0	9	18	46	1	0.000867	0.000694	0.044001	0.004017	0.000926	0.002611	0.001346	0
Otu001167	589	2	1	31	55	21	189	0	1	9	19	0	24	0	0	18	0	1	0	0	5	1	25	1	9	11	2	21	21	0	10	5	2	4	25	13	0	7	6	33	17	0.001733	0.000694	0.02526	0.044184	0.019441	0.123367	0	0.000723
Otu001168	589	1	1	0	1	1	0	0	1	0	0	0	1	0	1	1	0	0	1	0	1	2	156	0	83	5	0	131	2	83	0	0	92	0	0	1	1	4	1	1	17	0.000867	0.000694	0	0.000803	0.000926	0	0	0.000723
Otu001169	588	6	34	15	4	28	0	1	1	1	0	1	42	6	8	112	0	0	1	5	7	10	7	104	2	46	6	3	0	0	3	20	18	12	55	11	0	0	4	3	12	0.0052	0.023594	0.012222	0.003213	0.025922	0	0.000673	0.000723
Otu001170	587	1	4	22	2	2	0	4	0	29	20	0	0	7	7	3	1	0	0	40	14	12	3	0	18	12	29	2	24	23	26	42	16	19	37	7	15	35	28	54	29	0.000867	0.002776	0.017926	0.001607	0.001852	0	0.002692	0
Otu001171	587	1	1	2	81	1	2	1	3	1	3	1	0	2	1	0	0	0	30	1	0	56	32	342	3	3	9	0	0	0	2	0	8	0	1	0	0	0	0	0	0	0.000867	0.000694	0.00163	0.065071	0.000926	0.001305	0.000673	0.002169
Otu001172	587	57	6	1	87	33	0	5	3	0	14	16	87	26	4	23	1	0	6	1	2	9	0	79	18	1	0	1	5	1	2	0	22	7	15	14	0	6	17	8	10	0.049405	0.004164	0.000815	0.069891	0.03055	0	0.003365	0.002169
Otu001173	584	2	76	0	1	1	1	2	2	0	7	0	39	1	0	0	0	1	1	0	2	43	36	1	138	6	4	1	39	21	0	1	102	2	5	12	0	1	4	1	31	0.001733	0.05274	0	0.000803	0.000926	0.000653	0.001346	0.001446
Otu001174	584	1	0	0	0	1	53	2	183	1	2	0	0	0	2	0	2	0	0	3	80	2	19	0	1	2	11	76	1	0	65	23	3	0	0	0	1	35	4	11	0	0.000867	0	0	0	0.000926	0.034595	0.001346	0.132313
Otu001175	583	6	180	0	1	2	72	0	0	1	4	0	6	1	1	54	0	0	1	0	1	17	5	138	7	10	18	0	0	16	0	0	15	0	1	0	0	0	0	0	26	0.0052	0.124911	0	0.000803	0.001852	0.046997	0	0
Otu001176	583	0	29	1	8	2	2	67	21	56	1	0	1	19	0	0	3	0	19	1	7	1	1	1	0	0	102	26	0	63	69	1	0	0	1	0	8	34	8	29	2	0	0.020124	0.000815	0.006427	0.001852	0.001305	0.045087	0.015184
Otu001177	582	0	5	1	174	1	0	2	0	25	18	1	26	53	7	2	1	0	4	1	4	10	1	0	27	10	1	1	2	90	2	1	1	3	3	30	1	34	3	0	37	0	0.00347	0.000815	0.139781	0.000926	0	0.001346	0
Otu001178	582	6	2	26	36	0	1	26	30	1	10	8	17	0	17	1	1	1	0	56	0	36	17	0	55	20	5	10	0	41	13	18	21	38	16	19	0	20	12	0	2	0.0052	0.001388	0.021186	0.02892	0	0.000653	0.017496	0.021691
Otu001179	582	12	1	0	3	1	1	3	1	0	8	2	8	1	0	103	1	0	5	0	9	5	2	2	14	13	0	32	157	9	1	17	1	3	29	18	0	18	21	35	46	0.010401	0.000694	0	0.00241	0.000926	0.000653	0.002019	0.000723
Otu001180	581	2	21	2	2	3	2	18	64	24	11	0	1	1	2	7	13	68	16	54	22	9	7	1	0	3	9	12	11	6	15	4	16	10	1	3	62	9	15	51	4	0.001733	0.014573	0.00163	0.001607	0.002777	0.001305	0.012113	0.046274
Otu001181	581	1	0	1	0	4	3	2	0	0	1	44	1	10	6	0	0	0	1	10	5	22	14	1	6	8	0	1	4	0	0	26	18	2	54	238	66	12	2	10	8	0.000867	0	0.000815	0	0.003703	0.001958	0.001346	0
Otu001182	579	7	1	145	1	7	4	1	5	2	5	1	7	31	68	21	0	2	0	1	34	36	146	1	0	2	17	13	0	1	1	0	1	9	0	2	0	0	1	6	0	0.006067	0.000694	0.11815	0.000803	0.00648	0.002611	0.000673	0.003615
Otu001183	578	10	0	0	1	22	5	8	1	2	12	13	51	60	64	13	0	0	0	0	18	10	13	0	12	25	3	39	0	3	12	92	7	28	8	0	1	13	6	20	6	0.008667	0	0	0.000803	0.020367	0.003264	0.005384	0.000723
Otu001184	576	14	4	1	0	1	0	0	0	0	2	0	0	0	0	0	0	0	0	19	0	107	2	0	0	6	0	0	1	0	0	24	271	53	30	22	1	4	0	14	0	0.012134	0.002776	0.000815	0	0.000926	0	0	0
Otu001185	576	35	1	49	10	20	72	1	1	15	2	35	29	1	0	17	17	0	0	3	10	31	36	0	12	36	2	0	0	1	0	32	10	25	31	2	1	0	9	12	18	0.030336	0.000694	0.039927	0.008033	0.018515	0.046997	0.000673	0.000723
Otu001186	576	11	2	2	0	1	10	1	0	0	2	1	2	5	62	0	1	1	0	0	0	4	1	0	0	0	0	0	1	1	4	1	0	1	10	6	434	0	5	6	1	0.009534	0.001388	0.00163	0	0.000926	0.006527	0.000673	0
Otu001187	576	1	17	2	2	11	2	0	115	0	24	0	57	55	38	0	0	1	0	0	14	0	0	1	5	0	0	1	0	14	1	0	2	100	6	11	2	1	93	0	0	0.000867	0.011797	0.00163	0.001607	0.010183	0.001305	0	0.083148
Otu001188	575	0	1	0	0	0	12	0	1	0	26	0	4	5	26	0	1	0	0	0	3	4	5	0	2	1	2	0	0	0	17	0	7	4	2	19	397	4	29	1	2	0	0.000694	0	0	0	0.007833	0	0.000723
Otu001189	574	87	3	140	7	9	8	1	2	1	4	1	11	0	71	1	1	0	13	1	56	15	11	23	0	5	8	0	2	3	8	0	0	9	3	12	23	1	4	22	8	0.075407	0.002082	0.114076	0.005623	0.008332	0.005222	0.000673	0.001446
Otu001190	571	40	4	4	54	15	6	7	12	1	17	3	32	17	22	39	0	1	9	27	23	22	31	0	3	11	2	1	37	0	22	16	23	20	3	11	0	7	7	10	12	0.03467	0.002776	0.003259	0.04338	0.013887	0.003916	0.004711	0.008676
Otu001191	570	9	41	12	17	2	13	26	24	20	21	3	17	15	2	6	14	8	16	10	12	7	13	21	16	7	14	12	5	8	10	7	8	42	21	14	2	22	23	15	15	0.007801	0.028452	0.009778	0.013657	0.001852	0.008486	0.017496	0.017353
Otu001192	569	38	30	0	25	33	0	39	12	8	5	50	3	18	12	1	0	0	0	0	3	26	47	0	34	17	20	1	2	10	7	0	0	16	21	13	0	26	3	45	4	0.032936	0.020818	0	0.020084	0.03055	0	0.026245	0.008676
Otu001193	569	1	9	2	0	1	70	84	67	27	11	0	0	0	1	4	0	0	0	6	18	0	0	0	0	0	44	73	0	0	11	0	2	0	1	0	0	112	7	17	1	0.000867	0.006246	0.00163	0	0.000926	0.045691	0.056527	0.048443
Otu001194	568	59	3	80	80	1	1	1	0	2	1	5	39	17	0	0	0	1	0	0	0	38	6	1	8	3	17	35	80	0	0	2	3	50	5	7	0	4	3	13	3	0.051138	0.002082	0.065186	0.064267	0.000926	0.000653	0.000673	0
Otu001195	568	12	0	2	2	14	78	1	3	1	25	4	0	0	3	12	0	1	0	0	46	0	0	1	14	58	0	21	1	0	9	42	18	2	61	3	1	27	0	103	3	0.010401	0	0.00163	0.001607	0.012961	0.050913	0.000673	0.002169
Otu001196	568	115	0	0	108	6	0	0	0	0	38	0	241	0	8	0	0	1	0	0	1	43	0	0	0	0	0	0	2	1	1	3	0	0	0	0	0	0	0	0	0	0.099676	0	0	0.086761	0.005555	0	0	0
Otu001197	568	2	20	2	2	0	43	11	68	15	2	5	1	0	3	0	0	4	3	0	7	2	0	3	31	2	86	40	128	12	20	3	18	1	3	25	2	0	4	0	0	0.001733	0.013879	0.00163	0.001607	0	0.028068	0.007402	0.049166
Otu001198	567	1	0	1	1	0	95	0	436	0	1	1	0	0	1	0	0	0	0	0	1	0	0	0	0	1	0	1	2	0	11	0	0	0	0	0	0	10	4	0	0	0.000867	0	0.000815	0.000803	0	0.06201	0	0.315238
Otu001199	566	17	74	0	3	16	0	2	1	1	2	41	44	55	0	0	0	0	1	3	15	56	0	0	26	55	59	0	0	0	27	10	20	1	17	0	0	16	3	0	1	0.014735	0.051352	0	0.00241	0.014812	0	0.001346	0.000723
Otu001200	566	2	26	7	13	4	59	121	7	107	0	0	1	1	0	0	119	1	5	2	3	2	0	0	0	1	1	8	67	1	3	0	0	1	0	0	0	4	0	0	0	0.001733	0.018043	0.005704	0.010443	0.003703	0.038511	0.081426	0.005061
Otu001202	565	9	50	0	13	31	4	0	0	0	0	15	23	41	11	8	0	0	39	1	20	13	1	26	28	10	10	0	8	0	0	34	2	0	41	25	0	20	48	1	33	0.007801	0.034697	0	0.010443	0.028699	0.002611	0	0
Otu001203	565	5	2	1	40	3	0	1	1	4	4	91	1	31	2	1	1	0	11	0	0	64	1	2	12	7	61	4	70	6	0	9	45	2	29	9	0	6	1	20	18	0.004334	0.001388	0.000815	0.032134	0.002777	0	0.000673	0.000723
Otu001204	564	4	4	28	14	40	3	0	2	0	3	16	49	5	4	4	1	0	0	2	6	13	32	0	38	58	23	0	1	94	8	42	1	10	28	17	0	1	0	0	13	0.003467	0.002776	0.022815	0.011247	0.037031	0.001958	0	0.001446
Otu001205	563	0	0	1	0	23	0	0	0	0	1	0	5	0	153	271	0	0	2	0	93	4	0	0	9	0	0	0	0	0	0	0	0	0	0	0	0	0	1	0	0	0	0	0.000815	0	0.021293	0	0	0
Otu001206	563	1	4	2	0	1	93	0	4	0	2	1	10	1	0	0	5	269	22	0	1	13	39	3	30	1	6	4	0	0	0	1	0	0	3	1	0	34	7	0	5	0.000867	0.002776	0.00163	0	0.000926	0.060704	0	0.002892
Otu001207	562	0	1	1	4	2	1	7	0	1	14	13	57	76	1	29	0	97	3	183	8	3	8	1	9	5	1	1	8	0	4	0	0	1	3	5	0	0	5	0	10	0	0.000694	0.000815	0.003213	0.001852	0.000653	0.004711	0
Otu001208	562	10	6	10	13	0	16	3	1	0	4	2	39	5	0	0	0	1	23	0	0	28	40	0	55	19	17	0	1	15	12	93	65	1	18	11	1	9	8	1	35	0.008667	0.004164	0.008148	0.010443	0	0.010444	0.002019	0.000723
Otu001209	562	3	0	146	0	93	0	16	12	21	11	0	0	9	0	0	0	1	8	0	2	9	4	0	19	14	9	66	80	0	21	0	1	4	0	6	0	0	7	0	0	0.0026	0	0.118965	0	0.086097	0	0.010767	0.008676
Otu001210	561	4	211	1	1	1	8	115	0	3	13	1	0	1	1	1	0	0	1	1	15	8	11	0	1	0	0	10	2	0	17	2	62	2	0	0	1	45	8	3	11	0.003467	0.146423	0.000815	0.000803	0.000926	0.005222	0.077388	0
Otu001211	561	81	2	3	1	9	2	5	0	1	4	172	19	0	1	0	2	0	1	0	1	31	15	162	2	0	1	0	6	1	0	1	0	8	10	4	0	0	0	6	10	0.070206	0.001388	0.002444	0.000803	0.008332	0.001305	0.003365	0
Otu001212	561	1	11	2	0	0	34	0	3	0	2	2	1	8	0	0	1	0	0	52	20	20	1	2	60	105	40	5	4	39	27	5	45	17	4	2	0	1	28	0	19	0.000867	0.007633	0.00163	0	0	0.022193	0	0.002169
Otu001213	561	13	39	34	71	6	40	0	2	3	8	0	16	5	2	0	0	0	0	3	2	19	22	0	55	13	5	1	0	41	26	10	2	29	24	12	1	0	45	4	8	0.011268	0.027064	0.027704	0.057037	0.005555	0.026109	0	0.001446
Otu001214	561	7	2	0	2	33	1	4	1	2	5	7	1	9	1	25	1	118	1	0	21	42	4	0	7	21	15	6	62	0	14	11	7	1	28	7	0	1	0	89	5	0.006067	0.001388	0	0.001607	0.03055	0.000653	0.002692	0.000723
Otu001215	561	3	1	50	7	20	0	5	4	2	16	3	28	5	54	16	1	2	10	13	7	20	12	0	22	22	5	3	35	5	3	7	9	22	51	40	0	6	12	17	23	0.0026	0.000694	0.040741	0.005623	0.018515	0	0.003365	0.002892
Otu001216	560	1	44	0	57	1	2	3	4	16	2	0	18	2	0	0	17	0	0	3	25	4	33	0	15	1	71	79	0	6	42	0	2	0	1	9	1	8	13	66	14	0.000867	0.030534	0	0.04579	0.000926	0.001305	0.002019	0.002892
Otu001217	560	4	49	36	2	22	16	15	4	0	5	0	12	2	1	71	0	0	11	0	30	2	7	0	3	1	3	84	0	1	0	123	2	9	12	12	4	1	7	1	8	0.003467	0.034003	0.029334	0.001607	0.020367	0.010444	0.010094	0.002892
Otu001218	558	0	1	56	3	8	0	1	1	1	23	3	3	1	198	0	0	52	0	1	21	8	9	0	1	10	9	17	0	12	2	12	20	0	34	4	0	19	1	25	2	0	0.000694	0.04563	0.00241	0.007406	0	0.000673	0.000723
Otu001219	557	2	23	13	63	0	106	3	0	1	1	22	15	3	1	1	0	0	11	0	1	10	16	3	48	32	5	1	2	62	27	0	8	1	25	19	1	7	9	8	7	0.001733	0.015961	0.010593	0.050611	0	0.06919	0.002019	0
Otu001220	557	0	6	1	204	1	3	2	1	1	23	2	41	12	19	0	2	59	14	31	7	3	1	1	4	1	19	1	1	1	12	0	0	15	4	6	2	7	6	18	26	0	0.004164	0.000815	0.163882	0.000926	0.001958	0.001346	0.000723
Otu001221	554	14	0	1	2	23	2	0	0	2	0	8	0	10	0	0	0	0	0	1	0	8	1	0	38	78	3	0	0	58	7	0	3	32	6	61	0	0	24	163	9	0.012134	0	0.000815	0.001607	0.021293	0.001305	0	0
Otu001222	552	1	15	0	32	0	65	0	6	0	2	0	0	0	0	1	0	1	30	1	1	19	11	7	57	15	72	67	18	99	11	0	0	5	0	0	1	0	10	0	5	0.000867	0.010409	0	0.025707	0	0.042428	0	0.004338
Otu001223	552	12	20	19	56	8	7	22	11	25	9	14	37	1	2	5	0	0	3	5	3	10	11	1	16	12	19	1	3	22	7	8	7	36	47	18	1	7	17	26	24	0.010401	0.013879	0.015482	0.044987	0.007406	0.004569	0.014805	0.007953
Otu001224	550	108	46	23	37	44	2	3	5	2	3	14	32	4	9	47	21	2	11	2	0	13	2	21	17	9	1	8	3	8	0	9	6	2	10	9	2	5	2	1	7	0.093609	0.031922	0.018741	0.029724	0.040734	0.001305	0.002019	0.003615
Otu001225	549	1	2	11	1	1	2	7	27	22	35	0	0	1	0	0	0	3	41	38	39	3	1	0	2	3	41	35	2	21	48	0	0	0	0	1	0	55	23	83	0	0.000867	0.001388	0.008963	0.000803	0.000926	0.001305	0.004711	0.019522
Otu001226	549	0	36	0	45	2	0	1	3	0	2	4	11	2	2	0	0	1	0	1	73	61	18	116	2	26	100	1	2	0	0	31	1	0	3	2	0	0	0	0	3	0	0.024982	0	0.03615	0.001852	0	0.000673	0.002169
Otu001227	549	2	0	0	1	22	49	8	2	0	0	0	1	11	5	3	0	0	6	4	2	1	31	0	17	33	1	47	45	55	9	17	34	9	5	42	1	30	16	0	40	0.001733	0	0	0.000803	0.020367	0.031984	0.005384	0.001446
Otu001228	548	0	0	59	3	2	0	0	5	2	1	9	0	8	2	0	0	0	0	0	0	77	12	0	17	16	23	6	0	0	0	6	19	4	36	20	0	1	191	3	26	0	0	0.048075	0.00241	0.001852	0	0	0.003615
Otu001229	548	2	2	81	3	9	0	0	97	7	6	7	0	6	5	19	1	1	0	14	108	11	42	1	1	8	10	1	0	1	0	7	10	16	45	1	0	5	11	3	7	0.001733	0.001388	0.066001	0.00241	0.008332	0	0	0.070133
Otu001230	548	103	3	1	4	0	0	2	1	1	1	10	8	9	0	3	0	1	0	0	0	4	0	0	1	4	0	0	8	2	0	197	78	15	31	1	0	19	18	9	14	0.089275	0.002082	0.000815	0.003213	0	0	0.001346	0.000723
Otu001231	548	1	2	1	6	15	3	1	25	20	25	1	7	51	0	1	1	124	7	12	11	3	1	0	2	2	0	2	0	0	4	50	6	40	9	9	58	14	27	1	6	0.000867	0.001388	0.000815	0.00482	0.013887	0.001958	0.000673	0.018076
Otu001232	547	0	0	0	0	0	0	72	4	58	46	0	0	1	1	0	0	0	32	10	43	12	0	0	2	20	36	135	23	13	21	0	0	0	0	3	0	0	3	6	6	0	0	0	0	0	0	0.048452	0.002892
Otu001233	547	7	2	1	19	9	79	20	7	0	4	0	26	17	1	40	0	1	1	0	12	30	48	0	10	19	42	50	3	2	5	26	6	1	16	7	1	29	1	3	2	0.006067	0.001388	0.000815	0.015263	0.008332	0.051566	0.013459	0.005061
Otu001234	545	1	1	0	1	258	0	0	0	0	25	8	42	0	52	0	0	1	0	0	0	9	0	1	10	6	0	0	2	0	1	50	6	21	1	12	0	0	2	0	35	0.000867	0.000694	0	0.000803	0.238849	0	0	0
Otu001235	545	1	1	3	0	0	0	0	3	0	3	1	1	0	0	0	0	0	0	0	0	20	20	2	61	41	0	2	0	323	0	7	0	0	3	2	0	0	0	0	51	0.000867	0.000694	0.002444	0	0	0	0	0.002169
Otu001236	544	23	19	50	5	7	80	0	1	2	1	4	21	8	2	19	1	1	17	5	8	27	28	0	34	26	1	1	4	13	2	18	0	9	33	24	1	2	13	8	26	0.019935	0.013185	0.040741	0.004017	0.00648	0.052219	0	0.000723
Otu001237	544	2	40	107	4	1	0	10	0	1	7	1	9	49	0	60	0	0	0	0	0	14	19	2	5	11	1	46	4	30	3	2	1	3	21	19	0	0	22	20	30	0.001733	0.027758	0.087187	0.003213	0.000926	0	0.006729	0
Otu001238	543	0	0	1	0	14	10	23	13	3	0	0	1	1	0	349	72	0	9	1	0	0	0	20	0	4	0	0	0	0	0	1	14	0	0	3	0	4	0	0	0	0	0	0.000815	0	0.012961	0.006527	0.015478	0.009399
Otu001239	543	0	5	1	21	39	3	2	1	0	8	7	35	79	76	0	0	1	3	1	1	44	1	0	55	33	12	3	1	6	1	0	7	1	18	41	0	16	2	1	18	0	0.00347	0.000815	0.01687	0.036105	0.001958	0.001346	0.000723
Otu001240	542	24	0	141	0	0	87	1	0	0	0	0	28	1	0	0	0	0	0	0	1	16	1	0	29	25	44	0	1	0	78	1	0	4	19	3	0	1	35	0	2	0.020802	0	0.114891	0	0	0.056788	0.000673	0
Otu001241	542	2	34	3	10	16	1	1	2	11	16	62	3	7	8	31	1	1	0	92	4	4	1	0	2	2	10	1	8	0	12	22	53	27	33	15	3	7	13	4	20	0.001733	0.023594	0.002444	0.008033	0.014812	0.000653	0.000673	0.001446
Otu001242	541	1	0	1	0	0	0	2	7	2	0	0	0	0	2	1	1	99	142	219	17	0	0	0	2	1	1	0	0	3	1	0	0	8	0	0	0	0	30	1	0	0.000867	0	0.000815	0	0	0	0.001346	0.005061
Otu001243	541	0	1	1	0	0	1	2	1	0	62	0	1	0	0	0	9	0	151	36	3	0	1	0	2	1	2	0	80	0	44	1	1	1	0	0	138	1	1	0	0	0	0.000694	0.000815	0	0	0.000653	0.001346	0.000723
Otu001244	541	3	11	8	0	17	0	1	0	0	25	8	0	2	1	1	0	0	1	1	2	37	57	3	35	28	40	14	18	1	8	12	41	15	66	17	0	0	40	11	17	0.0026	0.007633	0.006519	0	0.015738	0	0.000673	0
Otu001245	540	0	3	103	28	0	0	1	1	0	1	12	94	0	74	87	0	0	0	0	18	14	0	0	3	14	0	0	0	0	0	9	31	8	26	6	0	1	0	1	5	0	0.002082	0.083927	0.022494	0	0	0.000673	0.000723
Otu001246	540	1	1	2	199	2	1	4	6	2	23	1	0	8	41	1	0	8	0	0	0	7	31	0	33	1	1	33	0	49	0	1	0	11	12	8	0	24	9	10	10	0.000867	0.000694	0.00163	0.159865	0.001852	0.000653	0.002692	0.004338
Otu001247	539	0	0	0	216	0	2	1	0	0	1	68	42	84	30	0	0	1	0	1	0	23	0	0	3	0	9	0	27	0	0	0	0	30	0	0	0	0	0	0	1	0	0	0	0.173522	0	0.001305	0.000673	0
Otu001248	538	1	1	1	178	0	67	0	0	0	0	6	0	15	163	4	0	1	0	1	0	11	63	1	3	18	0	0	0	0	0	0	0	0	1	0	1	0	2	0	0	0.000867	0.000694	0.000815	0.142995	0	0.043733	0	0
Otu001249	538	92	18	1	3	29	2	0	2	0	3	4	34	22	1	1	0	0	1	0	0	39	48	0	2	1	15	19	0	0	1	60	24	6	49	2	1	13	3	1	41	0.079741	0.012491	0.000815	0.00241	0.026847	0.001305	0	0.001446
Otu001250	538	0	1	1	1	0	1	41	1	2	108	1	0	0	2	0	1	0	0	0	29	0	2	0	2	7	9	175	0	4	113	0	0	6	0	1	0	9	19	0	2	0	0.000694	0.000815	0.000803	0	0.000653	0.02759	0.000723
Otu001251	538	10	31	22	3	11	3	2	1	20	1	0	1	2	1	1	1	1	3	25	17	28	12	2	17	16	32	16	0	165	25	3	10	4	10	1	0	1	22	1	17	0.008667	0.021512	0.017926	0.00241	0.010183	0.001958	0.001346	0.000723
Otu001252	538	2	24	87	1	143	1	25	124	11	0	4	4	25	17	1	1	0	12	0	0	0	13	2	4	3	0	4	1	0	1	2	1	18	1	0	0	0	6	0	0	0.001733	0.016655	0.07089	0.000803	0.132385	0.000653	0.016823	0.089655
Otu001253	537	0	1	0	0	27	0	0	0	0	1	9	41	35	5	164	0	0	0	0	32	14	1	0	60	7	0	0	0	0	11	0	0	66	41	16	0	0	6	0	0	0	0.000694	0	0	0.024996	0	0	0
Otu001254	536	124	11	2	0	0	83	1	1	8	10	12	1	14	0	1	139	2	0	1	10	9	0	0	17	2	8	0	0	0	16	0	42	13	0	0	0	0	1	5	3	0.107477	0.007633	0.00163	0	0	0.054177	0.000673	0.000723
Otu001255	536	6	35	21	38	36	3	3	1	2	3	18	31	1	38	34	2	0	10	1	7	5	8	6	10	20	32	1	0	3	0	23	13	26	20	7	2	27	11	23	9	0.0052	0.024288	0.017111	0.030527	0.033328	0.001958	0.002019	0.000723
Otu001256	535	2	11	1	44	4	1	21	0	0	39	23	0	0	1	1	0	0	76	66	3	8	19	0	12	4	9	47	4	37	1	0	0	10	23	18	0	16	24	7	3	0.001733	0.007633	0.000815	0.035347	0.003703	0.000653	0.014132	0
Otu001257	535	0	1	0	2	2	224	44	5	2	3	1	0	0	1	0	0	1	0	0	3	0	1	0	1	0	20	7	90	28	54	0	0	0	0	0	5	37	2	0	1	0	0.000694	0	0.001607	0.001852	0.146212	0.029609	0.003615
Otu001258	535	9	9	10	1	25	12	53	2	56	4	4	0	1	0	31	18	0	24	0	0	0	1	0	0	0	0	0	0	1	1	1	8	0	2	1	251	1	7	0	2	0.007801	0.006246	0.008148	0.000803	0.023144	0.007833	0.035666	0.001446
Otu001259	534	0	1	0	0	0	1	0	0	2	0	50	1	0	0	0	144	1	0	0	0	15	16	0	3	6	28	0	0	23	0	0	137	9	3	23	0	23	0	1	47	0	0.000694	0	0	0	0.000653	0	0
Otu001260	534	4	2	0	1	2	1	0	1	0	0	10	0	4	0	0	0	0	0	0	0	9	56	0	0	6	0	1	3	0	0	68	114	0	11	154	61	0	25	0	1	0.003467	0.001388	0	0.000803	0.001852	0.000653	0	0.000723
Otu001261	534	29	31	119	5	10	54	35	1	1	16	83	0	2	0	0	0	0	0	0	36	28	6	0	8	7	0	5	0	13	20	11	1	1	1	8	0	0	1	1	1	0.025136	0.021512	0.096965	0.004017	0.009258	0.035248	0.023553	0.000723
Otu001262	533	69	3	0	6	52	1	0	0	1	4	0	1	3	35	0	0	0	10	13	19	57	11	1	33	15	0	21	3	0	5	4	51	4	21	22	0	7	2	54	5	0.059806	0.002082	0	0.00482	0.04814	0.000653	0	0
Otu001263	533	0	0	0	0	8	0	0	0	0	0	14	0	0	0	0	0	0	8	0	0	10	4	0	0	0	0	21	0	0	0	21	2	29	5	401	0	0	4	4	2	0	0	0	0	0.007406	0	0	0
Otu001264	532	0	1	15	36	1	41	3	0	2	8	3	14	61	2	2	0	0	0	0	0	35	32	0	26	39	8	37	9	26	53	2	0	0	5	5	1	0	9	35	21	0	0.000694	0.012222	0.02892	0.000926	0.026762	0.002019	0
Otu001265	532	10	0	0	1	2	0	0	0	1	17	49	0	10	83	145	0	1	0	1	7	30	37	0	7	38	10	1	25	17	2	3	9	3	1	8	0	0	0	14	0	0.008667	0	0	0.000803	0.001852	0	0	0
Otu001266	531	28	5	2	1	1	1	0	1	0	2	15	30	6	71	150	1	0	1	1	27	18	17	1	30	2	1	3	2	44	0	8	0	0	11	3	0	0	1	1	46	0.024269	0.00347	0.00163	0.000803	0.000926	0.000653	0	0.000723
Otu001267	531	0	0	0	1	1	42	2	0	1	1	0	0	1	1	1	0	0	0	0	0	11	21	1	38	349	16	16	2	8	6	0	0	0	9	2	0	1	0	0	0	0	0	0	0.000803	0.000926	0.027415	0.001346	0
Otu001268	531	5	1	2	1	2	1	1	1	3	7	24	0	36	0	0	0	1	0	0	20	137	30	96	1	34	13	0	2	50	2	19	7	14	15	0	0	0	0	0	6	0.004334	0.000694	0.00163	0.000803	0.001852	0.000653	0.000673	0.000723
Otu001269	530	1	2	2	2	2	72	72	64	2	1	0	0	2	0	1	0	0	0	6	72	1	0	0	2	0	8	52	2	1	121	0	0	0	1	3	0	18	3	17	0	0.000867	0.001388	0.00163	0.001607	0.001852	0.046997	0.048452	0.046274
Otu001270	529	0	1	0	1	49	1	2	0	0	10	39	13	24	239	0	0	0	0	4	0	2	0	0	30	59	0	0	0	5	0	0	0	3	35	3	0	0	3	0	6	0	0.000694	0	0.000803	0.045363	0.000653	0.001346	0
Otu001271	528	0	40	153	5	1	27	30	2	1	5	7	11	0	0	1	0	3	2	54	4	6	6	0	11	4	2	5	1	6	25	1	15	4	3	14	0	62	9	7	1	0	0.027758	0.124669	0.004017	0.000926	0.017624	0.020188	0.001446
Otu001272	528	0	2	1	2	27	2	0	1	0	4	4	30	7	10	35	0	111	9	1	0	19	7	0	8	17	29	0	15	0	0	18	54	12	22	9	49	2	10	3	8	0	0.001388	0.000815	0.001607	0.024996	0.001305	0	0.000723
Otu001273	528	52	2	2	58	70	4	1	1	0	0	130	23	27	2	2	8	0	8	0	1	29	1	13	12	1	0	1	2	6	0	2	10	10	8	8	0	23	3	0	8	0.045071	0.001388	0.00163	0.046594	0.064804	0.002611	0.000673	0.000723
Otu001274	527	10	5	15	2	15	2	1	25	0	1	31	48	9	2	61	0	0	29	56	1	11	26	24	5	5	0	1	0	1	0	73	8	9	0	6	0	5	26	1	13	0.008667	0.00347	0.012222	0.001607	0.013887	0.001305	0.000673	0.018076
Otu001275	527	6	1	1	0	1	0	0	0	0	0	8	14	30	78	2	0	0	0	0	0	10	9	12	14	11	10	0	44	1	1	37	60	9	40	16	0	7	10	30	65	0.0052	0.000694	0.000815	0	0.000926	0	0	0
Otu001276	525	0	11	0	0	0	18	0	0	2	4	0	2	4	1	0	0	0	1	2	8	26	0	0	53	75	0	5	15	95	16	0	151	5	0	1	0	2	18	0	10	0	0.007633	0	0	0	0.011749	0	0
Otu001277	525	0	2	2	6	88	7	1	0	0	14	1	3	0	7	7	0	0	28	3	3	5	17	6	19	31	2	0	40	21	12	17	0	10	19	1	95	12	5	22	19	0	0.001388	0.00163	0.00482	0.081468	0.004569	0.000673	0
Otu001278	525	10	38	4	0	28	0	0	2	0	0	3	15	0	5	0	0	0	1	0	2	10	4	0	8	5	1	6	1	0	18	33	3	19	26	171	3	16	6	39	48	0.008667	0.02637	0.003259	0	0.025922	0	0	0.001446
Otu001279	524	0	1	0	0	2	0	0	0	1	0	1	0	5	15	6	0	0	38	49	42	16	24	0	13	14	0	2	1	2	22	34	65	5	12	15	0	53	0	38	48	0	0.000694	0	0	0.001852	0	0	0
Otu001280	523	0	0	2	7	1	1	1	2	1	11	1	7	1	0	0	0	0	30	1	0	33	17	2	26	38	55	91	108	1	2	0	0	41	36	2	0	0	5	0	0	0	0	0.00163	0.005623	0.000926	0.000653	0.000673	0.001446
Otu001281	521	0	59	112	12	5	1	1	1	1	3	1	1	6	0	1	0	0	0	1	45	42	40	2	63	55	0	1	2	1	2	0	2	26	0	15	0	3	12	0	5	0	0.040943	0.091261	0.00964	0.004629	0.000653	0.000673	0.000723
Otu001282	519	7	8	0	14	17	1	1	4	0	3	68	30	8	67	1	54	1	3	0	1	11	4	0	15	22	0	1	0	21	0	0	92	9	7	15	0	7	1	1	25	0.006067	0.005552	0	0.011247	0.015738	0.000653	0.000673	0.002892
Otu001283	519	0	0	114	3	1	2	0	2	0	37	43	59	2	0	16	2	2	0	1	0	21	42	0	12	18	0	0	0	0	18	0	9	0	0	9	104	0	1	0	1	0	0	0.092891	0.00241	0.000926	0.001305	0	0.001446
Otu001284	518	14	5	9	9	47	12	0	1	1	2	21	13	15	52	22	0	0	12	2	4	21	2	112	14	6	10	0	1	0	0	8	30	20	16	21	0	0	5	0	11	0.012134	0.00347	0.007333	0.00723	0.043511	0.007833	0	0.000723
Otu001285	517	25	1	10	14	27	0	0	0	1	4	3	21	17	24	113	1	0	0	5	44	15	3	33	4	28	0	0	0	0	14	41	14	21	4	2	0	2	8	17	1	0.021669	0.000694	0.008148	0.011247	0.024996	0	0	0
Otu001286	517	0	5	9	0	0	2	29	91	51	37	1	2	0	1	2	0	0	3	0	2	12	57	0	2	6	47	13	6	0	39	7	28	1	0	0	0	25	14	7	18	0	0.00347	0.007333	0	0	0.001305	0.019515	0.065795
Otu001287	517	5	8	30	26	34	0	0	2	2	2	6	2	3	112	20	2	1	0	6	15	9	3	0	13	24	3	8	0	30	15	36	0	34	19	9	0	4	12	7	15	0.004334	0.005552	0.024445	0.020887	0.031476	0	0	0.001446
Otu001288	517	10	3	15	1	18	17	7	1	1	4	14	38	10	2	1	0	0	1	19	2	5	14	2	12	13	15	0	5	4	5	4	65	62	53	11	0	16	7	27	33	0.008667	0.002082	0.012222	0.000803	0.016664	0.011096	0.004711	0.000723
Otu001289	516	0	0	108	2	2	0	0	2	1	12	1	7	3	0	129	0	0	0	1	48	52	10	0	20	0	22	1	1	2	0	0	43	2	0	7	0	0	10	0	30	0	0	0.088002	0.001607	0.001852	0	0	0.001446
Otu001290	516	8	35	0	2	23	4	1	97	1	6	4	3	2	3	17	7	1	0	2	4	20	37	0	17	21	5	46	1	55	12	6	1	4	18	33	1	1	16	1	1	0.006934	0.024288	0	0.001607	0.021293	0.002611	0.000673	0.070133
Otu001291	515	3	0	6	5	9	39	30	150	1	11	11	19	11	0	1	2	31	0	3	7	10	13	4	9	23	27	3	4	0	3	15	2	4	1	0	1	0	32	2	23	0.0026	0	0.004889	0.004017	0.008332	0.025457	0.020188	0.108454
Otu001292	514	18	0	2	2	10	1	2	0	2	0	22	3	12	1	15	0	0	10	1	0	35	29	1	5	0	2	0	2	0	1	81	35	61	30	32	5	30	8	1	55	0.015601	0	0.00163	0.001607	0.009258	0.000653	0.001346	0
Otu001293	513	25	44	0	15	27	1	11	1	1	12	27	63	42	0	0	0	2	84	0	1	15	4	68	8	7	1	2	2	1	2	0	2	7	2	1	19	10	3	0	3	0.021669	0.030534	0	0.01205	0.024996	0.000653	0.007402	0.000723
Otu001294	513	2	2	20	0	88	0	0	1	2	20	13	4	0	0	0	5	0	6	1	0	0	1	0	6	78	0	0	0	0	45	30	12	35	49	17	1	0	33	29	13	0.001733	0.001388	0.016297	0	0.081468	0	0	0.000723
Otu001295	513	3	46	2	40	3	0	4	6	14	0	8	109	41	0	0	0	2	2	0	1	23	24	0	31	36	1	0	1	52	0	0	0	9	5	19	0	5	10	2	14	0.0026	0.031922	0.00163	0.032134	0.002777	0	0.002692	0.004338
Otu001296	513	0	0	0	6	11	5	12	1	2	6	11	3	16	3	19	0	0	10	2	9	11	23	49	43	28	5	0	4	7	0	8	7	28	33	24	0	15	17	55	40	0	0	0	0.00482	0.010183	0.003264	0.008075	0.000723
Otu001297	512	8	0	19	19	39	84	67	2	28	0	1	48	6	1	3	0	57	1	37	0	1	0	25	1	3	0	0	0	6	0	1	5	14	0	3	18	10	2	0	3	0.006934	0	0.015482	0.015263	0.036105	0.05483	0.045087	0.001446
Otu001298	512	0	18	1	23	12	4	15	13	53	1	0	0	1	0	0	0	0	0	0	0	0	1	0	0	0	48	97	0	31	72	0	43	1	0	0	0	19	14	45	0	0	0.012491	0.000815	0.018477	0.011109	0.002611	0.010094	0.009399
Otu001299	512	28	0	55	9	1	1	0	1	6	1	1	0	5	9	94	0	0	1	0	43	30	37	10	5	11	2	11	0	0	6	47	0	14	30	3	2	4	32	6	7	0.024269	0	0.044816	0.00723	0.000926	0.000653	0	0.000723
Otu001300	512	52	7	0	1	2	0	3	2	1	3	1	2	4	0	1	0	0	81	0	0	40	0	0	3	0	53	7	0	15	0	47	44	2	3	4	1	90	0	0	43	0.045071	0.004858	0	0.000803	0.001852	0	0.002019	0.001446
Otu001301	511	0	1	0	3	1	1	1	4	23	38	20	27	8	1	0	1	250	0	10	6	0	0	1	3	11	1	0	60	0	0	0	0	0	0	13	0	0	8	1	18	0	0.000694	0	0.00241	0.000926	0.000653	0.000673	0.002892
Otu001302	510	2	22	1	9	3	10	10	20	11	32	4	1	7	25	9	22	54	36	26	24	8	7	2	3	14	9	8	7	6	17	1	10	7	7	10	5	7	31	4	19	0.001733	0.015267	0.000815	0.00723	0.002777	0.006527	0.006729	0.01446
Otu001303	510	0	2	1	2	9	2	1	0	2	2	68	0	0	61	1	0	0	5	0	1	28	22	20	10	17	15	10	0	9	1	36	82	2	28	24	15	1	4	3	26	0	0.001388	0.000815	0.001607	0.008332	0.001305	0.000673	0
Otu001304	509	34	4	0	1	48	1	0	1	2	0	1	1	0	1	0	1	0	0	0	2	1	0	53	1	0	0	0	0	0	0	0	130	0	1	3	216	5	1	1	0	0.029469	0.002776	0	0.000803	0.044437	0.000653	0	0.000723
Otu001305	509	0	0	0	0	0	0	0	1	0	0	0	0	0	0	0	0	0	0	0	0	42	8	0	5	9	33	0	0	0	0	9	354	0	2	0	1	9	0	0	36	0	0	0	0	0	0	0	0.000723
Otu001306	508	29	2	0	3	0	54	2	1	9	1	50	1	5	39	1	9	0	1	2	70	7	20	0	8	8	22	1	93	0	6	4	5	1	20	2	0	22	6	4	0	0.025136	0.001388	0	0.00241	0	0.035248	0.001346	0.000723
Otu001307	507	1	144	0	23	1	0	3	2	1	10	0	5	6	0	0	0	1	0	0	6	10	8	10	21	25	70	22	0	95	37	0	0	2	0	1	0	0	3	0	0	0.000867	0.099929	0	0.018477	0.000926	0	0.002019	0.001446
Otu001308	507	0	6	1	34	0	0	2	0	5	1	2	1	4	0	0	0	0	1	89	0	0	3	0	14	35	0	8	0	0	7	6	54	10	30	5	0	21	44	79	45	0	0.004164	0.000815	0.027314	0	0	0.001346	0
Otu001309	506	25	34	1	102	1	18	2	0	0	1	0	1	56	0	4	0	0	40	1	162	7	0	0	10	7	10	11	0	0	1	1	0	1	10	0	0	0	0	0	0	0.021669	0.023594	0.000815	0.081941	0.000926	0.011749	0.001346	0
Otu001310	506	110	57	1	16	17	6	14	3	2	1	11	96	48	1	6	0	0	3	0	0	0	0	2	7	5	0	2	6	3	2	1	10	19	1	7	0	5	36	0	8	0.095342	0.039555	0.000815	0.012853	0.015738	0.003916	0.009421	0.002169
Otu001311	506	2	1	0	0	0	2	1	0	1	2	0	0	0	0	0	1	0	0	0	0	0	0	0	34	7	0	0	1	429	1	0	24	0	0	0	0	0	0	0	0	0.001733	0.000694	0	0	0	0.001305	0.000673	0
Otu001312	505	2	1	2	0	2	1	0	1	2	0	3	0	0	0	305	2	1	18	0	0	16	48	0	1	1	1	8	0	1	0	1	1	0	0	1	70	0	1	0	15	0.001733	0.000694	0.00163	0	0.001852	0.000653	0	0.000723
Otu001313	505	6	3	1	22	0	0	1	2	1	8	8	3	1	1	32	73	1	14	45	18	1	1	1	5	4	3	0	0	26	14	11	0	12	59	27	0	49	10	19	23	0.0052	0.002082	0.000815	0.017674	0	0	0.000673	0.001446
Otu001314	505	1	3	1	3	2	14	284	50	42	1	1	1	0	0	2	0	0	0	2	13	1	0	0	0	0	53	1	0	1	16	0	0	0	0	0	0	4	6	3	0	0.000867	0.002082	0.000815	0.00241	0.001852	0.009138	0.191115	0.036151
Otu001315	503	11	0	0	0	3	1	24	0	0	0	0	21	0	2	0	0	0	0	0	1	48	7	55	7	5	5	8	3	19	0	57	9	2	37	53	0	21	3	11	90	0.009534	0	0	0	0.002777	0.000653	0.016151	0
Otu001316	503	64	0	4	12	15	3	14	0	6	0	8	10	5	131	2	0	101	7	1	0	1	0	0	1	0	0	0	0	3	0	3	1	0	0	2	98	1	3	0	7	0.055472	0	0.003259	0.00964	0.013887	0.001958	0.009421	0
Otu001317	503	36	2	0	6	2	0	0	3	0	16	56	48	92	58	13	0	0	15	0	0	5	1	0	17	12	7	0	65	0	0	12	0	14	2	0	0	0	3	0	18	0.031203	0.001388	0	0.00482	0.001852	0	0	0.002169
Otu001318	502	1	0	0	1	3	0	2	2	1	17	0	6	46	2	0	2	0	0	0	1	0	0	1	1	1	0	0	1	382	1	0	0	0	7	0	0	0	24	0	0	0.000867	0	0	0.000803	0.002777	0	0.001346	0.001446
Otu001319	502	59	4	0	1	1	1	1	1	1	2	0	9	0	1	0	0	0	1	0	0	21	6	117	2	4	0	0	2	0	0	142	57	19	31	6	0	6	0	1	6	0.051138	0.002776	0	0.000803	0.000926	0.000653	0.000673	0.000723
Otu001320	501	0	2	2	3	18	87	0	2	0	6	3	0	52	12	31	0	1	0	24	33	9	1	1	11	9	1	0	0	11	2	56	17	0	34	7	8	7	22	28	1	0	0.001388	0.00163	0.00241	0.016664	0.056788	0	0.001446
Otu001321	501	0	0	0	3	1	88	23	236	2	1	1	1	0	0	0	0	0	1	0	0	0	20	1	0	2	19	3	0	1	19	4	0	0	0	0	1	40	7	27	0	0	0	0	0.00241	0.000926	0.057441	0.015478	0.170634
Otu001322	500	2	2	2	2	6	1	0	1	0	0	11	47	10	20	61	1	1	36	19	1	14	51	1	11	8	10	26	1	0	3	53	0	3	7	56	0	12	5	13	3	0.001733	0.001388	0.00163	0.001607	0.005555	0.000653	0	0.000723
Otu001323	499	0	5	2	44	50	0	12	0	1	5	14	8	0	10	5	57	73	5	0	1	2	1	1	5	14	4	4	0	48	7	2	5	7	8	32	0	4	41	2	20	0	0.00347	0.00163	0.035347	0.046289	0	0.008075	0
Otu001324	499	24	1	86	8	28	7	1	1	1	1	3	0	2	10	68	4	0	0	14	6	22	38	0	29	36	6	1	2	4	35	7	2	2	19	7	2	1	4	3	14	0.020802	0.000694	0.070075	0.006427	0.025922	0.004569	0.000673	0.000723
Otu001325	498	2	41	2	0	72	3	2	11	0	12	2	12	0	4	0	53	1	16	0	1	18	6	0	8	4	15	6	23	24	8	0	16	6	13	22	0	24	37	17	17	0.001733	0.028452	0.00163	0	0.066656	0.001958	0.001346	0.007953
Otu001326	498	18	26	0	0	23	2	1	1	0	2	27	4	1	1	0	0	0	0	3	4	10	13	0	1	3	0	0	0	0	1	69	127	35	19	2	75	1	29	0	0	0.015601	0.018043	0	0	0.021293	0.001305	0.000673	0.000723
Otu001327	497	9	5	97	20	6	137	1	2	1	1	2	13	7	28	12	1	1	0	1	3	5	10	1	11	12	1	1	2	2	1	8	5	2	20	15	2	2	10	39	1	0.007801	0.00347	0.079039	0.016067	0.005555	0.089424	0.000673	0.001446
Otu001328	497	12	3	5	72	28	0	1	1	0	2	8	1	15	1	47	0	13	33	0	8	5	4	6	15	18	0	16	37	2	5	10	60	13	12	15	1	21	6	0	1	0.010401	0.002082	0.004074	0.057841	0.025922	0	0.000673	0.000723
Otu001329	497	1	3	0	0	2	0	0	0	1	1	5	1	0	39	0	0	0	0	0	5	49	27	0	3	3	20	8	0	0	0	19	40	4	17	179	5	7	2	45	11	0.000867	0.002082	0	0	0.001852	0	0	0
Otu001330	496	0	3	79	2	23	0	2	1	1	14	1	13	1	48	0	0	0	0	105	95	9	6	0	13	24	0	0	1	0	1	0	51	1	0	0	0	0	0	2	0	0	0.002082	0.064372	0.001607	0.021293	0	0.001346	0.000723
Otu001331	496	0	2	155	0	1	1	0	199	1	0	1	0	1	1	0	0	0	0	0	2	12	60	0	6	14	19	1	2	7	1	0	0	0	9	0	0	0	1	0	0	0	0.001388	0.126299	0	0.000926	0.000653	0	0.143882
Otu001332	496	2	0	2	3	0	2	1	1	3	0	0	0	1	0	8	0	1	0	41	232	0	0	1	2	0	0	0	2	0	2	1	1	1	0	0	1	3	1	182	2	0.001733	0	0.00163	0.00241	0	0.001305	0.000673	0.000723
Otu001333	493	2	1	11	52	7	2	1	0	0	1	13	41	30	32	6	29	13	3	1	1	38	12	0	8	28	14	1	2	0	0	24	0	12	27	16	1	12	13	9	30	0.001733	0.000694	0.008963	0.041774	0.00648	0.001305	0.000673	0
Otu001334	492	1	0	1	1	1	1	1	1	2	2	0	1	48	0	5	1	0	1	1	0	46	32	0	5	11	8	20	0	145	13	44	5	1	1	18	0	8	5	59	3	0.000867	0	0.000815	0.000803	0.000926	0.000653	0.000673	0.000723
Otu001335	492	1	5	0	0	2	27	0	0	3	2	77	34	2	20	0	0	3	2	0	0	26	9	0	16	14	8	5	2	0	0	16	45	1	14	10	8	8	1	102	29	0.000867	0.00347	0	0	0.001852	0.017624	0	0
Otu001336	492	0	0	0	0	10	0	0	0	1	0	69	1	22	3	0	0	0	12	0	0	39	39	5	5	1	0	24	0	5	0	52	51	4	9	16	5	1	0	79	39	0	0	0	0	0.009258	0	0	0
Otu001337	492	114	1	2	4	0	1	0	0	1	0	95	30	3	1	1	14	0	1	1	0	15	0	0	17	4	1	3	3	0	1	53	55	1	37	1	0	1	1	0	30	0.098809	0.000694	0.00163	0.003213	0	0.000653	0	0
Otu001338	490	4	5	0	5	3	1	12	1	0	2	9	14	2	58	7	1	0	1	0	1	1	2	269	10	3	1	2	2	2	2	4	1	3	7	37	12	0	0	2	4	0.003467	0.00347	0	0.004017	0.002777	0.000653	0.008075	0.000723
Otu001339	490	3	2	0	22	12	10	0	0	0	2	3	30	0	0	1	0	0	0	0	9	78	43	0	37	17	0	0	156	0	24	22	1	16	2	0	0	0	0	0	0	0.0026	0.001388	0	0.017674	0.011109	0.006527	0	0
Otu001340	490	38	3	1	6	1	0	1	0	2	0	1	29	21	10	0	0	1	13	50	2	7	8	34	16	14	0	0	1	0	0	36	57	34	21	8	0	21	2	50	2	0.032936	0.002082	0.000815	0.00482	0.000926	0	0.000673	0
Otu001341	490	0	23	141	2	0	2	10	8	20	4	2	6	29	0	5	0	0	8	6	15	9	3	1	10	26	13	29	2	0	4	3	2	10	23	9	0	4	25	12	24	0	0.015961	0.114891	0.001607	0	0.001305	0.006729	0.005784
Otu001342	489	0	1	2	0	2	1	1	0	1	1	0	1	2	24	0	0	0	1	9	328	2	0	1	2	2	0	1	0	0	106	0	0	0	0	0	0	0	0	1	0	0	0.000694	0.00163	0	0.001852	0.000653	0.000673	0
Otu001343	489	82	0	9	7	0	17	44	2	0	2	1	24	20	1	33	0	59	40	9	5	12	34	0	3	5	14	5	0	0	4	3	11	2	26	2	1	2	5	0	5	0.071073	0	0.007333	0.005623	0	0.011096	0.029609	0.001446
Otu001344	489	69	1	1	11	2	85	0	1	2	0	2	43	16	82	0	0	0	2	0	23	22	16	2	4	9	2	0	0	0	1	1	49	2	3	17	0	1	0	8	12	0.059806	0.000694	0.000815	0.008837	0.001852	0.055482	0	0.000723
Otu001345	488	1	6	0	0	0	24	0	0	0	0	42	0	0	0	0	0	0	0	0	0	0	0	0	0	0	0	0	0	0	0	2	0	0	0	0	410	2	1	0	0	0.000867	0.004164	0	0	0	0.015666	0	0
Otu001346	488	1	10	1	0	1	1	11	0	0	1	0	1	10	35	0	0	1	0	1	7	36	4	1	21	40	8	0	23	40	4	21	11	61	10	34	0	7	15	60	11	0.000867	0.006939	0.000815	0	0.000926	0.000653	0.007402	0
Otu001347	488	3	8	16	5	25	2	0	0	1	2	0	34	1	6	37	0	0	0	2	36	22	7	34	8	22	1	8	97	0	0	27	24	17	13	2	0	0	21	0	7	0.0026	0.005552	0.013037	0.004017	0.023144	0.001305	0	0
Otu001348	487	0	30	0	70	1	0	0	2	0	6	1	1	1	1	0	163	0	8	0	0	3	0	0	41	2	70	0	0	35	23	0	2	0	0	10	0	0	16	0	1	0	0.020818	0	0.056234	0.000926	0	0	0.001446
Otu001349	487	27	0	3	18	45	4	0	2	2	6	26	39	21	58	4	0	0	18	14	13	8	1	0	18	12	0	0	1	6	3	3	35	17	17	16	0	1	12	5	32	0.023402	0	0.002444	0.01446	0.04166	0.002611	0	0.001446
Otu001350	486	1	1	1	2	1	0	1	0	1	0	0	9	0	3	1	0	240	7	0	0	2	1	0	7	2	161	1	0	0	8	0	0	0	0	0	0	0	1	22	13	0.000867	0.000694	0.000815	0.001607	0.000926	0	0.000673	0
Otu001351	486	0	0	0	1	1	1	2	1	0	1	0	0	0	0	1	1	6	0	3	0	14	0	0	24	273	1	1	0	67	13	0	44	3	9	0	0	1	18	0	0	0	0	0	0.000803	0.000926	0.000653	0.001346	0.000723
Otu001352	485	15	2	0	31	10	4	13	3	2	3	5	12	14	18	6	0	0	0	26	5	6	14	101	16	17	3	0	10	1	9	7	19	11	26	30	1	9	23	5	8	0.013001	0.001388	0	0.024904	0.009258	0.002611	0.008748	0.002169
Otu001353	485	9	0	0	1	1	2	1	0	7	35	2	1	1	1	5	248	0	1	20	34	4	0	0	2	3	0	7	2	0	1	0	9	0	42	0	28	2	7	3	6	0.007801	0	0	0.000803	0.000926	0.001305	0.000673	0
Otu001354	485	0	1	0	14	0	104	15	0	1	27	1	3	24	19	0	0	1	0	41	35	4	8	0	12	9	22	8	3	57	1	4	2	1	7	7	1	35	1	9	8	0	0.000694	0	0.011247	0	0.067884	0.010094	0
Otu001355	484	0	0	0	0	0	10	0	0	0	0	0	0	0	0	0	0	0	0	0	0	0	0	0	0	0	0	0	0	0	0	1	0	1	4	1	463	0	2	1	1	0	0	0	0	0	0.006527	0	0
Otu001356	484	0	2	0	105	35	1	1	29	2	30	20	11	0	1	0	14	18	0	1	0	3	7	3	27	12	0	1	0	0	9	2	0	0	30	4	19	16	9	54	18	0	0.001388	0	0.084351	0.032402	0.000653	0.000673	0.020968
Otu001357	484	20	23	0	6	21	0	0	0	0	8	22	0	25	0	54	0	0	4	0	5	22	70	0	9	24	18	0	0	0	2	5	109	18	4	1	1	0	11	0	2	0.017335	0.015961	0	0.00482	0.019441	0	0	0
Otu001358	483	3	4	0	6	31	0	2	0	0	2	6	0	20	1	1	0	0	22	0	1	75	2	1	36	3	3	3	12	66	25	11	88	8	9	2	0	3	11	0	26	0.0026	0.002776	0	0.00482	0.028699	0	0.001346	0
Otu001359	483	1	1	2	0	1	2	2	2	1	3	0	4	3	1	24	0	1	19	0	1	1	0	296	2	3	0	3	9	1	1	24	0	0	3	14	1	0	11	0	46	0.000867	0.000694	0.00163	0	0.000926	0.001305	0.001346	0.001446
Otu001360	482	1	4	1	1	1	30	26	6	45	8	2	2	1	2	8	5	15	36	37	43	3	8	0	3	5	14	10	1	9	97	5	5	2	0	4	3	6	20	6	7	0.000867	0.002776	0.000815	0.000803	0.000926	0.019582	0.017496	0.004338
Otu001361	482	1	2	22	2	10	1	2	0	8	18	0	30	42	6	103	1	0	0	0	54	5	0	0	0	0	0	1	1	1	0	9	119	9	9	10	0	1	11	0	4	0.000867	0.001388	0.017926	0.001607	0.009258	0.000653	0.001346	0
Otu001362	482	8	2	54	2	29	1	0	2	0	1	12	0	29	0	1	72	0	5	0	0	13	31	0	3	1	1	0	0	0	5	0	135	7	1	15	0	13	19	19	1	0.006934	0.001388	0.044001	0.001607	0.026847	0.000653	0	0.001446
Otu001363	481	41	1	0	31	62	0	4	2	3	19	0	28	2	72	0	0	0	17	0	2	10	6	4	1	17	0	14	4	0	2	38	0	7	15	18	0	1	12	21	27	0.035537	0.000694	0	0.024904	0.057398	0	0.002692	0.001446
Otu001364	481	31	57	0	1	8	2	1	1	0	9	1	0	8	10	2	0	1	1	0	0	8	3	13	41	10	0	0	0	117	3	90	5	9	9	1	9	10	1	16	3	0.026869	0.039555	0	0.000803	0.007406	0.001305	0.000673	0.000723
Otu001365	481	1	2	0	0	1	2	0	0	1	0	17	1	10	0	0	0	0	0	0	0	29	35	0	8	1	2	3	0	1	0	99	27	37	4	34	120	15	1	11	19	0.000867	0.001388	0	0	0.000926	0.001305	0	0
Otu001366	480	1	2	2	0	0	1	2	1	1	0	5	24	25	0	1	0	0	0	0	32	72	250	0	0	8	0	48	0	2	0	0	0	0	3	0	0	0	0	0	0	0.000867	0.001388	0.00163	0	0	0.000653	0.001346	0.000723
Otu001367	480	6	4	26	6	18	1	1	1	12	19	1	20	20	34	9	1	0	21	17	21	13	1	4	19	10	22	0	0	0	0	16	25	4	23	18	0	35	16	7	29	0.0052	0.002776	0.021186	0.00482	0.016664	0.000653	0.000673	0.000723
Otu001368	478	54	6	3	51	1	35	3	2	5	2	0	0	3	0	1	0	1	0	1	24	8	25	0	21	9	41	1	1	8	36	0	8	4	0	2	0	29	9	83	1	0.046804	0.004164	0.002444	0.04097	0.000926	0.022846	0.002019	0.001446
Otu001369	476	1	2	10	3	43	67	24	14	3	6	17	19	11	0	1	1	3	2	99	13	11	3	1	10	6	41	4	2	1	10	17	0	1	4	6	3	2	14	0	1	0.000867	0.001388	0.008148	0.00241	0.039808	0.043733	0.016151	0.010122
Otu001370	476	0	1	0	0	1	1	0	1	1	13	0	0	0	0	0	0	0	0	0	3	2	0	3	0	26	2	9	1	0	5	2	19	38	58	31	0	45	48	54	112	0	0.000694	0	0	0.000926	0.000653	0	0.000723
Otu001371	475	12	1	9	3	14	9	30	5	15	1	4	5	30	3	0	0	2	2	1	0	0	23	0	7	2	0	41	0	10	0	224	3	0	0	0	14	1	1	2	1	0.010401	0.000694	0.007333	0.00241	0.012961	0.005875	0.020188	0.003615
Otu001372	475	0	0	2	0	0	0	0	0	0	0	0	0	0	0	0	1	471	0	0	0	1	0	0	0	0	0	0	0	0	0	0	0	0	0	0	0	0	0	0	0	0	0	0.00163	0	0	0	0	0
Otu001373	475	27	2	2	2	0	18	0	1	0	0	80	24	14	6	0	0	0	7	0	0	27	23	0	2	1	6	1	0	0	12	54	1	19	53	89	0	2	1	0	1	0.023402	0.001388	0.00163	0.001607	0	0.011749	0	0.000723
Otu001374	475	0	17	2	0	0	1	0	0	0	1	1	2	0	17	8	0	0	0	0	0	31	13	0	1	23	32	2	7	0	0	18	107	16	1	4	168	0	1	0	2	0	0.011797	0.00163	0	0	0.000653	0	0
Otu001375	474	0	1	1	1	7	0	1	0	9	3	16	0	2	126	2	0	0	0	7	1	12	13	0	7	6	11	3	0	28	1	21	18	35	48	24	0	6	9	26	29	0	0.000694	0.000815	0.000803	0.00648	0	0.000673	0
Otu001376	474	2	1	11	2	0	22	15	32	9	15	1	5	1	44	6	0	1	14	12	27	4	10	0	6	12	25	16	11	42	31	46	0	24	3	2	0	17	2	1	2	0.001733	0.000694	0.008963	0.001607	0	0.01436	0.010094	0.023137
Otu001377	474	1	6	78	10	0	2	23	3	1	1	8	0	0	2	0	1	0	0	4	8	20	20	0	37	13	44	7	59	0	27	12	1	9	37	1	0	0	4	16	19	0.000867	0.004164	0.063557	0.008033	0	0.001305	0.015478	0.002169
Otu001378	472	17	0	13	36	40	0	0	2	0	3	23	19	0	0	1	0	215	1	0	1	17	3	2	2	8	0	2	0	60	3	0	0	0	0	1	0	0	0	0	3	0.014735	0	0.010593	0.02892	0.037031	0	0	0.001446
Otu001379	472	1	253	1	5	1	0	4	0	1	1	0	1	0	0	1	0	2	14	0	22	3	0	0	9	2	5	19	3	0	27	5	1	1	9	7	0	15	27	32	0	0.000867	0.175569	0.000815	0.004017	0.000926	0	0.002692	0
Otu001380	472	13	0	1	13	18	0	0	1	1	0	29	13	0	1	2	0	0	0	0	0	3	42	0	13	15	0	1	32	35	4	14	0	111	10	4	0	1	51	10	34	0.011268	0	0.000815	0.010443	0.016664	0	0	0.000723
Otu001381	471	16	1	0	55	3	196	0	1	0	10	0	9	55	0	0	1	0	0	0	0	1	12	76	3	2	2	0	1	0	1	2	3	1	2	6	1	1	0	8	2	0.013868	0.000694	0	0.044184	0.002777	0.127936	0	0.000723
Otu001382	471	1	3	1	0	2	57	3	2	24	1	0	0	0	1	0	1	0	0	0	13	7	23	1	32	13	7	0	0	119	59	0	0	14	47	8	12	1	15	0	4	0.000867	0.002082	0.000815	0	0.001852	0.037206	0.002019	0.001446
Otu001383	471	1	1	0	0	0	0	1	0	0	0	3	0	2	39	222	0	0	0	16	0	20	40	0	35	13	18	2	33	0	0	0	0	20	0	0	0	0	5	0	0	0.000867	0.000694	0	0	0	0	0.000673	0
Otu001384	469	0	2	38	98	6	0	33	2	0	8	0	0	12	4	1	0	0	13	0	0	10	23	0	1	7	1	0	66	73	2	0	1	5	10	17	0	0	8	27	1	0	0.001388	0.030964	0.078728	0.005555	0	0.022207	0.001446
Otu001385	469	179	5	1	0	66	3	1	12	8	2	0	0	1	0	0	0	0	5	3	15	0	0	0	1	4	16	2	1	5	1	3	0	0	1	12	0	3	1	95	23	0.155148	0.00347	0.000815	0	0.061101	0.001958	0.000673	0.008676
Otu001386	469	1	77	2	38	18	25	2	2	0	31	32	13	28	0	71	0	1	0	0	8	0	1	0	7	11	18	14	0	1	9	18	0	0	30	6	0	3	2	0	0	0.000867	0.053434	0.00163	0.030527	0.016664	0.016318	0.001346	0.001446
Otu001387	468	15	54	5	3	10	0	0	3	1	1	7	20	0	62	0	0	0	33	1	9	5	6	13	6	1	1	7	48	1	0	17	50	1	14	14	0	0	1	16	43	0.013001	0.037473	0.004074	0.00241	0.009258	0	0	0.002169
Otu001388	468	1	93	0	8	1	1	4	1	1	0	0	2	7	0	0	1	9	0	1	0	3	1	249	3	6	38	0	9	2	1	0	5	10	1	9	0	0	0	0	1	0.000867	0.064537	0	0.006427	0.000926	0.000653	0.002692	0.000723
Otu001389	468	1	3	3	2	61	0	2	4	2	85	8	0	1	0	0	0	0	0	1	0	14	43	0	6	2	6	2	4	4	1	39	8	3	19	33	0	2	1	68	40	0.000867	0.002082	0.002444	0.001607	0.056472	0	0.001346	0.002892
Otu001390	468	0	1	0	0	0	1	0	0	2	1	1	0	0	22	151	0	0	0	0	24	29	4	0	36	8	3	19	2	114	0	1	25	3	3	2	0	2	2	0	12	0	0.000694	0	0	0	0.000653	0	0
Otu001391	467	4	1	1	32	1	0	0	2	0	4	9	9	4	0	9	0	1	0	43	8	14	9	0	20	35	3	0	0	7	9	44	24	27	63	19	1	7	19	5	33	0.003467	0.000694	0.000815	0.025707	0.000926	0	0	0.001446
Otu001392	466	133	1	9	3	70	0	0	0	0	2	109	9	13	0	0	2	1	13	1	0	37	0	12	0	0	1	1	5	0	0	4	1	13	24	0	0	2	0	0	0	0.115277	0.000694	0.007333	0.00241	0.064804	0	0	0
Otu001393	465	3	6	14	12	7	6	0	2	1	2	16	10	6	27	41	0	6	1	1	6	15	13	9	9	18	6	3	0	2	1	49	39	31	31	17	13	2	16	13	11	0.0026	0.004164	0.011408	0.00964	0.00648	0.003916	0	0.001446
Otu001394	465	3	0	1	3	0	5	0	0	0	0	8	0	0	25	4	0	0	0	8	0	26	0	0	1	9	4	0	0	1	1	58	32	38	9	19	160	1	23	2	24	0.0026	0	0.000815	0.00241	0	0.003264	0	0
Otu001395	464	9	2	0	1	0	11	0	2	0	4	7	1	43	0	126	0	1	0	0	1	17	36	1	11	41	0	68	2	0	1	1	51	0	1	2	0	0	0	0	24	0.007801	0.001388	0	0.000803	0	0.00718	0	0.001446
Otu001396	464	14	0	0	5	1	0	1	1	1	12	39	31	15	53	5	0	57	0	16	4	0	7	0	27	8	14	1	20	1	12	35	6	36	8	2	0	1	3	25	3	0.012134	0	0	0.004017	0.000926	0	0.000673	0.000723
Otu001397	464	49	41	0	17	0	0	0	0	0	7	0	2	9	3	65	1	0	27	30	1	9	0	0	1	6	1	0	0	0	0	95	18	4	34	3	0	21	11	1	8	0.042471	0.028452	0	0.013657	0	0	0	0
Otu001398	462	1	1	2	0	0	0	2	1	0	0	1	13	50	0	0	74	0	7	0	1	19	55	8	2	0	1	2	2	1	0	10	35	6	50	5	0	20	0	30	63	0.000867	0.000694	0.00163	0	0	0	0.001346	0.000723
Otu001399	462	62	1	23	0	0	0	0	0	1	0	0	22	3	62	0	0	0	0	64	28	49	19	0	9	55	9	0	1	23	0	8	0	1	21	1	0	0	0	0	0	0.053738	0.000694	0.018741	0	0	0	0	0
Otu001400	462	7	0	41	3	44	8	0	0	0	0	0	0	0	1	2	0	0	0	1	3	27	5	1	5	1	1	6	1	0	1	9	9	0	10	19	247	2	8	0	0	0.006067	0	0.033408	0.00241	0.040734	0.005222	0	0
Otu001401	462	0	0	2	1	1	41	31	57	11	1	1	1	0	1	0	0	93	38	6	2	0	0	0	1	0	28	8	0	5	38	0	0	0	1	18	0	0	58	0	18	0	0	0.00163	0.000803	0.000926	0.026762	0.020861	0.041212
Otu001402	462	12	7	4	27	4	12	4	1	0	5	2	18	1	4	2	0	3	2	0	0	1	6	0	0	1	9	3	1	1	0	5	26	52	29	16	140	8	17	38	1	0.010401	0.004858	0.003259	0.02169	0.003703	0.007833	0.002692	0.000723
Otu001403	461	0	0	0	0	11	0	0	0	0	0	0	11	0	0	13	0	0	0	0	0	3	3	0	0	0	0	0	0	0	0	1	1	0	0	414	0	1	1	1	1	0	0	0	0	0.010183	0	0	0
Otu001404	461	2	8	12	39	3	0	6	2	0	2	5	0	0	0	20	1	0	1	1	52	9	51	2	2	15	69	2	40	0	5	70	2	23	9	2	0	2	0	1	3	0.001733	0.005552	0.009778	0.03133	0.002777	0	0.004038	0.001446
Otu001405	461	0	48	11	5	1	1	0	24	1	0	0	0	0	0	0	1	0	0	0	13	51	24	20	40	31	35	0	1	78	7	17	5	0	3	22	1	9	2	1	9	0	0.03331	0.008963	0.004017	0.000926	0.000653	0	0.017353
Otu001406	461	8	1	1	0	173	11	1	1	24	2	73	18	5	2	46	0	1	0	0	12	14	6	1	6	7	0	0	0	0	10	31	0	6	0	1	0	0	0	0	0	0.006934	0.000694	0.000815	0	0.160158	0.00718	0.000673	0.000723
Otu001407	461	7	6	0	2	2	0	1	0	1	4	36	16	5	8	0	0	0	0	1	0	26	53	1	37	25	5	2	2	15	11	99	12	7	33	18	1	2	16	0	7	0.006067	0.004164	0	0.001607	0.001852	0	0.000673	0
Otu001408	461	0	2	2	5	8	30	0	2	0	26	0	14	10	0	2	0	1	1	0	17	1	18	0	2	17	2	2	1	0	3	3	1	36	162	5	0	8	13	33	34	0	0.001388	0.00163	0.004017	0.007406	0.019582	0	0.001446
Otu001409	460	117	2	0	1	12	0	1	3	1	0	5	29	4	0	5	133	2	0	0	0	5	11	1	2	2	1	7	1	0	0	45	16	1	19	1	0	0	4	1	28	0.101409	0.001388	0	0.000803	0.011109	0	0.000673	0.002169
Otu001410	460	0	3	0	0	2	82	5	0	0	0	0	4	0	18	48	153	0	26	5	17	1	1	0	0	0	16	10	0	27	3	0	0	2	0	0	0	7	27	0	3	0	0.002082	0	0	0.001852	0.053524	0.003365	0
Otu001411	460	1	0	1	3	13	43	6	40	2	0	5	37	21	15	1	0	0	0	0	0	11	21	1	16	27	36	6	1	18	0	4	0	40	9	12	0	0	16	3	51	0.000867	0	0.000815	0.00241	0.012035	0.028068	0.004038	0.028921
Otu001412	460	2	2	3	65	76	0	0	0	1	2	65	33	44	50	1	1	1	0	0	0	5	0	0	10	2	0	13	0	3	2	9	0	26	5	20	0	7	8	0	4	0.001733	0.001388	0.002444	0.052217	0.070359	0	0	0
Otu001413	460	8	1	0	2	60	0	1	0	1	0	13	0	38	7	9	0	0	19	0	2	20	4	0	32	21	0	0	34	0	0	45	57	15	26	11	3	2	3	1	25	0.006934	0.000694	0	0.001607	0.055546	0	0.000673	0
Otu001414	459	90	81	1	2	18	0	2	1	1	2	59	18	1	4	1	1	0	22	0	17	18	60	5	1	0	0	12	1	0	0	9	6	1	7	3	0	10	0	0	5	0.078007	0.05621	0.000815	0.001607	0.016664	0	0.001346	0.000723
Otu001415	459	2	1	3	71	27	3	0	0	1	1	57	15	0	74	69	0	0	0	15	0	4	1	15	3	13	11	1	1	0	1	51	0	7	6	1	0	0	1	0	4	0.001733	0.000694	0.002444	0.057037	0.024996	0.001958	0	0
Otu001416	458	0	25	0	1	0	149	1	0	5	0	1	0	0	0	0	0	1	0	0	58	2	127	0	2	0	16	25	2	0	2	13	6	0	0	10	4	7	1	0	0	0	0.017349	0	0.000803	0	0.097257	0.000673	0
Otu001417	458	67	24	0	34	11	44	1	0	0	0	24	58	15	5	8	0	0	30	0	1	12	2	0	6	8	2	0	0	0	1	6	30	1	31	8	0	0	7	9	13	0.058072	0.016655	0	0.027314	0.010183	0.02872	0.000673	0
Otu001418	458	18	98	1	21	13	67	22	0	10	0	0	0	0	64	0	6	86	1	0	5	1	0	0	1	1	5	0	0	0	1	0	3	16	0	0	2	1	15	0	0	0.015601	0.068007	0.000815	0.01687	0.012035	0.043733	0.014805	0
Otu001419	458	2	2	160	2	31	0	0	2	0	0	3	7	0	0	37	0	0	0	15	38	31	6	35	17	9	0	3	0	0	0	38	4	6	5	0	0	0	4	0	1	0.001733	0.001388	0.130373	0.001607	0.028699	0	0	0.001446
Otu001420	457	7	2	45	16	46	1	1	0	2	1	4	5	8	118	30	0	1	5	76	62	4	2	1	0	6	0	1	0	0	0	1	1	0	7	3	0	1	0	0	0	0.006067	0.001388	0.036667	0.012853	0.042585	0.000653	0.000673	0
Otu001421	456	1	3	0	3	6	0	5	5	13	49	0	25	9	0	3	0	1	6	3	0	2	3	3	19	13	3	25	1	33	23	24	2	16	13	8	1	15	55	32	33	0.000867	0.002082	0	0.00241	0.005555	0	0.003365	0.003615
Otu001422	456	0	0	0	1	20	1	0	1	1	0	0	1	0	0	1	0	0	0	0	0	5	0	376	5	0	0	1	0	7	0	1	1	0	1	9	0	0	0	9	15	0	0	0	0.000803	0.018515	0.000653	0	0.000723
Otu001423	455	5	0	9	4	0	21	3	32	1	19	12	14	12	0	0	0	0	1	5	4	14	26	1	7	38	1	52	8	1	16	4	19	15	38	6	5	18	15	11	18	0.004334	0	0.007333	0.003213	0	0.013707	0.002019	0.023137
Otu001424	455	0	0	0	0	4	2	0	0	0	1	13	0	3	83	8	0	7	29	2	41	5	0	0	5	2	5	0	0	1	0	0	0	6	1	211	1	4	1	1	19	0	0	0	0	0.003703	0.001305	0	0
Otu001425	454	23	9	0	3	10	22	0	0	2	13	0	2	6	0	0	0	0	30	40	0	15	20	48	22	22	39	49	12	4	16	0	3	1	3	1	7	7	16	1	8	0.019935	0.006246	0	0.00241	0.009258	0.01436	0	0
Otu001426	454	1	3	1	0	0	109	117	11	1	1	0	1	1	1	1	1	2	1	3	7	2	1	1	0	2	11	24	0	0	27	1	4	0	0	0	0	72	4	43	0	0.000867	0.002082	0.000815	0	0	0.071148	0.078734	0.007953
Otu001427	453	3	14	55	6	42	1	1	0	0	2	19	0	0	53	54	81	0	1	0	1	10	6	6	11	3	2	0	19	36	1	0	0	0	17	1	0	0	1	0	7	0.0026	0.009715	0.044816	0.00482	0.038882	0.000653	0.000673	0
Otu001428	452	0	1	0	0	0	0	3	0	36	14	0	0	0	0	0	0	0	0	3	0	2	4	77	6	10	9	78	32	1	0	32	1	1	5	7	0	17	4	99	10	0	0.000694	0	0	0	0	0.002019	0
Otu001429	452	9	34	0	11	1	1	7	0	3	2	6	9	12	0	40	0	0	0	0	27	11	12	0	13	22	19	2	29	3	25	8	2	2	13	10	0	42	2	58	17	0.007801	0.023594	0	0.008837	0.000926	0.000653	0.004711	0
Otu001430	452	0	1	1	2	35	7	0	0	0	37	4	36	11	0	0	0	1	1	2	0	14	0	0	48	0	1	0	202	0	1	0	22	0	0	1	0	0	23	0	2	0	0.000694	0.000815	0.001607	0.032402	0.004569	0	0
Otu001431	452	2	0	0	0	0	0	0	0	1	24	0	0	0	0	0	0	12	41	43	15	0	0	0	0	1	0	0	162	1	0	6	0	0	2	2	0	14	43	29	54	0.001733	0	0	0	0	0	0	0
Otu001432	452	2	1	0	1	2	0	1	0	1	0	1	0	2	2	0	0	0	22	0	0	111	53	1	13	20	94	71	2	0	1	0	45	0	3	0	0	0	0	0	3	0.001733	0.000694	0	0.000803	0.001852	0	0.000673	0
Otu001433	451	1	10	102	2	24	0	2	7	2	8	1	3	1	6	7	4	25	1	4	15	8	6	0	20	5	6	14	1	0	25	6	7	27	42	12	0	14	19	10	4	0.000867	0.006939	0.083113	0.001607	0.022219	0	0.001346	0.005061
Otu001434	451	22	62	42	3	39	0	15	0	1	0	0	0	11	46	35	0	0	7	0	43	16	16	1	4	2	0	1	0	1	0	24	10	1	10	28	0	0	0	1	10	0.019068	0.043025	0.034223	0.00241	0.036105	0	0.010094	0
Otu001435	451	0	1	2	2	0	1	3	3	1	8	0	0	20	1	1	0	0	0	2	16	39	38	0	6	72	1	127	0	0	0	1	1	32	3	1	0	1	24	27	17	0	0.000694	0.00163	0.001607	0	0.000653	0.002019	0.002169
Otu001436	451	0	1	27	0	10	4	0	2	0	3	1	0	7	2	79	0	0	0	0	0	2	1	0	6	27	0	2	0	1	2	18	3	9	9	13	188	2	8	3	21	0	0.000694	0.022	0	0.009258	0.002611	0	0.001446
Otu001437	451	1	4	0	0	7	4	0	3	0	38	0	32	32	0	1	209	1	3	26	1	5	2	0	19	13	3	0	2	1	3	0	1	0	3	11	0	6	14	6	0	0.000867	0.002776	0	0	0.00648	0.002611	0	0.002169
Otu001438	450	90	3	12	1	18	35	11	9	0	1	14	3	1	83	0	0	1	3	9	0	19	48	2	4	2	1	7	0	0	0	1	38	0	1	11	9	1	4	3	5	0.078007	0.002082	0.009778	0.000803	0.016664	0.022846	0.007402	0.006507
Otu001439	450	3	2	1	17	1	0	1	0	0	2	55	85	14	0	1	1	0	1	13	0	22	20	0	23	6	7	45	5	0	2	20	42	17	0	24	0	1	8	5	6	0.0026	0.001388	0.000815	0.013657	0.000926	0	0.000673	0
Otu001440	450	380	2	1	2	1	0	3	1	0	2	2	0	1	2	2	0	8	29	1	2	1	0	0	1	0	2	1	0	1	0	5	0	0	0	0	0	0	0	0	0	0.329364	0.001388	0.000815	0.001607	0.000926	0	0.002019	0.000723
Otu001441	450	41	1	2	20	8	0	0	2	1	0	42	27	8	40	60	0	0	7	2	0	9	1	9	17	12	0	0	0	4	1	9	5	0	66	13	1	2	2	25	13	0.035537	0.000694	0.00163	0.016067	0.007406	0	0	0.001446
Otu001442	450	15	0	6	6	33	10	2	2	10	2	24	39	3	38	1	1	1	0	68	2	11	36	1	23	7	7	16	1	36	3	0	0	0	22	8	0	1	5	7	3	0.013001	0	0.004889	0.00482	0.03055	0.006527	0.001346	0.001446
Otu001443	450	0	0	24	1	2	0	1	1	26	5	0	0	1	1	0	0	298	0	1	0	8	0	0	0	0	1	0	2	0	7	0	0	35	29	1	0	5	1	0	0	0	0	0.019556	0.000803	0.001852	0	0.000673	0.000723
Otu001444	449	0	1	1	3	0	1	2	1	263	9	0	0	1	0	0	1	0	0	4	0	0	0	0	0	0	1	0	0	1	12	1	0	15	73	0	1	9	0	43	6	0	0.000694	0.000815	0.00241	0	0.000653	0.001346	0.000723
Otu001445	449	3	177	118	7	0	2	1	0	1	1	1	6	0	0	76	0	0	0	0	41	8	3	0	0	1	0	1	0	0	0	0	2	0	0	0	0	0	0	0	0	0.0026	0.122829	0.09615	0.005623	0	0.001305	0.000673	0
Otu001446	448	0	0	0	1	1	1	9	0	1	3	65	7	13	0	1	6	1	16	0	0	38	14	60	28	1	20	19	1	0	0	12	28	0	52	9	0	2	0	0	39	0	0	0	0.000803	0.000926	0.000653	0.006056	0
Otu001447	448	5	1	0	0	1	1	0	0	0	0	0	0	3	32	0	0	0	0	0	0	3	9	0	0	0	0	0	0	0	0	67	11	0	0	50	263	1	0	1	0	0.004334	0.000694	0	0	0.000926	0.000653	0	0
Otu001448	448	29	3	0	26	5	0	0	0	0	2	2	46	34	65	82	0	0	1	0	2	7	11	0	13	7	0	0	0	0	4	17	4	0	25	11	0	0	22	27	3	0.025136	0.002082	0	0.020887	0.004629	0	0	0
Otu001449	447	0	0	2	1	0	3	0	2	2	0	0	1	3	0	0	0	0	5	0	0	22	264	1	8	2	2	8	0	1	11	3	0	3	24	7	0	1	1	70	0	0	0	0.00163	0.000803	0	0.001958	0	0.001446
Otu001450	447	1	2	3	0	38	1	2	1	0	6	57	11	8	21	109	0	0	1	24	1	11	0	10	3	3	0	1	0	1	0	55	11	20	7	6	0	10	15	8	0	0.000867	0.001388	0.002444	0	0.035179	0.000653	0.001346	0.000723
Otu001451	447	1	20	55	4	0	1	0	11	0	2	0	0	1	1	89	1	0	77	42	54	7	5	1	10	15	10	0	0	1	0	8	14	0	5	0	5	1	0	4	2	0.000867	0.013879	0.044816	0.003213	0	0.000653	0	0.007953
Otu001452	446	0	1	0	0	0	1	1	1	3	18	0	0	0	0	5	0	0	33	22	50	0	0	0	8	48	3	1	13	0	56	3	3	14	58	20	0	4	15	6	59	0	0.000694	0	0	0	0.000653	0.000673	0.000723
Otu001453	446	0	1	1	0	1	0	0	1	0	0	0	2	0	398	20	0	1	0	2	0	4	6	0	4	2	1	0	0	0	1	0	0	0	0	0	0	0	0	1	0	0	0.000694	0.000815	0	0.000926	0	0	0.000723
Otu001454	445	96	1	48	69	0	0	0	1	32	30	16	57	0	10	29	0	25	19	0	1	1	1	0	0	1	0	0	1	0	0	2	0	0	1	3	0	0	0	1	0	0.083208	0.000694	0.039112	0.055431	0	0	0	0.000723
Otu001455	445	0	1	1	12	1	1	0	151	6	0	0	1	5	1	22	0	0	0	6	0	6	0	3	18	21	4	5	1	6	1	1	22	22	50	7	0	36	24	6	4	0	0.000694	0.000815	0.00964	0.000926	0.000653	0	0.109177
Otu001456	445	3	34	33	9	19	0	0	1	1	4	34	0	33	0	44	0	0	0	1	17	7	5	0	9	4	2	1	44	1	7	58	11	30	15	0	1	1	13	0	3	0.0026	0.023594	0.026889	0.00723	0.01759	0	0	0.000723
Otu001457	445	38	38	10	8	128	1	1	30	1	5	11	42	4	1	1	0	0	1	0	16	4	0	1	0	1	0	17	0	4	0	27	32	3	8	3	5	1	3	0	0	0.032936	0.02637	0.008148	0.006427	0.118499	0.000653	0.000673	0.021691
Otu001458	445	2	0	199	1	10	1	0	0	1	5	19	3	1	0	2	0	0	0	0	0	44	54	0	28	18	3	3	0	1	0	0	0	2	14	9	0	1	16	2	6	0.001733	0	0.162151	0.000803	0.009258	0.000653	0	0
Otu001459	444	0	47	0	2	2	5	3	0	0	43	5	1	3	26	0	0	10	2	18	5	8	4	0	17	8	2	0	0	11	18	14	10	17	7	6	30	35	14	29	42	0	0.032616	0	0.001607	0.001852	0.003264	0.002019	0
Otu001460	444	2	20	0	33	2	2	1	0	4	1	1	0	24	0	1	1	127	10	0	0	7	1	0	48	10	0	1	1	49	0	0	0	5	0	56	0	1	27	0	9	0.001733	0.013879	0	0.02651	0.001852	0.001305	0.000673	0
Otu001461	443	0	1	3	17	175	0	2	4	2	3	38	60	1	0	0	0	0	1	0	1	10	0	0	6	15	2	1	0	43	2	2	0	0	19	5	0	0	0	0	30	0	0.000694	0.002444	0.013657	0.16201	0	0.001346	0.002892
Otu001462	443	53	2	13	29	4	0	2	2	1	0	1	7	1	3	1	0	0	1	2	0	28	9	0	17	9	6	16	2	0	0	40	27	23	82	20	0	2	18	8	14	0.045938	0.001388	0.010593	0.023297	0.003703	0	0.001346	0.001446
Otu001463	443	10	22	2	13	7	2	1	2	1	4	73	20	20	38	48	1	0	0	4	3	7	3	8	7	5	4	3	5	2	2	40	1	22	9	7	0	13	23	5	6	0.008667	0.015267	0.00163	0.010443	0.00648	0.001305	0.000673	0.001446
Otu001464	443	16	4	5	1	1	7	25	3	26	77	6	3	1	4	0	0	8	5	5	9	6	1	32	4	4	6	4	42	5	99	3	0	4	0	2	0	7	6	4	8	0.013868	0.002776	0.004074	0.000803	0.000926	0.004569	0.016823	0.002169
Otu001465	442	0	1	0	0	1	0	0	1	2	0	2	30	0	1	0	1	0	0	0	0	55	4	277	3	0	1	0	0	0	0	14	1	21	0	4	0	0	0	6	17	0	0.000694	0	0	0.000926	0	0	0.000723
Otu001466	442	1	32	0	6	2	0	1	0	1	0	13	0	13	0	1	0	0	64	1	0	7	10	0	2	3	3	0	0	0	0	23	5	0	1	192	56	0	0	2	3	0.000867	0.022206	0	0.00482	0.001852	0	0.000673	0
Otu001467	442	0	1	0	0	3	0	0	1	2	0	2	6	0	17	15	0	0	0	0	1	3	36	0	2	0	0	15	1	10	0	3	60	2	2	141	1	4	0	109	5	0	0.000694	0	0	0.002777	0	0	0.000723
Otu001468	441	0	8	0	2	1	10	22	96	4	0	0	0	4	6	1	2	2	1	1	18	3	1	0	0	1	13	22	0	49	70	0	1	0	0	8	2	32	51	9	1	0	0.005552	0	0.001607	0.000926	0.006527	0.014805	0.06941
Otu001469	441	0	1	0	34	38	0	2	1	0	11	5	9	17	157	0	0	1	1	1	0	0	0	128	2	5	1	0	0	5	6	0	0	7	4	1	0	0	4	0	0	0	0.000694	0	0.027314	0.035179	0	0.001346	0.000723
Otu001470	441	1	1	7	1	4	0	0	12	0	18	0	56	0	1	0	0	0	0	0	2	21	24	84	11	42	4	4	1	0	1	10	29	12	26	5	0	1	2	24	37	0.000867	0.000694	0.005704	0.000803	0.003703	0	0	0.008676
Otu001471	441	1	4	1	1	0	0	1	0	0	1	0	0	18	0	0	1	0	13	1	0	70	178	0	1	2	65	60	0	1	2	2	0	10	6	0	0	0	0	0	2	0.000867	0.002776	0.000815	0.000803	0	0	0.000673	0
Otu001472	439	7	2	1	1	0	5	0	1	0	1	1	0	0	1	15	62	1	2	0	0	0	0	0	0	0	0	56	0	0	0	0	0	0	0	0	280	0	0	0	3	0.006067	0.001388	0.000815	0.000803	0	0.003264	0	0.000723
Otu001473	439	0	16	22	20	0	2	3	0	112	5	1	18	28	1	1	0	0	0	0	0	11	3	0	63	39	0	3	2	33	0	6	0	4	1	0	0	19	17	3	6	0	0.011103	0.017926	0.016067	0	0.001305	0.002019	0
Otu001474	439	16	1	0	4	1	0	1	0	10	0	1	0	34	0	1	0	0	0	0	0	172	48	0	20	0	45	0	0	0	0	1	15	26	1	0	0	27	0	0	15	0.013868	0.000694	0	0.003213	0.000926	0	0.000673	0
Otu001475	438	27	2	13	8	0	73	1	0	5	1	0	19	0	0	0	0	0	33	0	1	8	14	18	15	10	22	5	74	19	12	8	13	0	6	5	1	23	2	0	0	0.023402	0.001388	0.010593	0.006427	0	0.04765	0.000673	0
Otu001476	438	39	3	0	2	71	1	1	3	5	68	1	0	0	0	0	0	10	1	93	0	0	1	20	3	0	0	1	1	0	0	0	2	23	35	1	0	14	1	0	38	0.033803	0.002082	0	0.001607	0.06573	0.000653	0.000673	0.002169
Otu001477	438	2	0	2	2	0	6	30	0	23	1	0	0	2	0	0	10	0	0	334	0	0	1	3	0	4	0	1	0	2	0	0	0	0	3	0	11	0	0	0	1	0.001733	0	0.00163	0.001607	0	0.003916	0.020188	0
Otu001478	438	5	137	2	0	11	1	1	1	1	1	0	0	17	10	0	0	0	1	0	0	6	9	0	18	13	0	108	0	0	1	49	0	2	10	29	0	0	0	1	4	0.004334	0.095071	0.00163	0	0.010183	0.000653	0.000673	0.000723
Otu001479	438	3	6	1	5	1	1	17	1	12	34	2	6	0	0	0	0	0	12	50	7	2	9	1	4	6	8	6	9	49	26	15	21	9	29	9	1	16	30	19	11	0.0026	0.004164	0.000815	0.004017	0.000926	0.000653	0.01144	0.000723
Otu001480	437	1	0	2	4	1	0	0	1	0	2	54	0	39	0	0	0	1	2	0	0	66	1	0	15	1	39	1	0	1	0	55	3	0	34	30	1	20	10	1	52	0.000867	0	0.00163	0.003213	0.000926	0	0	0.000723
Otu001481	437	0	0	0	0	1	0	0	0	0	2	0	0	0	0	0	0	0	0	0	0	6	0	0	0	0	0	1	0	0	0	7	0	0	1	65	1	1	0	0	352	0	0	0	0	0.000926	0	0	0
Otu001482	436	1	10	0	6	0	0	2	10	2	6	52	0	4	24	0	70	0	11	27	14	13	2	1	7	21	14	2	3	2	11	31	1	16	5	19	0	1	7	28	13	0.000867	0.006939	0	0.00482	0	0	0.001346	0.00723
Otu001483	435	1	0	1	0	2	4	69	4	36	30	0	1	0	0	0	0	1	43	40	16	0	0	0	0	0	0	7	101	3	23	0	3	0	0	2	0	7	22	0	19	0.000867	0	0.000815	0	0.001852	0.002611	0.046433	0.002892
Otu001484	435	1	34	31	14	5	1	0	0	2	1	16	41	23	13	1	0	1	1	2	0	13	14	0	5	18	2	0	1	0	1	16	90	10	20	6	0	3	29	6	14	0.000867	0.023594	0.02526	0.011247	0.004629	0.000653	0	0
Otu001485	435	3	0	1	61	1	0	0	1	0	1	0	10	14	59	31	0	0	8	12	5	10	3	2	1	15	1	7	0	0	10	19	0	3	3	116	0	0	9	18	11	0.0026	0	0.000815	0.049004	0.000926	0	0	0.000723
Otu001486	435	53	1	0	0	1	0	0	0	0	12	1	38	14	164	0	0	95	0	27	1	7	10	0	0	0	1	0	0	0	0	0	0	0	0	4	0	0	6	0	0	0.045938	0.000694	0	0	0.000926	0	0	0
Otu001487	434	1	33	43	13	0	1	74	1	65	17	0	0	2	1	1	3	5	36	0	4	0	3	0	0	0	17	64	0	0	21	0	0	1	15	2	0	0	4	6	1	0.000867	0.0229	0.035038	0.010443	0	0.000653	0.049797	0.000723
Otu001488	434	3	2	9	72	2	0	1	1	0	9	0	1	3	0	0	0	0	0	28	0	7	86	0	2	69	5	0	0	43	1	37	2	3	3	4	0	0	32	0	9	0.0026	0.001388	0.007333	0.057841	0.001852	0	0.000673	0.000723
Otu001489	434	38	2	1	0	2	1	1	3	0	1	0	0	0	272	16	0	0	0	21	0	6	0	1	1	6	0	0	0	0	0	1	0	5	0	56	0	0	0	0	0	0.032936	0.001388	0.000815	0	0.001852	0.000653	0.000673	0.002169
Otu001490	434	19	36	1	6	1	0	0	0	1	4	2	17	9	96	1	0	0	45	1	74	11	0	0	26	26	11	0	0	10	1	1	0	9	1	8	0	0	10	0	7	0.016468	0.024982	0.000815	0.00482	0.000926	0	0	0
Otu001491	433	2	56	17	31	9	1	0	0	2	7	10	19	6	37	1	0	1	14	1	0	13	42	0	8	5	1	0	1	5	2	25	0	13	12	5	56	5	4	14	8	0.001733	0.038861	0.013852	0.024904	0.008332	0.000653	0	0
Otu001492	433	0	5	0	2	0	0	2	21	81	36	1	0	0	0	0	0	0	3	0	0	4	0	11	2	4	2	5	68	15	19	27	0	0	64	1	0	57	3	0	0	0	0.00347	0	0.001607	0	0	0.001346	0.015184
Otu001493	433	25	5	144	6	1	24	3	0	1	5	1	3	2	2	0	0	2	1	0	2	15	21	0	8	20	2	1	0	19	2	6	11	28	21	6	0	6	4	2	34	0.021669	0.00347	0.117336	0.00482	0.000926	0.015666	0.002019	0
Otu001494	433	0	0	0	0	46	0	0	0	0	0	1	12	2	4	61	0	0	0	0	15	34	54	0	6	9	4	0	0	1	0	3	87	7	1	5	0	42	0	5	34	0	0	0	0	0.042585	0	0	0
Otu001495	432	0	1	84	50	1	3	2	0	2	0	23	1	19	0	49	0	0	0	86	0	3	10	0	10	11	0	1	0	13	0	0	0	21	0	17	1	3	1	2	18	0	0.000694	0.068446	0.040167	0.000926	0.001958	0.001346	0
Otu001496	431	2	3	0	0	1	2	1	1	0	1	0	0	1	1	0	0	0	0	0	0	100	37	3	9	9	73	55	0	1	1	17	2	0	0	0	98	0	0	2	11	0.001733	0.002082	0	0	0.000926	0.001305	0.000673	0.000723
Otu001497	431	1	1	36	1	0	1	0	1	0	1	0	9	0	0	0	0	0	0	0	0	27	43	0	30	38	23	0	0	155	0	0	15	21	1	4	0	0	11	0	12	0.000867	0.000694	0.029334	0.000803	0	0.000653	0	0.000723
Otu001498	431	107	8	0	1	0	9	1	3	2	2	22	2	26	0	1	0	3	19	1	1	82	6	0	2	0	19	2	41	23	0	2	0	0	0	2	0	9	4	0	31	0.092742	0.005552	0	0.000803	0	0.005875	0.000673	0.002169
Otu001499	430	3	0	2	116	6	0	0	1	0	3	0	1	76	0	0	0	0	1	1	0	7	2	1	26	23	3	0	124	14	1	2	0	0	2	1	0	8	2	0	4	0.0026	0	0.00163	0.093188	0.005555	0	0	0.000723
Otu001500	430	1	9	1	1	18	20	97	94	3	3	12	12	8	16	7	2	0	0	17	3	4	9	1	1	1	8	8	0	0	2	1	20	2	2	2	2	20	10	3	10	0.000867	0.006246	0.000815	0.000803	0.016664	0.013055	0.065275	0.067964
Otu001501	430	114	9	18	0	36	24	0	1	0	1	0	7	5	1	27	0	0	1	0	2	7	1	0	4	19	0	18	0	0	4	68	0	8	2	2	1	10	12	10	18	0.098809	0.006246	0.014667	0	0.033328	0.015666	0	0.000723
Otu001502	430	36	21	19	6	6	5	0	0	0	12	6	98	22	5	7	0	0	3	10	0	14	2	2	40	6	24	0	7	40	0	1	8	10	2	2	3	0	11	0	2	0.031203	0.014573	0.015482	0.00482	0.005555	0.003264	0	0
Otu001503	429	15	1	0	14	1	0	1	0	0	0	2	4	5	15	2	0	0	83	0	1	2	55	0	1	2	4	7	0	2	0	7	1	0	1	113	0	4	0	83	3	0.013001	0.000694	0	0.011247	0.000926	0	0.000673	0
Otu001504	429	41	2	20	1	0	1	0	20	0	20	74	0	1	13	0	0	0	0	103	0	7	0	0	12	29	0	0	1	1	3	29	33	0	13	3	0	0	0	0	2	0.035537	0.001388	0.016297	0.000803	0	0.000653	0	0.01446
Otu001505	428	49	1	1	34	0	17	0	2	0	0	27	2	25	2	18	0	0	0	6	0	15	4	14	10	8	1	0	9	19	8	10	44	22	32	19	0	0	2	0	27	0.042471	0.000694	0.000815	0.027314	0	0.011096	0	0.001446
Otu001506	428	8	27	71	2	1	14	14	36	21	8	6	3	1	1	6	2	2	0	1	24	14	10	0	1	0	14	9	40	13	3	3	6	1	0	9	0	3	1	42	11	0.006934	0.018737	0.057853	0.001607	0.000926	0.009138	0.009421	0.026029
Otu001507	427	0	1	0	4	0	0	0	1	0	1	42	78	5	21	0	1	0	2	0	0	0	0	0	81	48	0	0	82	0	1	0	0	23	0	11	0	0	2	1	22	0	0.000694	0	0.003213	0	0	0	0.000723
Otu001508	426	2	2	1	1	0	1	1	1	0	0	0	1	1	1	0	0	0	0	0	1	25	76	55	129	1	9	2	0	79	1	0	0	6	4	9	0	0	6	1	10	0.001733	0.001388	0.000815	0.000803	0	0.000653	0.000673	0.000723
Otu001509	424	253	9	27	30	3	22	0	13	1	1	0	7	2	2	1	1	0	0	1	0	23	3	2	0	0	9	0	1	0	0	3	0	1	0	4	0	0	0	0	5	0.219287	0.006246	0.022	0.0241	0.002777	0.01436	0	0.009399
Otu001510	424	0	96	1	20	2	9	61	26	13	3	1	3	2	12	0	8	1	47	0	2	2	3	1	2	0	7	15	1	22	8	1	2	15	1	13	2	0	19	0	3	0	0.066619	0.000815	0.016067	0.001852	0.005875	0.041049	0.018799
Otu001511	424	33	3	2	2	111	0	0	1	0	1	26	46	9	1	0	0	82	0	0	0	0	0	0	0	26	0	0	3	0	0	0	0	31	4	4	0	0	17	0	22	0.028603	0.002082	0.00163	0.001607	0.102761	0	0	0.000723
Otu001512	423	1	1	1	0	27	0	1	2	2	0	0	0	1	0	0	366	0	0	1	1	1	0	1	0	1	0	0	1	0	0	0	0	0	7	8	0	0	0	0	0	0.000867	0.000694	0.000815	0	0.024996	0	0.000673	0.001446
Otu001513	423	0	0	0	1	0	2	26	13	14	49	0	14	1	37	0	34	0	0	92	64	3	1	1	3	1	0	1	1	16	37	0	0	0	0	1	0	5	3	3	0	0	0	0	0.000803	0	0.001305	0.017496	0.009399
Otu001514	423	16	4	10	29	1	0	3	3	22	2	2	38	3	4	1	0	52	13	4	2	3	1	17	26	0	2	0	17	3	3	0	13	43	11	19	0	29	10	1	16	0.013868	0.002776	0.008148	0.023297	0.000926	0	0.002019	0.002169
Otu001515	423	0	1	2	0	0	1	17	34	5	1	0	1	0	1	0	0	2	0	14	72	6	0	1	0	3	0	43	0	1	47	0	1	0	0	0	3	61	0	104	2	0	0.000694	0.00163	0	0	0.000653	0.01144	0.024583
Otu001516	422	0	30	2	0	0	13	1	61	1	4	0	3	23	0	2	0	0	1	0	4	1	0	0	16	6	12	85	20	112	1	0	1	1	6	0	0	1	14	1	0	0	0.020818	0.00163	0	0	0.008486	0.000673	0.044104
Otu001517	421	13	6	24	3	27	13	0	2	1	6	2	18	12	8	87	1	1	8	18	3	2	4	9	2	19	10	0	2	13	2	37	1	4	44	0	0	0	2	17	0	0.011268	0.004164	0.019556	0.00241	0.024996	0.008486	0	0.001446
Otu001518	421	0	80	0	1	1	124	2	0	0	5	1	0	0	30	0	0	0	0	13	22	1	52	0	1	18	7	18	1	0	5	1	0	4	2	8	2	3	8	4	7	0	0.055516	0	0.000803	0.000926	0.080939	0.001346	0
Otu001519	421	245	50	0	0	24	34	0	0	8	4	0	0	6	0	0	0	0	1	0	43	0	1	0	1	0	0	0	0	1	1	0	0	0	0	0	1	0	0	0	1	0.212353	0.034697	0	0	0.022219	0.022193	0	0
Otu001520	420	0	0	0	1	2	0	0	0	0	0	0	0	0	0	0	0	0	1	0	0	1	0	235	15	0	0	0	1	0	0	0	10	0	1	111	0	0	0	15	27	0	0	0	0.000803	0.001852	0	0	0
Otu001521	420	8	27	2	0	8	10	5	8	2	5	14	0	1	9	0	0	0	0	26	11	8	14	1	10	18	22	1	0	29	0	7	22	49	24	18	0	6	49	1	5	0.006934	0.018737	0.00163	0	0.007406	0.006527	0.003365	0.005784
Otu001522	420	2	0	4	0	1	2	0	2	1	1	1	3	18	0	0	0	0	0	0	0	1	0	348	2	1	2	0	0	0	0	0	0	15	0	1	0	1	10	4	0	0.001733	0	0.003259	0	0.000926	0.001305	0	0.001446
Otu001523	420	0	2	0	0	1	0	0	0	0	15	0	0	0	183	1	0	1	0	2	1	18	135	0	24	4	10	0	0	1	0	12	2	4	0	0	0	0	0	2	2	0	0.001388	0	0	0.000926	0	0	0
Otu001524	419	24	3	21	31	0	11	0	1	2	2	32	41	3	0	1	2	1	8	0	0	21	10	1	7	4	8	10	4	93	6	8	29	5	2	13	0	4	8	0	3	0.020802	0.002082	0.017111	0.024904	0	0.00718	0	0.000723
Otu001525	418	1	3	0	32	1	0	4	3	0	7	0	16	25	0	1	2	0	1	0	0	63	0	38	31	7	31	13	0	65	1	17	6	2	15	13	0	4	0	0	16	0.000867	0.002082	0	0.025707	0.000926	0	0.002692	0.002169
Otu001526	418	5	43	2	2	4	2	8	22	2	1	0	5	24	4	1	5	0	0	31	0	3	0	0	26	23	5	4	3	25	1	11	55	7	42	8	0	12	13	9	10	0.004334	0.02984	0.00163	0.001607	0.003703	0.001305	0.005384	0.015907
Otu001527	417	1	21	1	1	1	1	0	0	1	14	1	4	4	1	1	114	0	1	0	0	10	36	0	4	32	0	33	0	54	2	0	39	32	0	4	0	0	3	0	1	0.000867	0.014573	0.000815	0.000803	0.000926	0.000653	0	0
Otu001528	417	13	0	4	1	2	0	3	0	1	9	18	149	61	0	0	0	0	1	15	6	2	0	1	37	4	3	1	0	0	1	37	1	1	0	22	0	0	17	0	7	0.011268	0	0.003259	0.000803	0.001852	0	0.002019	0
Otu001529	417	0	1	0	3	0	2	1	53	3	2	0	1	0	0	0	1	1	0	0	0	17	75	0	22	15	0	87	0	50	1	0	56	0	8	2	0	0	11	1	4	0	0.000694	0	0.00241	0	0.001305	0.000673	0.03832
Otu001530	417	0	8	3	0	2	0	49	2	127	9	0	0	20	6	2	2	43	79	0	2	0	3	0	0	15	1	0	0	4	15	0	0	1	0	1	0	0	13	7	3	0	0.005552	0.002444	0	0.001852	0	0.032974	0.001446
Otu001531	416	1	0	0	1	0	0	3	0	0	0	78	0	0	0	0	1	0	0	0	0	0	116	1	2	43	0	3	2	0	0	1	0	0	152	0	1	1	2	4	4	0.000867	0	0	0.000803	0	0	0.002019	0
Otu001532	416	14	25	52	18	5	49	0	76	0	2	2	32	9	1	1	2	0	0	0	0	15	34	0	13	1	36	7	3	5	0	0	1	0	1	1	0	0	1	0	10	0.012134	0.017349	0.042371	0.01446	0.004629	0.031984	0	0.05495
Otu001533	415	0	0	4	4	0	102	2	2	12	29	1	0	9	8	1	1	0	0	1	1	25	2	0	16	32	4	0	14	1	2	5	1	28	26	14	3	4	32	16	13	0	0	0.003259	0.003213	0	0.066579	0.001346	0.001446
Otu001534	415	0	1	19	2	0	1	23	2	1	1	0	2	3	3	0	0	2	0	0	1	163	1	0	1	1	4	5	49	0	0	0	111	0	0	1	0	1	0	2	15	0	0.000694	0.015482	0.001607	0	0.000653	0.015478	0.001446
Otu001535	415	36	6	12	2	22	19	0	0	11	11	5	22	3	65	56	0	1	0	0	1	10	6	5	7	7	12	13	0	0	8	12	3	4	23	3	5	0	8	5	12	0.031203	0.004164	0.009778	0.001607	0.020367	0.012402	0	0
Otu001536	415	0	0	0	30	52	19	1	1	0	2	31	79	10	29	0	0	0	0	0	0	33	1	0	1	1	10	0	0	1	0	0	38	0	60	10	0	5	0	1	0	0	0	0	0.0241	0.04814	0.012402	0.000673	0.000723
Otu001537	414	13	7	46	15	178	0	0	1	1	1	20	16	12	1	2	0	0	0	0	0	22	1	2	14	18	2	12	1	4	2	1	0	0	12	1	0	5	3	1	0	0.011268	0.004858	0.037482	0.01205	0.164787	0	0	0.000723
Otu001538	414	1	5	0	0	18	0	1	0	1	0	0	16	11	0	29	0	0	16	0	0	7	0	0	8	15	0	0	23	0	0	17	53	50	3	51	39	0	8	0	42	0.000867	0.00347	0	0	0.016664	0	0.000673	0
Otu001539	413	7	11	0	1	14	2	7	0	2	8	0	2	1	6	2	1	0	6	0	10	31	18	0	8	22	5	0	0	1	0	27	23	1	11	25	2	2	2	123	32	0.006067	0.007633	0	0.000803	0.012961	0.001305	0.004711	0
Otu001540	412	0	3	1	2	7	14	47	56	5	21	0	1	0	0	0	0	1	7	1	14	10	1	0	10	0	28	16	1	0	19	5	11	21	17	10	0	31	32	18	2	0	0.002082	0.000815	0.001607	0.00648	0.009138	0.031628	0.040489
Otu001541	412	0	1	1	1	37	1	1	0	0	3	3	20	2	3	0	0	21	82	1	0	21	18	0	5	14	2	11	1	1	0	1	6	4	48	7	0	0	7	0	89	0	0.000694	0.000815	0.000803	0.034254	0.000653	0.000673	0
Otu001542	412	63	5	0	0	10	0	0	0	0	1	19	6	19	70	0	0	0	0	0	0	115	55	0	0	2	18	1	1	4	1	0	1	0	0	0	0	20	1	0	0	0.054605	0.00347	0	0	0.009258	0	0	0
Otu001543	412	0	0	0	0	0	5	0	0	0	0	0	0	0	0	0	0	0	0	0	0	0	0	0	0	0	0	0	0	0	0	0	0	0	1	1	404	1	0	0	0	0	0	0	0	0	0.003264	0	0
Otu001544	412	0	1	0	1	1	0	0	21	1	2	3	0	0	2	179	0	0	1	9	28	15	28	0	1	63	0	1	0	1	41	0	0	0	0	3	0	0	8	0	2	0	0.000694	0	0.000803	0.000926	0	0	0.015184
Otu001545	412	20	1	0	0	53	43	1	5	6	2	4	0	3	0	0	0	0	18	2	13	3	32	99	11	11	2	4	0	0	9	18	10	0	0	33	1	8	0	0	0	0.017335	0.000694	0	0	0.049066	0.028068	0.000673	0.003615
Otu001546	412	3	28	0	0	31	0	0	0	0	2	0	0	13	0	87	0	0	0	85	21	3	11	0	24	13	0	0	0	51	4	0	8	0	6	0	0	0	11	0	11	0.0026	0.019431	0	0	0.028699	0	0	0
Otu001547	411	0	0	0	4	1	10	1	0	10	20	0	1	1	0	0	1	0	0	1	3	1	0	0	2	0	0	0	121	0	8	0	0	4	90	2	0	1	1	113	15	0	0	0	0.003213	0.000926	0.006527	0.000673	0
Otu001548	410	5	6	2	21	17	0	30	13	1	1	1	2	8	7	20	0	0	2	1	19	11	3	1	14	5	7	0	0	70	3	6	2	24	8	13	2	4	34	12	35	0.004334	0.004164	0.00163	0.01687	0.015738	0	0.020188	0.009399
Otu001549	410	21	35	5	18	18	0	1	2	0	12	10	42	17	40	27	0	1	2	0	9	1	37	0	18	3	1	0	29	1	1	1	8	0	9	21	0	4	0	4	12	0.018202	0.024288	0.004074	0.01446	0.016664	0	0.000673	0.001446
Otu001550	408	100	6	1	5	11	2	0	0	0	21	21	15	15	0	0	0	1	0	14	16	9	0	3	8	7	0	5	0	20	4	3	30	4	48	5	23	0	6	2	3	0.086675	0.004164	0.000815	0.004017	0.010183	0.001305	0	0
Otu001551	408	0	0	0	0	0	2	1	0	0	2	0	0	0	0	0	0	0	0	0	2	23	1	150	12	23	0	2	18	50	20	1	0	17	12	7	0	0	13	0	52	0	0	0	0	0	0.001305	0.000673	0
Otu001552	408	0	0	1	6	0	47	5	0	37	0	0	0	0	1	0	0	1	1	2	2	0	13	0	18	10	6	88	1	0	103	0	0	0	0	0	0	8	0	35	23	0	0	0.000815	0.00482	0	0.030678	0.003365	0
Otu001553	408	0	0	0	1	41	0	1	0	0	0	0	1	0	1	362	0	0	0	0	0	0	0	0	0	0	0	0	0	0	0	0	0	0	0	1	0	0	0	0	0	0	0	0	0.000803	0.037957	0	0.000673	0
Otu001554	408	1	3	1	65	3	0	2	4	1	1	27	47	0	11	41	0	24	4	1	1	6	0	71	4	12	2	5	1	0	1	0	0	2	5	20	0	0	6	32	4	0.000867	0.002082	0.000815	0.052217	0.002777	0	0.001346	0.002892
Otu001555	407	0	1	0	0	0	1	20	7	0	0	0	22	3	33	86	0	0	0	120	6	2	0	0	0	15	1	0	0	0	1	5	0	0	32	7	0	0	20	6	19	0	0.000694	0	0	0	0.000653	0.013459	0.005061
Otu001556	407	0	0	0	1	2	1	1	0	0	1	24	15	69	0	0	0	0	0	90	0	21	25	0	19	77	1	0	0	0	0	1	4	31	11	10	0	1	1	1	0	0	0	0	0.000803	0.001852	0.000653	0.000673	0
Otu001557	407	14	1	8	2	1	1	0	2	6	11	0	0	38	0	0	0	2	1	6	2	1	21	61	18	4	15	1	31	8	5	4	9	39	23	27	1	7	35	1	1	0.012134	0.000694	0.006519	0.001607	0.000926	0.000653	0	0.001446
Otu001558	406	18	2	110	2	4	1	2	22	0	2	0	23	1	31	72	0	0	0	0	23	3	33	0	1	15	10	0	3	1	2	0	0	1	1	14	0	0	6	0	3	0.015601	0.001388	0.089631	0.001607	0.003703	0.000653	0.001346	0.015907
Otu001559	406	0	1	1	6	36	4	5	1	0	3	51	21	65	30	1	2	0	13	0	0	0	0	0	8	3	0	0	0	0	1	8	2	6	4	5	98	0	15	3	13	0	0.000694	0.000815	0.00482	0.033328	0.002611	0.003365	0.000723
Otu001560	405	0	63	0	18	0	0	0	46	7	4	14	2	5	0	0	1	0	0	28	0	4	0	0	7	27	10	0	34	0	28	11	12	0	50	1	0	30	2	0	1	0	0.043719	0	0.01446	0	0	0	0.033259
Otu001561	405	0	0	0	0	0	0	68	1	14	142	0	1	0	1	0	1	0	58	7	25	1	1	1	0	2	1	3	0	2	73	0	0	0	0	0	0	2	0	0	1	0	0	0	0	0	0	0.04576	0.000723
Otu001562	404	11	1	1	0	20	7	0	1	0	1	54	10	0	27	133	8	0	9	24	6	2	0	0	3	9	0	0	0	0	8	39	0	2	11	14	0	2	0	0	1	0.009534	0.000694	0.000815	0	0.018515	0.004569	0	0.000723
Otu001563	404	0	3	0	14	1	2	0	1	0	2	0	1	3	0	0	2	0	0	5	0	5	4	1	58	39	0	0	2	98	6	8	7	7	9	30	0	7	42	10	37	0	0.002082	0	0.011247	0.000926	0.001305	0	0.000723
Otu001564	404	0	1	1	180	0	1	0	2	0	0	0	22	73	1	0	0	0	71	0	0	5	30	1	5	1	0	0	0	9	0	0	0	0	1	0	0	0	0	0	0	0	0.000694	0.000815	0.144602	0	0.000653	0	0.001446
Otu001565	403	43	0	3	0	1	1	0	0	0	0	44	20	0	0	0	0	0	1	1	1	38	84	0	26	37	8	0	2	0	0	1	0	42	4	3	0	14	0	11	18	0.03727	0	0.002444	0	0.000926	0.000653	0	0
Otu001566	403	8	4	0	31	18	0	0	0	1	1	4	25	15	6	0	0	1	0	1	5	13	0	0	4	20	0	0	54	0	0	18	52	23	21	52	0	5	1	0	20	0.006934	0.002776	0	0.024904	0.016664	0	0	0
Otu001567	403	24	1	0	0	57	0	1	0	0	4	94	2	0	0	0	73	0	0	0	0	10	17	0	34	6	0	0	1	1	0	0	29	3	0	35	0	0	0	0	11	0.020802	0.000694	0	0	0.052769	0	0.000673	0
Otu001568	403	9	4	53	3	1	17	0	0	1	2	2	1	6	55	100	0	0	27	0	5	20	5	0	5	5	0	15	2	0	0	1	6	6	17	3	1	3	10	15	3	0.007801	0.002776	0.043186	0.00241	0.000926	0.011096	0	0
Otu001569	403	0	5	2	55	1	2	38	0	13	1	0	0	0	0	0	25	2	0	0	3	0	5	0	3	1	26	12	8	10	100	0	0	10	1	13	1	1	57	5	3	0	0.00347	0.00163	0.044184	0.000926	0.001305	0.025572	0
Otu001570	400	1	2	0	0	0	0	1	0	0	0	0	0	2	0	2	0	0	0	0	2	4	116	0	35	15	5	6	5	5	1	1	163	1	1	0	0	7	1	0	24	0.000867	0.001388	0	0	0	0	0.000673	0
Otu001571	400	58	51	2	28	67	12	0	1	2	1	2	51	25	5	27	2	0	0	5	0	1	1	1	1	2	0	0	1	0	1	0	4	1	8	13	0	0	2	0	25	0.050271	0.035391	0.00163	0.022494	0.062027	0.007833	0	0.000723
Otu001572	400	13	2	20	0	8	24	44	0	1	3	0	0	0	0	0	0	213	1	1	0	1	1	0	0	0	1	0	1	4	1	0	0	60	0	0	1	0	0	0	0	0.011268	0.001388	0.016297	0	0.007406	0.015666	0.029609	0
Otu001573	400	1	1	12	43	15	89	1	0	0	0	1	10	21	1	0	0	0	0	1	0	0	6	0	8	128	0	1	1	1	32	0	0	0	25	0	2	0	0	0	0	0.000867	0.000694	0.009778	0.034544	0.013887	0.058093	0.000673	0
Otu001574	400	35	6	1	0	0	43	0	3	1	2	10	38	0	3	0	0	2	0	1	0	15	1	0	15	1	0	10	5	0	0	0	2	7	4	36	0	29	1	5	124	0.030336	0.004164	0.000815	0	0	0.028068	0	0.002169
Otu001575	399	109	3	56	5	1	0	0	13	1	7	19	18	0	1	0	0	1	0	2	0	23	3	0	8	1	10	4	0	0	0	15	3	0	5	4	0	13	0	54	20	0.094475	0.002082	0.04563	0.004017	0.000926	0	0	0.009399
Otu001576	399	0	1	0	2	0	0	1	0	1	0	26	4	0	0	1	211	0	1	0	0	12	51	7	5	2	0	0	0	0	0	0	35	0	23	0	0	7	0	0	9	0	0.000694	0	0.001607	0	0	0.000673	0
Otu001577	399	0	0	0	0	0	6	0	0	1	0	0	23	0	0	0	0	0	0	0	0	0	1	0	0	0	0	0	0	0	0	31	19	1	1	17	295	2	1	0	1	0	0	0	0	0	0.003916	0	0
Otu001578	399	0	0	0	15	0	0	1	0	1	0	0	0	0	0	0	0	0	0	0	0	5	69	257	6	18	0	0	0	0	0	0	12	0	13	0	0	0	0	2	0	0	0	0	0.01205	0	0	0.000673	0
Otu001579	398	1	11	0	1	1	0	1	1	11	2	0	0	1	0	0	262	0	0	1	0	3	53	1	10	3	0	0	0	2	0	0	1	0	26	5	0	0	1	0	0	0.000867	0.007633	0	0.000803	0.000926	0	0.000673	0.000723
Otu001580	398	21	2	1	0	0	0	1	0	0	0	0	0	0	39	1	0	0	0	0	31	9	127	0	29	34	1	15	44	0	0	16	0	11	3	4	0	0	2	5	2	0.018202	0.001388	0.000815	0	0	0	0.000673	0
Otu001581	398	2	0	2	17	41	2	2	2	0	2	17	11	25	3	53	0	3	0	0	1	15	15	3	17	23	16	0	0	1	0	10	19	32	12	20	0	13	6	6	7	0.001733	0	0.00163	0.013657	0.037957	0.001305	0.001346	0.001446
Otu001582	398	1	0	0	2	1	1	1	0	0	1	20	0	1	13	11	0	1	5	1	4	0	1	315	3	2	0	0	0	0	0	6	0	0	0	7	0	0	0	0	1	0.000867	0	0	0.001607	0.000926	0.000653	0.000673	0
Otu001583	398	36	86	0	1	14	65	0	0	0	9	25	7	10	0	0	0	0	44	0	0	47	0	1	28	1	1	1	0	0	0	1	0	0	11	4	0	0	0	1	5	0.031203	0.05968	0	0.000803	0.012961	0.042428	0	0
Otu001584	398	64	1	14	42	44	11	1	3	1	2	0	37	13	4	2	0	0	13	0	2	8	0	1	5	0	0	0	0	125	1	0	0	0	2	0	0	2	0	0	0	0.055472	0.000694	0.011408	0.03374	0.040734	0.00718	0.000673	0.002169
Otu001585	397	0	1	1	0	45	10	0	2	1	33	0	2	7	1	0	0	0	0	0	0	22	7	0	8	5	40	0	1	1	59	17	63	2	1	2	1	0	4	0	61	0	0.000694	0.000815	0	0.04166	0.006527	0	0.001446
Otu001586	397	44	1	1	1	0	2	1	0	0	3	1	1	0	0	3	0	1	0	20	1	2	46	0	0	9	1	0	161	0	0	14	4	0	20	0	0	0	7	53	0	0.038137	0.000694	0.000815	0.000803	0	0.001305	0.000673	0
Otu001587	396	29	18	1	10	8	20	1	1	0	9	2	31	15	48	0	0	7	1	0	2	19	0	0	38	11	0	1	0	20	0	3	14	1	32	9	1	7	1	2	34	0.025136	0.012491	0.000815	0.008033	0.007406	0.013055	0.000673	0.000723
Otu001588	396	130	1	6	0	2	27	23	1	4	1	0	18	0	0	46	12	4	2	8	1	1	6	0	0	2	0	0	1	1	2	19	7	0	1	2	63	1	1	1	2	0.112677	0.000694	0.004889	0	0.001852	0.017624	0.015478	0.000723
Otu001589	396	0	1	0	0	1	1	0	1	2	2	34	21	0	0	1	1	0	0	0	0	11	0	0	15	3	1	1	0	0	0	62	0	20	22	28	34	39	3	71	21	0	0.000694	0	0	0.000926	0.000653	0	0.000723
Otu001590	395	1	13	23	2	8	0	25	5	0	8	6	8	14	0	0	0	1	5	0	0	3	12	0	7	9	44	20	2	17	19	3	1	4	55	18	16	3	19	6	18	0.000867	0.009021	0.018741	0.001607	0.007406	0	0.016823	0.003615
Otu001591	395	0	0	0	0	0	10	0	0	0	0	0	0	0	0	0	0	0	0	0	0	0	1	0	0	8	0	0	0	0	0	0	0	0	0	2	364	4	2	1	3	0	0	0	0	0	0.006527	0	0
Otu001592	395	3	11	0	20	0	0	9	1	37	9	1	3	3	19	2	1	7	3	4	0	2	7	0	27	6	7	3	55	73	26	12	3	13	5	0	0	3	2	4	14	0.0026	0.007633	0	0.016067	0	0	0.006056	0.000723
Otu001593	394	11	2	0	1	53	0	2	0	1	10	1	8	7	0	7	0	0	0	49	6	20	31	0	15	19	2	0	35	14	9	13	0	5	35	21	0	0	6	1	10	0.009534	0.001388	0	0.000803	0.049066	0	0.001346	0
Otu001594	394	7	2	0	1	0	0	1	0	0	0	0	1	0	0	0	0	0	0	0	0	179	11	0	7	8	24	0	0	1	1	1	99	0	0	7	0	34	0	0	10	0.006067	0.001388	0	0.000803	0	0	0.000673	0
Otu001595	392	0	0	0	0	0	1	0	0	0	0	3	13	0	0	0	0	0	0	0	0	4	20	0	0	0	0	2	0	0	0	46	74	0	1	5	132	86	1	3	1	0	0	0	0	0	0.000653	0	0
Otu001596	392	0	0	0	0	4	9	4	1	7	8	0	1	13	18	0	1	27	2	1	1	5	0	0	19	21	1	1	31	56	16	10	1	11	37	4	9	36	12	21	4	0	0	0	0	0.003703	0.005875	0.002692	0.000723
Otu001597	392	17	11	0	115	2	1	0	0	2	0	0	26	2	38	0	0	0	12	0	1	26	23	39	4	8	2	1	0	0	4	0	0	2	9	13	5	2	0	27	0	0.014735	0.007633	0	0.092384	0.001852	0.000653	0	0
Otu001598	392	29	8	16	1	12	5	1	1	0	6	1	37	8	7	89	0	1	22	31	4	5	7	13	5	19	4	0	0	2	0	20	0	4	18	0	0	0	0	16	0	0.025136	0.005552	0.013037	0.000803	0.011109	0.003264	0.000673	0.000723
Otu001599	391	1	2	0	0	0	0	0	1	0	2	0	0	1	1	1	0	374	0	1	0	1	0	0	1	1	0	1	2	1	0	0	0	0	0	0	0	0	0	0	0	0.000867	0.001388	0	0	0	0	0	0.000723
Otu001600	391	0	2	1	1	0	1	9	40	2	8	0	1	0	0	1	0	0	6	8	7	4	4	0	5	28	60	42	22	18	42	6	5	8	3	5	0	36	10	3	3	0	0.001388	0.000815	0.000803	0	0.000653	0.006056	0.028921
Otu001601	391	4	0	0	3	0	0	0	0	0	0	0	0	0	0	0	0	0	0	0	0	0	0	0	0	0	0	0	0	0	0	1	1	2	375	2	0	1	1	0	1	0.003467	0	0	0.00241	0	0	0	0
Otu001602	391	2	3	1	0	10	0	0	152	0	2	0	1	16	1	1	0	0	0	0	4	17	36	1	4	9	0	3	0	1	0	59	23	10	1	2	1	0	23	7	1	0.001733	0.002082	0.000815	0	0.009258	0	0	0.1099
Otu001603	390	1	1	0	0	1	65	1	109	0	1	0	46	1	0	1	0	0	1	0	0	2	1	1	0	0	9	1	0	132	0	0	0	0	0	0	9	3	0	4	0	0.000867	0.000694	0	0	0.000926	0.042428	0.000673	0.07881
Otu001604	390	0	0	1	0	0	2	153	12	0	0	0	0	1	0	0	1	0	0	0	110	0	0	0	2	0	1	18	1	0	0	0	0	0	0	0	0	87	1	0	0	0	0	0.000815	0	0	0.001305	0.10296	0.008676
Otu001605	390	6	3	2	53	0	34	15	1	0	15	1	14	2	0	0	0	0	0	5	9	1	23	0	9	29	6	25	0	8	1	4	1	17	18	12	1	9	17	44	5	0.0052	0.002082	0.00163	0.042577	0	0.022193	0.010094	0.000723
Otu001606	390	28	4	35	90	1	0	0	1	0	3	4	18	0	0	146	0	0	0	16	0	2	0	1	2	20	9	0	0	0	1	0	9	0	0	0	0	0	0	0	0	0.024269	0.002776	0.028519	0.072301	0.000926	0	0	0.000723
Otu001607	390	97	27	2	2	3	0	0	0	1	1	16	79	37	0	0	1	0	30	1	0	0	1	1	2	0	2	0	0	0	0	0	24	24	0	2	0	14	23	0	0	0.084074	0.018737	0.00163	0.001607	0.002777	0	0	0
Otu001608	389	1	0	0	0	0	0	0	0	79	1	0	4	2	0	1	0	0	0	0	0	31	9	0	8	1	0	0	0	0	17	137	47	8	5	1	1	23	1	1	11	0.000867	0	0	0	0	0	0	0
Otu001609	388	11	4	1	41	12	48	0	1	0	4	95	11	21	11	5	0	31	46	0	20	2	0	0	0	6	0	0	0	0	0	0	0	13	0	2	0	1	2	0	0	0.009534	0.002776	0.000815	0.032937	0.011109	0.031331	0	0.000723
Otu001610	388	20	1	0	0	7	6	1	4	1	12	1	0	2	12	2	0	0	1	13	4	12	4	16	20	39	8	11	3	3	36	9	2	22	37	18	0	12	10	36	3	0.017335	0.000694	0	0	0.00648	0.003916	0.000673	0.002892
Otu001611	388	29	7	0	1	0	1	0	46	0	11	86	0	22	0	0	1	1	0	24	0	7	21	0	2	10	17	3	0	0	1	27	0	0	17	5	0	1	10	14	24	0.025136	0.004858	0	0.000803	0	0.000653	0	0.033259
Otu001612	388	9	0	1	31	30	49	48	0	16	5	30	30	17	6	0	1	0	0	1	0	0	0	0	3	3	16	15	16	0	7	0	0	7	20	1	2	3	5	12	4	0.007801	0	0.000815	0.024904	0.027773	0.031984	0.032301	0
Otu001613	388	21	2	19	1	0	1	0	2	1	0	34	4	1	1	0	0	0	37	0	0	11	7	0	2	0	1	1	1	14	0	42	6	14	47	10	67	2	13	9	17	0.018202	0.001388	0.015482	0.000803	0	0.000653	0	0.001446
Otu001614	387	0	9	0	10	1	38	1	1	0	3	0	6	3	0	0	41	0	2	0	1	0	5	100	5	24	1	0	14	4	5	11	3	8	12	4	0	25	17	20	13	0	0.006246	0	0.008033	0.000926	0.024804	0.000673	0.000723
Otu001615	387	0	2	0	2	1	0	0	1	42	0	5	9	26	0	0	1	0	0	0	0	40	2	13	6	6	10	4	46	9	0	20	2	3	10	62	0	13	11	5	36	0	0.001388	0	0.001607	0.000926	0	0	0.000723
Otu001616	386	4	2	1	22	0	0	11	1	18	4	4	117	14	0	5	0	0	13	4	14	11	39	0	2	4	1	0	3	3	0	5	17	0	11	15	1	19	2	2	17	0.003467	0.001388	0.000815	0.017674	0	0	0.007402	0.000723
Otu001617	385	1	0	0	1	4	1	1	2	0	21	1	20	0	0	1	0	0	12	28	11	0	0	0	1	17	0	0	0	0	33	24	20	33	77	28	0	8	14	18	8	0.000867	0	0	0.000803	0.003703	0.000653	0.000673	0.001446
Otu001618	385	1	1	1	0	25	0	0	0	118	1	0	0	0	0	106	0	0	1	0	69	21	0	0	29	0	0	0	0	0	0	0	2	10	0	0	0	0	0	0	0	0.000867	0.000694	0.000815	0	0.023144	0	0	0
Otu001619	385	1	3	0	2	1	0	0	0	0	1	0	38	60	0	0	1	1	1	0	0	13	3	2	90	46	52	0	31	22	0	0	0	15	2	0	0	0	0	0	0	0.000867	0.002082	0	0.001607	0.000926	0	0	0
Otu001620	385	69	2	1	7	1	5	0	0	0	0	81	0	11	0	121	0	0	0	0	0	8	0	0	14	20	0	1	1	0	1	0	0	0	30	0	0	6	0	5	1	0.059806	0.001388	0.000815	0.005623	0.000926	0.003264	0	0
Otu001621	384	0	0	1	0	0	9	49	99	30	20	1	0	0	0	0	0	0	0	0	4	5	20	1	1	6	39	66	1	1	8	0	0	0	1	0	0	8	6	1	7	0	0	0.000815	0	0	0.005875	0.032974	0.071579
Otu001622	384	0	40	1	65	0	0	0	1	0	1	59	0	0	0	0	0	0	0	0	0	20	11	0	28	4	39	0	6	44	1	1	11	10	9	19	0	0	4	4	6	0	0.027758	0.000815	0.052217	0	0	0	0.000723
Otu001623	383	6	0	0	22	0	1	1	26	0	4	7	46	13	0	0	0	1	0	17	0	3	7	13	19	6	37	3	3	1	3	14	6	19	30	28	0	5	9	1	32	0.0052	0	0	0.017674	0	0.000653	0.000673	0.018799
Otu001624	383	0	0	4	0	10	1	0	24	4	3	6	3	0	0	15	2	7	0	35	4	20	11	0	3	18	25	0	58	0	40	14	11	13	6	4	8	1	8	10	15	0	0	0.003259	0	0.009258	0.000653	0	0.017353
Otu001625	383	30	2	0	105	2	1	23	1	14	2	0	53	5	1	0	3	34	7	1	1	6	4	15	27	0	0	1	14	14	2	0	0	0	0	8	0	0	2	5	0	0.026002	0.001388	0	0.084351	0.001852	0.000653	0.015478	0.000723
Otu001626	383	0	0	0	0	0	2	0	0	0	0	0	0	0	0	0	0	0	0	0	0	0	0	0	0	0	0	0	0	0	0	0	0	0	0	0	379	0	2	0	0	0	0	0	0	0	0.001305	0	0
Otu001627	382	0	1	0	0	0	1	0	0	1	1	1	0	0	0	0	0	0	0	0	1	22	280	0	0	23	0	0	0	1	0	0	2	22	5	8	0	1	4	0	8	0	0.000694	0	0	0	0.000653	0	0
Otu001628	382	0	2	0	16	2	1	1	3	1	1	4	0	1	54	0	0	1	2	51	0	50	69	0	5	52	0	1	1	0	0	0	58	0	0	0	0	0	0	0	6	0	0.001388	0	0.012853	0.001852	0.000653	0.000673	0.002169
Otu001629	382	22	14	40	23	3	3	0	0	0	8	0	9	3	5	0	0	0	0	4	2	15	4	0	40	6	0	0	0	0	0	0	102	2	16	27	0	10	2	0	22	0.019068	0.009715	0.032593	0.018477	0.002777	0.001958	0	0
Otu001630	382	1	0	3	0	161	4	1	3	2	1	30	2	51	39	8	1	0	0	2	0	5	21	1	0	6	3	2	0	25	3	0	0	0	1	6	0	0	0	0	0	0.000867	0	0.002444	0	0.149049	0.002611	0.000673	0.002169
Otu001631	381	4	6	3	44	7	2	1	0	9	3	52	32	20	9	0	26	1	5	17	4	0	1	2	7	7	0	0	3	0	4	17	17	4	21	12	12	1	13	7	8	0.003467	0.004164	0.002444	0.035347	0.00648	0.001305	0.000673	0
Otu001632	381	0	47	1	0	0	6	44	5	3	0	0	18	0	0	23	0	1	2	2	5	1	0	0	0	0	21	55	1	1	19	1	1	0	0	5	0	30	59	13	17	0	0.032616	0.000815	0	0	0.003916	0.029609	0.003615
Otu001633	380	0	0	0	0	0	5	0	0	0	0	0	0	0	0	0	0	0	0	0	0	0	0	0	0	0	0	0	1	0	0	0	0	0	0	1	373	0	0	0	0	0	0	0	0	0	0.003264	0	0
Otu001634	380	0	2	0	0	1	1	0	1	0	12	226	4	0	7	0	3	0	0	0	0	1	2	0	103	0	1	0	0	0	0	0	10	0	0	6	0	0	0	0	0	0	0.001388	0	0	0.000926	0.000653	0	0.000723
Otu001635	380	1	0	0	1	0	0	1	0	0	0	45	0	0	0	0	0	0	1	0	0	7	6	1	0	2	1	3	0	0	1	34	16	4	183	13	1	28	1	10	20	0.000867	0	0	0.000803	0	0	0.000673	0
Otu001636	379	4	1	1	2	1	0	0	1	0	1	29	61	2	11	1	0	16	76	0	0	51	1	1	1	3	4	0	0	0	5	56	11	0	9	4	0	0	10	14	2	0.003467	0.000694	0.000815	0.001607	0.000926	0	0	0.000723
Otu001637	379	10	10	41	1	28	0	0	0	1	5	2	29	9	28	7	0	1	0	1	2	7	4	0	9	58	4	1	0	0	1	36	9	16	13	7	0	7	14	5	13	0.008667	0.006939	0.033408	0.000803	0.025922	0	0	0
Otu001638	379	2	0	0	3	0	0	0	0	0	1	3	0	0	3	0	0	1	0	0	0	29	43	18	5	4	2	0	0	0	2	18	26	1	22	108	10	17	6	33	22	0.001733	0	0	0.00241	0	0	0	0
Otu001639	379	1	0	0	1	0	1	1	0	6	0	0	0	0	0	0	0	0	0	0	0	0	0	2	197	3	2	1	0	164	0	0	0	0	0	0	0	0	0	0	0	0.000867	0	0	0.000803	0	0.000653	0.000673	0
Otu001640	378	3	1	68	1	1	0	0	0	0	2	14	1	0	0	0	0	1	0	0	1	39	9	79	9	31	0	0	91	0	1	0	0	2	0	9	0	0	15	0	0	0.0026	0.000694	0.055408	0.000803	0.000926	0	0	0
Otu001641	378	0	1	0	0	0	0	0	0	0	1	0	0	0	0	374	0	0	0	0	0	0	0	0	2	0	0	0	0	0	0	0	0	0	0	0	0	0	0	0	0	0	0.000694	0	0	0	0	0	0
Otu001642	376	5	0	0	16	0	4	1	1	0	1	1	1	1	2	5	2	1	0	0	1	1	45	21	10	2	0	1	2	0	3	23	0	1	20	4	168	8	6	9	10	0.004334	0	0	0.012853	0	0.002611	0.000673	0.000723
Otu001643	376	7	0	0	32	10	0	0	0	0	0	0	10	0	8	0	0	0	0	6	0	71	48	3	2	23	0	0	0	0	1	38	9	1	48	1	54	3	0	0	1	0.006067	0	0	0.025707	0.009258	0	0	0
Otu001644	376	2	11	81	6	0	1	2	82	1	0	0	1	0	0	0	0	0	0	0	0	36	82	0	0	19	26	13	8	1	0	2	0	0	2	0	0	0	0	0	0	0.001733	0.007633	0.066001	0.00482	0	0.000653	0.001346	0.059288
Otu001645	376	1	0	1	94	3	1	0	0	1	1	7	5	22	24	1	0	0	4	2	0	72	17	0	31	3	0	1	2	47	0	0	12	0	2	2	0	0	4	0	16	0.000867	0	0.000815	0.075514	0.002777	0.000653	0	0
Otu001646	375	5	3	0	20	0	6	6	1	0	1	32	14	19	1	7	0	0	1	0	0	28	2	0	19	1	1	6	1	43	0	9	57	4	7	12	0	22	2	0	45	0.004334	0.002082	0	0.016067	0	0.003916	0.004038	0.000723
Otu001647	375	8	5	0	1	0	2	2	0	0	2	1	6	7	0	4	0	0	0	24	1	20	8	27	27	9	4	16	36	2	40	6	4	21	10	14	0	23	17	2	26	0.006934	0.00347	0	0.000803	0	0.001305	0.001346	0
Otu001648	375	1	2	18	4	24	0	0	1	1	2	0	2	30	52	3	0	0	0	0	0	8	8	0	0	16	24	0	0	0	4	43	14	0	74	6	0	0	16	17	5	0.000867	0.001388	0.014667	0.003213	0.022219	0	0	0.000723
Otu001649	374	2	1	0	0	0	1	0	0	0	6	0	0	1	0	0	0	0	13	0	0	12	29	177	7	3	1	0	0	0	0	1	0	0	35	11	0	0	0	0	74	0.001733	0.000694	0	0	0	0.000653	0	0
Otu001650	374	0	64	0	33	1	1	0	0	9	11	31	64	18	0	0	0	24	12	8	13	16	0	0	4	14	5	0	1	0	17	14	1	1	4	2	0	2	2	1	1	0	0.044413	0	0.02651	0.000926	0.000653	0	0
Otu001651	374	2	2	0	0	38	1	1	0	1	2	39	13	4	63	2	0	0	3	0	0	0	0	129	3	5	2	0	0	0	0	3	27	0	2	8	12	0	5	0	7	0.001733	0.001388	0	0	0.035179	0.000653	0.000673	0
Otu001652	374	27	0	0	12	2	3	0	1	0	27	11	64	23	0	0	1	0	0	0	1	6	2	28	0	7	6	2	100	1	2	1	21	0	5	0	0	0	0	0	21	0.023402	0	0	0.00964	0.001852	0.001958	0	0.000723
Otu001653	373	13	14	0	3	2	1	4	1	0	1	0	29	2	0	0	0	0	1	0	0	0	1	1	34	4	74	19	1	118	15	1	4	0	2	4	0	0	12	9	3	0.011268	0.009715	0	0.00241	0.001852	0.000653	0.002692	0.000723
Otu001654	373	104	1	0	74	1	41	1	0	1	1	0	47	22	0	0	0	49	2	0	0	7	0	0	1	0	0	0	0	0	1	2	14	0	2	2	0	0	0	0	0	0.090142	0.000694	0	0.059447	0.000926	0.026762	0.000673	0
Otu001655	373	0	26	3	2	53	27	1	1	1	5	12	12	12	12	13	0	1	3	0	2	36	11	26	6	2	4	13	0	0	4	21	0	3	6	7	0	0	27	5	16	0	0.018043	0.002444	0.001607	0.049066	0.017624	0.000673	0.000723
Otu001656	372	1	0	0	0	0	0	1	0	36	0	0	12	0	14	0	0	0	0	0	0	15	4	0	10	32	26	0	0	65	1	11	0	0	31	8	0	5	7	92	1	0.000867	0	0	0	0	0	0.000673	0
Otu001657	372	3	1	0	2	0	1	0	1	0	0	0	1	76	0	1	0	0	0	1	0	11	63	1	3	7	12	0	0	0	0	0	24	1	149	5	0	9	0	0	0	0.0026	0.000694	0	0.001607	0	0.000653	0	0.000723
Otu001658	371	0	1	0	1	0	1	1	2	11	17	1	0	1	1	6	0	34	4	23	110	1	0	0	1	20	9	5	0	8	47	1	0	1	3	9	0	22	11	1	18	0	0.000694	0	0.000803	0	0.000653	0.000673	0.001446
Otu001659	371	48	1	0	3	0	0	0	3	1	9	0	25	28	54	80	0	30	18	1	0	3	6	1	11	2	2	0	0	0	0	31	1	0	12	1	0	0	0	0	0	0.041604	0.000694	0	0.00241	0	0	0	0.002169
Otu001660	371	3	12	1	0	5	0	1	1	1	3	9	29	0	13	20	0	0	0	0	0	29	6	0	49	40	0	0	11	74	1	1	41	0	2	6	0	0	13	0	0	0.0026	0.008327	0.000815	0	0.004629	0	0.000673	0.000723
Otu001661	371	59	0	3	2	5	0	2	0	0	3	0	35	26	13	83	0	0	0	0	2	10	6	4	11	8	2	0	1	1	12	40	0	11	6	5	0	12	9	0	0	0.051138	0	0.002444	0.001607	0.004629	0	0.001346	0
Otu001662	371	0	1	4	0	51	0	0	1	0	2	20	10	0	0	7	0	0	0	0	0	7	5	0	8	0	8	0	0	5	0	8	0	1	2	90	0	0	4	18	119	0	0.000694	0.003259	0	0.047214	0	0	0.000723
Otu001663	370	1	1	0	1	0	0	1	1	0	1	0	18	205	0	0	0	0	19	0	1	0	2	0	0	0	0	0	0	0	0	0	55	0	9	1	0	14	0	1	39	0.000867	0.000694	0	0.000803	0	0	0.000673	0.000723
Otu001664	370	11	0	0	13	31	5	0	2	4	0	18	2	11	1	1	0	0	7	1	5	10	2	3	10	5	3	3	16	0	7	35	10	38	42	16	0	5	12	39	2	0.009534	0	0	0.010443	0.028699	0.003264	0	0.001446
Otu001665	370	1	1	0	2	0	0	4	3	0	0	23	1	10	2	25	0	0	0	0	17	0	0	0	4	0	0	0	0	0	3	86	14	43	19	14	1	9	68	8	12	0.000867	0.000694	0	0.001607	0	0	0.002692	0.002169
Otu001666	370	0	0	0	2	0	0	0	1	0	2	0	1	0	30	0	0	1	0	0	4	1	63	0	11	1	0	120	5	0	0	6	3	1	59	8	0	9	24	18	0	0	0	0	0.001607	0	0	0	0.000723
Otu001667	369	2	2	0	12	1	1	0	0	3	2	34	8	1	0	0	0	1	1	0	0	53	13	0	59	22	0	0	1	78	0	3	1	16	21	13	0	0	0	0	21	0.001733	0.001388	0	0.00964	0.000926	0.000653	0	0
Otu001668	369	8	3	0	33	1	0	0	2	0	2	0	11	23	0	0	0	0	0	0	0	0	0	19	16	3	4	0	29	126	4	1	1	16	3	15	0	0	23	0	26	0.006934	0.002082	0	0.02651	0.000926	0	0	0.001446
Otu001669	369	5	0	0	2	36	19	2	7	1	7	1	1	20	2	34	0	1	36	0	3	11	8	0	41	2	11	1	0	7	1	19	19	2	7	4	0	21	3	6	29	0.004334	0	0	0.001607	0.033328	0.012402	0.001346	0.005061
Otu001670	369	1	0	1	0	0	0	0	0	0	1	24	0	1	0	0	0	0	0	0	0	117	25	47	11	9	2	0	33	0	0	9	17	2	13	22	0	2	3	3	26	0.000867	0	0.000815	0	0	0	0	0
Otu001671	369	0	116	0	46	1	0	1	0	2	1	1	1	51	0	0	0	0	1	0	1	2	42	0	31	0	0	67	0	0	1	0	0	0	1	0	0	0	0	0	3	0	0.080498	0	0.036954	0.000926	0	0.000673	0
Otu001672	369	1	2	1	35	2	3	2	1	21	9	9	10	6	6	0	0	120	9	5	0	17	17	0	12	2	2	0	0	12	8	0	3	2	24	6	0	5	3	2	12	0.000867	0.001388	0.000815	0.028117	0.001852	0.001958	0.001346	0.000723
Otu001673	369	9	0	55	2	0	34	0	0	0	1	0	0	0	2	82	0	0	0	0	19	35	0	0	54	23	0	0	0	0	2	34	0	1	16	0	0	0	0	0	0	0.007801	0	0.044816	0.001607	0	0.022193	0	0
Otu001674	368	0	28	0	5	0	56	15	16	15	0	0	0	0	8	2	14	1	2	5	10	0	0	0	0	18	30	28	0	38	20	1	0	0	0	0	1	2	14	34	5	0	0.019431	0	0.004017	0	0.036553	0.010094	0.011568
Otu001675	368	34	21	51	41	4	2	1	0	2	1	23	15	5	9	3	6	2	5	2	3	14	3	0	8	5	0	6	0	0	4	14	40	5	2	2	1	2	25	0	7	0.029469	0.014573	0.041556	0.032937	0.003703	0.001305	0.000673	0
Otu001676	368	13	0	1	1	0	10	0	0	0	1	0	1	1	0	0	0	1	0	96	212	1	0	1	1	0	28	0	0	0	0	0	0	0	0	0	0	0	0	0	0	0.011268	0	0.000815	0.000803	0	0.006527	0	0
Otu001677	368	1	0	0	1	0	0	7	121	3	0	0	0	0	0	0	0	1	3	8	210	0	0	0	0	0	0	0	1	1	0	0	1	1	0	0	0	5	4	0	0	0.000867	0	0	0.000803	0	0	0.004711	0.087486
Otu001678	366	0	0	0	0	4	0	2	0	0	1	0	34	1	0	42	0	0	0	0	0	2	13	3	1	0	0	0	42	0	0	4	0	0	0	137	0	64	16	0	0	0	0	0	0	0.003703	0	0.001346	0
Otu001679	366	0	34	38	0	1	1	0	1	2	0	57	62	1	0	1	0	0	0	0	1	25	1	0	30	49	21	0	2	0	0	0	0	0	4	0	1	0	34	0	0	0	0.023594	0.030964	0	0.000926	0.000653	0	0.000723
Otu001680	366	0	1	1	0	0	0	1	0	0	9	38	0	12	0	0	1	81	0	0	0	115	34	27	4	0	0	0	0	0	0	8	20	1	1	0	0	8	0	0	4	0	0.000694	0.000815	0	0	0	0.000673	0
Otu001681	365	78	133	0	0	0	1	0	0	0	0	8	20	0	0	0	0	1	0	1	0	9	7	0	0	1	14	2	0	0	0	37	21	0	0	9	0	3	2	2	16	0.067606	0.092295	0	0	0	0.000653	0	0
Otu001682	365	1	42	0	0	0	0	0	0	2	1	0	0	61	3	0	0	0	0	0	2	13	7	0	1	0	0	6	1	0	0	0	33	0	18	3	1	0	0	0	170	0.000867	0.029146	0	0	0	0	0	0
Otu001683	365	45	6	1	4	2	16	24	3	1	17	19	3	4	0	0	0	0	2	0	14	33	4	0	6	4	40	2	15	0	4	35	4	3	20	0	0	12	9	10	3	0.039004	0.004164	0.000815	0.003213	0.001852	0.010444	0.016151	0.002169
Otu001684	365	35	1	11	1	0	1	1	2	0	4	43	27	3	5	0	0	0	2	16	2	30	3	0	15	8	8	30	2	82	5	3	6	5	1	5	0	1	0	0	7	0.030336	0.000694	0.008963	0.000803	0	0.000653	0.000673	0.001446
Otu001685	365	29	0	0	1	1	1	2	0	1	1	156	8	0	1	0	3	1	0	1	1	0	0	1	32	7	0	0	0	31	0	0	0	0	33	47	0	0	0	1	6	0.025136	0	0	0.000803	0.000926	0.000653	0.001346	0
Otu001686	365	6	0	0	15	18	54	21	3	0	0	49	52	29	1	27	0	2	0	0	0	10	2	0	20	17	0	0	1	11	0	14	3	2	0	2	0	4	1	0	1	0.0052	0	0	0.01205	0.016664	0.035248	0.014132	0.002169
Otu001687	365	0	0	0	0	3	0	1	0	1	1	0	0	13	0	2	0	0	2	0	0	5	22	15	1	2	0	41	6	1	2	16	5	5	52	6	111	0	2	0	50	0	0	0	0	0.002777	0	0.000673	0
Otu001688	365	2	0	337	1	0	9	0	0	1	1	1	0	0	0	0	1	1	0	2	1	0	0	0	0	0	0	1	0	0	0	0	0	7	0	0	0	0	0	0	0	0.001733	0	0.274598	0.000803	0	0.005875	0	0
Otu001689	365	1	49	10	0	1	19	0	0	4	1	0	0	0	1	1	0	0	15	2	2	1	0	12	20	6	5	0	0	0	10	22	48	46	15	17	1	5	11	37	3	0.000867	0.034003	0.008148	0	0.000926	0.012402	0	0
Otu001690	364	0	13	1	6	0	3	13	46	0	7	0	1	0	0	0	0	0	0	48	5	3	33	6	15	0	36	7	47	0	9	0	4	0	3	9	0	28	16	3	2	0	0.009021	0.000815	0.00482	0	0.001958	0.008748	0.033259
Otu001691	364	1	1	0	1	2	3	0	1	20	3	0	0	2	1	1	0	1	1	0	36	16	1	0	2	27	113	13	64	0	33	0	1	1	2	1	0	3	1	2	10	0.000867	0.000694	0	0.000803	0.001852	0.001958	0	0.000723
Otu001692	362	0	147	1	0	1	35	1	0	0	3	1	9	1	0	0	0	0	0	0	0	52	0	0	17	6	74	6	2	1	1	3	0	0	0	0	0	0	0	0	1	0	0.10201	0.000815	0	0.000926	0.022846	0.000673	0
Otu001693	361	0	2	0	0	2	124	0	1	1	3	0	0	1	1	1	67	69	1	1	0	0	1	1	5	4	12	59	0	0	4	0	0	0	0	0	1	0	0	0	0	0	0.001388	0	0	0.001852	0.080939	0	0.000723
Otu001694	361	1	2	0	12	78	2	0	0	2	1	0	8	8	43	39	0	0	6	1	43	2	5	4	12	3	6	0	0	0	1	1	5	5	10	2	0	0	17	42	0	0.000867	0.001388	0	0.00964	0.07221	0.001305	0	0
Otu001695	361	2	0	0	5	4	1	1	0	1	3	0	6	32	69	1	2	0	5	0	0	23	1	0	0	0	0	0	2	0	6	46	4	1	26	72	1	1	1	0	45	0.001733	0	0	0.004017	0.003703	0.000653	0.000673	0
Otu001696	361	0	32	1	1	1	0	0	0	1	1	0	23	16	0	0	0	0	2	2	0	1	1	0	7	5	24	10	0	1	0	2	7	16	15	27	1	21	39	57	47	0	0.022206	0.000815	0.000803	0.000926	0	0	0
Otu001697	361	104	16	0	2	0	144	0	0	0	0	1	34	0	0	0	1	0	0	1	3	10	0	0	7	6	1	0	0	1	0	0	0	0	27	0	2	0	1	0	0	0.090142	0.011103	0	0.001607	0	0.093994	0	0
Otu001698	361	4	1	0	1	1	0	1	1	1	1	9	3	0	0	0	0	0	0	0	0	14	41	0	1	0	9	0	0	0	0	159	51	3	16	1	0	2	3	3	35	0.003467	0.000694	0	0.000803	0.000926	0	0.000673	0.000723
Otu001699	360	6	9	4	1	11	1	0	15	2	1	3	1	1	14	2	0	0	0	0	0	21	0	0	30	3	0	0	0	4	0	23	7	13	62	26	18	4	3	39	36	0.0052	0.006246	0.003259	0.000803	0.010183	0.000653	0	0.010845
Otu001700	360	83	4	1	4	2	45	22	0	0	2	0	6	1	9	0	0	0	0	0	3	15	41	3	2	6	2	15	0	0	0	58	17	0	3	6	2	2	0	0	6	0.07194	0.002776	0.000815	0.003213	0.001852	0.029373	0.014805	0
Otu001701	360	53	37	3	24	23	8	0	2	0	2	15	13	17	39	7	0	2	1	10	2	18	12	2	7	4	1	0	0	0	4	3	1	13	4	0	17	7	7	0	2	0.045938	0.025676	0.002444	0.01928	0.021293	0.005222	0	0.001446
Otu001702	359	1	155	1	2	1	0	1	0	0	0	0	19	46	0	0	2	0	0	1	1	20	56	1	20	1	0	1	0	1	0	0	0	3	0	15	0	1	10	0	0	0.000867	0.107562	0.000815	0.001607	0.000926	0	0.000673	0
Otu001703	358	0	23	48	97	13	0	0	3	1	0	0	1	3	0	1	1	0	0	0	2	2	7	0	26	34	14	1	0	2	13	0	0	0	24	18	0	9	10	4	1	0	0.015961	0.039112	0.077924	0.012035	0	0	0.002169
Otu001704	358	0	0	0	2	0	0	0	0	0	0	0	0	0	0	0	0	0	0	0	0	0	0	0	4	2	0	0	0	5	0	0	4	0	192	8	1	0	0	67	73	0	0	0	0.001607	0	0	0	0
Otu001705	358	0	20	3	2	0	20	26	1	2	1	1	0	0	0	1	0	0	0	4	4	1	0	6	16	1	9	6	0	7	1	0	0	3	98	0	1	21	8	94	1	0	0.013879	0.002444	0.001607	0	0.013055	0.017496	0.000723
Otu001706	358	2	0	1	0	0	2	0	2	0	29	1	0	0	1	28	0	0	4	4	1	2	0	3	2	1	36	0	0	0	29	40	14	40	15	1	0	25	35	4	36	0.001733	0	0.000815	0	0	0.001305	0	0.001446
Otu001707	357	1	2	1	36	1	0	107	1	47	0	2	4	0	0	0	1	1	15	1	0	1	22	1	14	9	0	30	13	13	13	0	0	3	1	0	0	14	1	1	1	0.000867	0.001388	0.000815	0.02892	0.000926	0	0.072004	0.000723
Otu001708	357	1	64	2	2	47	1	0	1	0	1	20	26	0	1	0	0	2	3	0	1	72	2	0	33	0	0	0	0	0	0	1	45	2	0	0	0	9	0	0	21	0.000867	0.044413	0.00163	0.001607	0.043511	0.000653	0	0.000723
Otu001709	357	4	34	0	7	1	2	0	0	0	1	70	0	0	1	0	0	0	1	0	0	1	0	0	2	1	0	0	0	0	1	8	20	2	148	5	0	9	0	21	18	0.003467	0.023594	0	0.005623	0.000926	0.001305	0	0
Otu001710	357	104	0	0	1	1	0	0	0	1	0	0	39	6	4	12	0	31	26	11	2	4	20	1	3	3	0	5	0	0	1	0	29	1	22	6	0	0	3	19	2	0.090142	0	0	0.000803	0.000926	0	0	0
Otu001711	356	3	1	1	9	1	1	0	2	5	1	17	52	9	13	0	0	0	0	0	0	22	14	78	0	1	5	0	1	34	0	26	1	2	20	7	0	8	4	3	15	0.0026	0.000694	0.000815	0.00723	0.000926	0.000653	0	0.001446
Otu001712	355	2	0	0	5	1	1	1	0	1	0	2	21	17	105	7	0	0	18	0	5	11	50	0	0	5	2	8	0	0	0	1	3	7	14	29	0	4	11	22	2	0.001733	0	0	0.004017	0.000926	0.000653	0.000673	0
Otu001713	355	1	0	0	3	1	34	0	3	0	7	27	23	0	0	0	0	20	1	0	58	5	2	0	4	23	5	0	0	1	12	4	0	2	62	2	1	26	7	4	17	0.000867	0	0	0.00241	0.000926	0.022193	0	0.002169
Otu001714	355	4	1	0	1	1	0	1	1	1	1	9	0	0	0	0	0	0	1	0	1	35	1	0	0	0	0	4	0	0	0	106	55	2	17	20	1	14	32	3	43	0.003467	0.000694	0	0.000803	0.000926	0	0.000673	0.000723
Otu001715	355	0	0	0	0	0	0	0	0	1	0	0	0	0	0	0	1	0	0	0	0	36	59	0	1	0	20	1	0	0	0	1	159	0	3	7	0	11	1	26	28	0	0	0	0	0	0	0	0
Otu001716	354	261	29	1	0	0	1	2	0	0	0	12	10	0	0	0	0	1	0	9	0	2	0	0	1	1	2	0	1	0	2	2	0	0	0	0	0	0	17	0	0	0.226221	0.020124	0.000815	0	0	0.000653	0.001346	0
Otu001717	354	2	0	162	0	3	1	0	0	0	5	36	8	3	0	0	0	0	0	0	11	25	7	0	2	4	1	1	0	1	2	50	1	6	3	6	0	1	1	8	4	0.001733	0	0.132002	0	0.002777	0.000653	0	0
Otu001718	354	1	2	9	0	0	11	45	1	0	58	1	1	0	0	0	0	0	81	0	1	8	0	0	1	0	4	59	26	1	8	0	0	0	1	4	0	17	1	4	9	0.000867	0.001388	0.007333	0	0	0.00718	0.030282	0.000723
Otu001719	354	2	0	1	66	1	125	2	1	23	5	1	34	5	0	17	0	0	1	3	51	0	0	0	9	3	1	1	0	0	1	0	0	1	0	0	0	0	0	0	0	0.001733	0	0.000815	0.053021	0.000926	0.081592	0.001346	0.000723
Otu001720	354	30	52	2	0	1	0	1	1	0	1	0	0	4	62	11	0	0	1	1	11	4	7	0	2	8	0	1	1	3	0	19	0	47	11	4	33	1	32	0	3	0.026002	0.036085	0.00163	0	0.000926	0	0.000673	0.000723
Otu001721	354	11	0	1	16	29	1	35	2	0	7	26	9	22	0	11	1	0	3	6	0	6	2	0	10	7	0	3	16	9	4	14	8	6	46	5	1	0	29	1	7	0.009534	0	0.000815	0.012853	0.026847	0.000653	0.023553	0.001446
Otu001722	354	7	1	1	0	0	2	1	13	0	0	7	0	12	2	0	0	0	1	0	0	91	3	1	1	6	41	1	2	0	0	22	20	1	16	19	3	35	0	19	26	0.006067	0.000694	0.000815	0	0	0.001305	0.000673	0.009399
Otu001723	354	0	0	1	1	2	0	1	0	0	0	94	9	0	1	0	0	1	0	0	0	2	12	0	0	0	0	0	0	50	1	20	22	14	80	6	1	14	0	11	11	0	0	0.000815	0.000803	0.001852	0	0.000673	0
Otu001724	353	5	5	2	2	3	7	6	49	2	3	4	23	35	4	1	0	24	12	17	11	2	4	0	13	2	6	2	12	5	28	2	5	9	3	6	1	26	6	2	4	0.004334	0.00347	0.00163	0.001607	0.002777	0.004569	0.004038	0.035428
Otu001725	353	43	1	0	3	0	0	1	0	2	8	6	3	0	0	0	8	150	0	0	1	0	0	1	3	1	0	0	18	0	10	2	0	0	8	2	0	3	27	38	14	0.03727	0.000694	0	0.00241	0	0	0.000673	0
Otu001726	353	11	0	10	0	4	0	1	0	0	1	6	34	26	0	0	55	0	65	0	1	23	0	1	1	7	11	0	2	0	0	46	3	21	14	0	1	1	3	2	3	0.009534	0	0.008148	0	0.003703	0	0.000673	0
Otu001727	353	0	1	2	2	2	1	1	0	1	1	41	0	1	56	0	0	1	0	0	1	43	106	0	0	34	0	0	1	0	0	0	0	7	5	16	0	2	22	0	6	0	0.000694	0.00163	0.001607	0.001852	0.000653	0.000673	0
Otu001728	352	43	0	40	1	20	0	0	0	2	2	0	12	23	0	1	0	1	0	0	3	5	21	0	5	11	3	1	0	0	2	11	0	12	11	21	0	4	7	51	39	0.03727	0	0.032593	0.000803	0.018515	0	0	0
Otu001729	352	2	0	0	0	4	4	3	0	0	0	0	1	0	0	2	0	0	0	1	0	0	1	151	0	0	0	0	0	0	0	2	0	7	0	0	174	0	0	0	0	0.001733	0	0	0	0.003703	0.002611	0.002019	0
Otu001730	352	0	1	1	13	28	2	26	0	35	5	13	0	49	0	1	0	0	9	2	1	6	0	6	9	4	4	0	0	81	3	0	2	4	0	3	0	17	3	6	18	0	0.000694	0.000815	0.010443	0.025922	0.001305	0.017496	0
Otu001731	352	1	0	0	0	317	0	0	0	0	0	1	5	0	1	0	0	0	0	0	0	2	0	0	0	0	0	0	0	0	0	0	21	0	0	4	0	0	0	0	0	0.000867	0	0	0	0.29347	0	0	0
Otu001732	352	0	0	1	0	0	0	2	0	1	1	0	0	0	0	1	0	0	0	0	0	0	1	1	2	0	2	0	1	334	0	0	0	0	1	0	0	0	0	0	4	0	0	0.000815	0	0	0	0.001346	0
Otu001733	352	0	40	8	25	17	52	26	0	0	1	10	51	23	1	0	0	4	0	7	3	8	1	12	4	2	5	3	0	37	3	0	0	1	0	3	0	0	4	0	1	0	0.027758	0.006519	0.020084	0.015738	0.033942	0.017496	0
Otu001734	352	1	3	3	0	4	0	1	0	0	4	29	0	4	20	124	1	0	0	0	9	7	44	0	10	5	1	12	0	1	0	28	8	0	5	12	1	0	3	0	12	0.000867	0.002082	0.002444	0	0.003703	0	0.000673	0
Otu001735	351	0	3	1	54	1	4	1	2	2	32	0	1	0	0	1	0	10	61	36	3	15	1	1	9	13	10	2	0	0	18	0	5	0	13	7	0	5	24	1	15	0	0.002082	0.000815	0.04338	0.000926	0.002611	0.000673	0.001446
Otu001736	351	1	6	93	4	9	11	3	0	1	3	2	2	2	53	0	0	0	3	5	28	9	2	0	7	1	0	15	0	3	2	8	27	25	15	9	1	0	1	0	0	0.000867	0.004164	0.075779	0.003213	0.008332	0.00718	0.002019	0
Otu001737	351	1	1	0	1	0	2	0	1	0	0	1	0	0	0	1	0	0	0	0	0	3	55	0	37	45	125	0	1	0	0	0	0	59	2	15	0	0	0	0	1	0.000867	0.000694	0	0.000803	0	0.001305	0	0.000723
Otu001738	351	89	5	12	3	28	2	0	0	0	9	83	0	20	32	3	0	1	0	0	1	8	0	0	3	9	18	0	1	1	0	5	0	0	4	3	0	0	1	0	10	0.07714	0.00347	0.009778	0.00241	0.025922	0.001305	0	0
Otu001739	350	0	2	0	1	0	3	0	12	22	1	2	0	0	0	0	0	0	0	0	0	6	39	0	0	0	8	3	109	0	1	0	0	3	0	3	135	0	0	0	0	0	0.001388	0	0.000803	0	0.001958	0	0.008676
Otu001740	350	21	1	1	1	10	1	3	1	0	7	77	11	4	0	147	0	1	12	0	15	11	1	1	0	0	4	1	1	1	0	1	16	0	0	0	0	0	0	0	0	0.018202	0.000694	0.000815	0.000803	0.009258	0.000653	0.002019	0.000723
Otu001741	350	1	16	10	8	11	24	12	19	21	14	21	3	1	1	4	16	9	2	8	4	7	2	16	4	3	5	13	10	6	5	3	10	8	4	2	5	13	14	9	6	0.000867	0.011103	0.008148	0.006427	0.010183	0.015666	0.008075	0.013737
Otu001742	349	0	11	32	66	0	0	1	1	9	6	0	16	0	33	0	1	0	0	0	12	23	21	0	9	26	7	0	1	26	13	0	0	0	5	13	0	0	5	0	12	0	0.007633	0.026075	0.053021	0	0	0.000673	0.000723
Otu001743	349	90	1	4	1	0	46	18	1	4	1	49	8	1	1	1	16	4	6	4	1	3	3	3	1	3	0	0	0	0	7	14	5	0	1	0	49	2	0	0	1	0.078007	0.000694	0.003259	0.000803	0	0.030026	0.012113	0.000723
Otu001744	348	116	64	0	14	2	0	2	1	1	4	22	39	48	0	0	0	0	0	0	0	15	0	0	3	0	0	1	0	0	0	0	13	0	0	0	0	0	0	0	3	0.100543	0.044413	0	0.011247	0.001852	0	0.001346	0.000723
Otu001745	348	2	0	1	1	0	0	2	1	0	0	0	0	0	0	1	1	0	0	1	0	34	10	0	3	133	7	110	1	0	3	0	24	0	11	0	0	0	0	0	2	0.001733	0	0.000815	0.000803	0	0	0.001346	0.000723
Otu001746	347	0	43	1	0	6	83	0	0	0	0	72	7	0	38	0	0	0	37	6	0	5	7	0	0	4	16	0	0	0	0	0	0	1	1	10	0	0	0	0	10	0	0.02984	0.000815	0	0.005555	0.054177	0	0
Otu001747	346	1	1	0	1	0	0	1	1	0	2	30	0	0	0	0	0	0	0	0	2	5	1	0	34	13	0	0	0	65	34	9	84	0	7	12	0	0	7	0	36	0.000867	0.000694	0	0.000803	0	0	0.000673	0.000723
Otu001748	346	1	3	57	0	10	0	0	14	0	3	2	0	0	0	0	0	2	12	1	3	11	21	113	3	21	47	0	0	0	0	5	3	0	6	0	0	7	1	0	0	0.000867	0.002082	0.046445	0	0.009258	0	0	0.010122
Otu001749	346	10	21	37	6	4	1	1	63	1	11	58	1	2	2	4	0	7	0	17	3	7	16	2	3	9	3	1	4	0	0	13	0	7	1	4	1	2	22	0	2	0.008667	0.014573	0.030149	0.00482	0.003703	0.000653	0.000673	0.045551
Otu001750	346	5	2	2	15	9	5	2	1	18	6	7	29	12	14	5	4	41	2	0	6	8	12	0	19	15	7	6	0	56	8	2	6	2	5	6	0	3	5	0	1	0.004334	0.001388	0.00163	0.01205	0.008332	0.003264	0.001346	0.000723
Otu001751	345	2	3	0	0	1	13	5	2	1	2	0	0	13	0	1	0	12	0	1	7	1	2	8	35	58	10	30	59	18	21	0	4	0	5	3	0	2	5	18	3	0.001733	0.002082	0	0	0.000926	0.008486	0.003365	0.001446
Otu001752	344	4	0	0	0	8	1	0	0	2	0	16	9	0	2	0	1	0	1	0	4	14	37	100	3	2	10	11	0	4	1	50	1	10	2	25	3	4	5	0	14	0.003467	0	0	0	0.007406	0.000653	0	0
Otu001753	344	2	28	0	8	113	0	0	1	1	0	2	19	3	0	0	0	0	0	0	0	12	4	130	1	0	5	0	1	1	1	0	0	0	0	11	0	0	1	0	0	0.001733	0.019431	0	0.006427	0.104612	0	0	0.000723
Otu001754	344	29	15	0	29	1	7	2	5	1	2	9	40	41	16	37	9	1	6	0	0	3	3	0	14	6	1	1	2	1	7	0	11	10	5	8	0	7	11	1	3	0.025136	0.010409	0	0.023297	0.000926	0.004569	0.001346	0.003615
Otu001755	344	48	12	5	1	21	2	0	1	1	2	0	1	2	3	45	1	0	1	8	62	7	1	0	2	6	0	3	6	3	1	15	4	17	16	5	0	13	13	0	16	0.041604	0.008327	0.004074	0.000803	0.019441	0.001305	0	0.000723
Otu001756	344	27	2	4	2	7	12	37	2	3	8	0	0	0	0	0	0	0	4	24	27	0	6	0	4	3	3	2	0	0	1	32	1	6	20	3	89	7	1	0	7	0.023402	0.001388	0.003259	0.001607	0.00648	0.007833	0.024899	0.001446
Otu001757	343	0	7	0	0	1	2	1	1	0	0	0	13	17	8	23	0	0	0	0	2	26	0	22	15	14	0	0	0	0	0	0	57	15	32	39	1	10	18	1	18	0	0.004858	0	0	0.000926	0.001305	0.000673	0.000723
Otu001758	343	3	3	1	0	1	1	20	2	7	64	4	1	11	4	0	2	6	1	10	3	5	0	23	1	6	14	2	35	10	83	1	0	4	1	3	0	3	4	0	4	0.0026	0.002082	0.000815	0	0.000926	0.000653	0.013459	0.001446
Otu001759	343	35	35	19	44	0	3	1	1	0	2	25	1	0	33	0	1	1	0	0	0	11	10	0	17	15	21	41	0	0	1	0	0	0	8	0	0	0	18	0	0	0.030336	0.024288	0.015482	0.035347	0	0.001958	0.000673	0.000723
Otu001760	343	0	67	0	0	0	1	0	1	0	0	1	0	0	0	254	0	0	0	0	2	0	1	0	0	12	1	1	0	0	2	0	0	0	0	0	0	0	0	0	0	0	0.046495	0	0	0	0.000653	0	0.000723
Otu001761	343	0	91	3	1	0	0	1	0	0	9	0	1	0	0	1	0	0	0	7	0	5	5	0	0	1	0	0	0	0	0	1	2	0	2	0	209	1	0	1	2	0	0.063149	0.002444	0.000803	0	0	0.000673	0
Otu001762	343	0	0	50	1	1	0	0	0	0	2	0	1	0	11	0	0	0	0	0	1	9	2	124	8	3	104	0	0	0	17	6	2	0	0	0	0	0	1	0	0	0	0	0.040741	0.000803	0.000926	0	0	0
Otu001763	343	0	20	57	0	0	2	38	95	0	12	0	0	0	0	1	0	6	0	0	8	7	2	0	0	0	4	32	1	0	8	3	10	4	0	0	1	8	18	0	6	0	0.013879	0.046445	0	0	0.001305	0.025572	0.068687
Otu001764	343	0	41	0	0	0	1	39	28	20	2	0	15	8	1	0	2	1	1	0	34	1	0	1	2	16	12	13	0	6	15	0	35	0	0	0	0	24	8	0	17	0	0.028452	0	0	0	0.000653	0.026245	0.020245
Otu001765	342	1	0	0	0	0	0	0	0	0	0	0	0	0	0	0	0	0	0	0	0	0	0	0	0	0	0	0	0	0	0	304	0	9	5	0	0	0	22	0	1	0.000867	0	0	0	0	0	0	0
Otu001766	342	3	18	11	11	10	16	33	21	17	7	12	10	1	6	5	17	5	4	5	0	4	2	5	12	7	3	3	1	3	4	9	13	5	6	2	1	22	18	5	5	0.0026	0.012491	0.008963	0.008837	0.009258	0.010444	0.022207	0.015184
Otu001767	342	6	6	4	10	3	3	10	2	4	4	24	16	15	28	8	5	1	4	2	8	31	2	4	12	6	3	5	2	5	2	20	13	1	13	16	0	8	15	9	12	0.0052	0.004164	0.003259	0.008033	0.002777	0.001958	0.006729	0.001446
Otu001768	342	1	2	1	1	32	0	2	2	0	2	6	1	0	23	79	0	0	0	27	1	6	17	32	7	6	0	0	0	1	0	0	35	14	7	9	0	3	7	0	18	0.000867	0.001388	0.000815	0.000803	0.029625	0	0.001346	0.001446
Otu001769	342	3	0	0	0	1	0	0	0	1	0	3	1	0	0	0	0	0	0	0	0	59	2	29	0	0	3	3	0	0	0	140	8	0	14	18	0	0	0	5	52	0.0026	0	0	0	0.000926	0	0	0
Otu001770	341	48	46	1	54	0	0	1	1	0	0	0	17	0	0	58	0	0	1	6	1	12	15	0	6	17	2	0	0	0	1	37	14	1	1	0	0	0	1	0	0	0.041604	0.031922	0.000815	0.04338	0	0	0.000673	0.000723
Otu001771	341	1	2	33	83	2	1	1	2	4	2	2	20	13	38	0	0	1	17	31	1	0	3	1	10	1	3	0	29	1	18	0	1	0	1	11	0	0	4	0	4	0.000867	0.001388	0.026889	0.066677	0.001852	0.000653	0.000673	0.001446
Otu001772	341	0	2	0	1	0	0	0	0	0	0	2	0	0	0	0	0	0	0	0	0	2	1	311	1	0	0	0	0	1	0	0	14	0	0	5	0	0	0	0	1	0	0.001388	0	0.000803	0	0	0	0
Otu001773	341	1	3	0	13	9	1	1	3	7	17	2	11	22	2	0	0	8	38	14	4	3	1	10	7	17	1	9	6	7	2	21	0	2	14	18	0	11	15	40	1	0.000867	0.002082	0	0.010443	0.008332	0.000653	0.000673	0.002169
Otu001774	341	0	99	0	35	0	0	0	2	2	0	0	13	0	0	0	0	14	0	0	0	1	2	0	37	5	2	26	0	1	5	0	0	0	33	0	1	0	18	0	45	0	0.068701	0	0.028117	0	0	0	0.001446
Otu001775	341	0	0	0	0	1	0	0	0	0	4	0	0	0	9	0	0	0	6	0	0	21	24	35	100	5	0	0	0	12	3	0	24	0	15	11	0	0	12	8	51	0	0	0	0	0.000926	0	0	0
Otu001776	341	1	0	189	0	1	0	1	0	1	2	1	1	0	1	127	0	0	0	0	2	0	1	0	1	1	0	0	2	0	0	0	0	2	0	7	0	0	0	0	0	0.000867	0	0.154003	0	0.000926	0	0.000673	0
Otu001777	340	16	19	0	20	1	1	14	0	0	1	0	1	1	1	0	0	0	0	0	0	8	2	176	8	18	0	0	0	1	6	1	25	2	4	7	0	0	2	0	5	0.013868	0.013185	0	0.016067	0.000926	0.000653	0.009421	0
Otu001778	340	1	0	1	4	8	7	28	0	0	0	1	34	0	51	85	0	0	0	4	6	5	54	0	1	4	20	0	0	0	0	6	5	3	0	0	0	0	12	0	0	0.000867	0	0.000815	0.003213	0.007406	0.004569	0.018842	0
Otu001779	340	5	1	0	0	0	4	1	0	0	1	41	3	0	0	0	0	0	34	0	0	2	1	0	0	0	0	0	0	0	0	129	37	9	3	0	42	4	4	1	18	0.004334	0.000694	0	0	0	0.002611	0.000673	0
Otu001780	340	17	1	14	7	1	14	2	36	6	3	0	8	16	5	4	0	2	0	0	7	9	13	63	5	13	6	1	5	2	3	4	2	5	17	4	1	7	5	24	8	0.014735	0.000694	0.011408	0.005623	0.000926	0.009138	0.001346	0.026029
Otu001781	340	0	0	0	32	1	0	0	0	2	0	0	0	0	0	77	0	0	0	0	1	39	0	0	14	10	3	6	0	20	0	2	6	0	27	10	0	0	0	65	25	0	0	0	0.025707	0.000926	0	0	0
Otu001782	339	0	0	0	0	0	0	0	0	0	0	5	0	0	3	0	0	0	0	0	0	0	7	0	0	0	0	0	0	0	0	25	28	0	2	259	0	2	7	0	1	0	0	0	0	0	0	0	0
Otu001783	339	27	3	0	0	11	0	0	0	1	0	1	0	0	26	3	0	0	0	0	0	6	32	0	0	2	0	0	0	0	0	8	72	11	29	92	0	0	1	14	0	0.023402	0.002082	0	0	0.010183	0	0	0
Otu001784	339	1	7	11	1	5	3	1	0	6	4	9	11	13	9	10	0	16	7	6	7	3	11	2	4	11	0	2	7	4	1	7	8	33	21	19	1	11	37	15	15	0.000867	0.004858	0.008963	0.000803	0.004629	0.001958	0.000673	0
Otu001785	339	7	20	24	5	3	0	2	1	5	6	6	10	13	30	1	6	0	3	1	10	11	17	1	20	25	2	0	2	28	4	7	1	8	6	11	0	6	8	10	19	0.006067	0.013879	0.019556	0.004017	0.002777	0	0.001346	0.000723
Otu001786	338	0	0	72	15	1	3	0	0	0	3	0	17	2	0	0	0	0	0	2	15	7	1	0	10	3	1	1	0	1	0	5	14	14	7	2	137	3	0	0	2	0	0	0.058668	0.01205	0.000926	0.001958	0	0
Otu001787	338	2	227	0	36	0	19	11	0	20	1	0	0	7	0	1	0	1	10	0	2	0	0	0	0	1	0	0	0	0	0	0	0	0	0	0	0	0	0	0	0	0.001733	0.157526	0	0.02892	0	0.012402	0.007402	0
Otu001788	338	1	2	6	0	0	0	4	2	0	1	0	7	0	15	0	0	185	0	1	1	5	0	0	6	10	1	38	0	0	2	1	8	0	5	2	0	0	34	0	1	0.000867	0.001388	0.004889	0	0	0	0.002692	0.001446
Otu001789	337	1	2	1	8	18	0	10	0	1	0	14	4	2	0	1	0	0	0	1	0	9	19	0	5	9	0	0	21	1	1	25	48	41	36	13	22	1	5	1	17	0.000867	0.001388	0.000815	0.006427	0.016664	0	0.006729	0
Otu001790	337	22	0	0	3	45	2	0	1	0	0	0	12	0	0	1	0	184	0	4	0	0	0	0	0	0	1	0	1	2	1	2	11	0	0	0	41	0	3	0	1	0.019068	0	0	0.00241	0.04166	0.001305	0	0.000723
Otu001791	337	0	106	1	53	1	1	0	0	22	25	3	3	15	1	0	0	0	0	0	0	0	0	0	15	1	1	1	21	0	0	0	2	0	14	18	0	0	29	1	3	0	0.073558	0.000815	0.042577	0.000926	0.000653	0	0
Otu001792	337	1	0	0	1	0	2	0	1	0	0	0	0	0	1	2	0	0	0	0	0	0	1	257	12	1	0	0	0	3	0	0	0	1	1	33	0	0	0	7	13	0.000867	0	0	0.000803	0	0.001305	0	0.000723
Otu001793	337	61	18	1	33	35	0	1	2	1	2	15	9	0	1	1	0	0	0	0	31	3	11	3	1	2	0	0	87	0	2	0	1	2	2	0	0	0	0	3	9	0.052872	0.012491	0.000815	0.02651	0.032402	0	0.000673	0.001446
Otu001794	337	0	2	0	16	1	1	0	0	2	0	0	22	12	1	0	0	0	29	0	0	2	0	0	23	7	4	0	2	31	0	11	24	42	16	12	1	29	23	2	22	0	0.001388	0	0.012853	0.000926	0.000653	0	0
Otu001795	337	0	7	2	0	0	0	19	2	60	61	0	0	0	22	3	43	40	3	0	0	0	0	0	3	2	0	24	0	0	16	1	1	0	0	0	0	0	27	0	1	0	0.004858	0.00163	0	0	0	0.012786	0.001446
Otu001796	336	14	2	1	0	0	21	2	27	101	2	0	0	0	0	1	1	0	0	0	7	2	1	3	5	0	33	25	0	1	26	1	0	1	0	18	0	6	14	10	11	0.012134	0.001388	0.000815	0	0	0.013707	0.001346	0.019522
Otu001797	336	3	1	23	0	0	5	1	0	0	2	20	1	0	48	0	0	0	48	0	0	6	3	1	3	1	0	28	1	0	0	6	7	1	17	38	56	5	5	0	6	0.0026	0.000694	0.018741	0	0	0.003264	0.000673	0
Otu001798	336	1	0	0	1	0	1	2	2	4	0	0	4	10	0	0	2	0	0	0	6	11	12	201	16	4	2	1	1	1	2	31	7	1	6	5	1	1	0	0	0	0.000867	0	0	0.000803	0	0.000653	0.001346	0.001446
Otu001799	336	2	8	39	18	3	15	1	89	0	1	52	4	0	0	1	0	15	0	0	0	9	1	1	27	6	3	0	6	12	0	0	2	0	17	1	1	0	2	0	0	0.001733	0.005552	0.031778	0.01446	0.002777	0.009791	0.000673	0.064349
Otu001800	335	0	326	0	0	0	0	0	1	0	0	0	0	0	1	0	0	0	0	0	1	0	1	0	0	1	0	0	0	0	0	0	4	0	0	0	0	0	0	0	0	0	0.226227	0	0	0	0	0	0.000723
Otu001801	335	0	6	0	20	1	0	0	1	0	0	0	0	3	9	1	0	0	0	1	0	108	37	1	6	8	16	8	0	0	0	5	6	13	24	7	2	4	2	31	15	0	0.004164	0	0.016067	0.000926	0	0	0.000723
Otu001802	334	0	1	0	32	0	1	0	1	0	13	1	2	0	267	0	0	0	13	0	0	0	0	0	1	0	0	1	1	0	0	0	0	0	0	0	0	0	0	0	0	0	0.000694	0	0.025707	0	0.000653	0	0.000723
Otu001803	333	1	0	0	1	2	1	65	72	83	12	0	0	2	0	0	0	0	0	1	1	9	11	0	1	34	0	1	3	1	29	0	0	0	0	2	0	0	0	1	0	0.000867	0	0	0.000803	0.001852	0.000653	0.043741	0.052058
Otu001804	333	66	14	0	1	1	0	1	14	3	1	4	9	0	31	21	0	0	0	0	3	13	8	18	7	0	0	3	0	1	20	2	0	6	57	2	1	10	11	2	3	0.057205	0.009715	0	0.000803	0.000926	0	0.000673	0.010122
Otu001805	333	54	1	37	1	22	0	0	2	0	13	7	2	2	2	35	2	0	0	2	4	2	20	49	7	19	10	1	0	4	1	3	3	0	5	6	0	0	11	5	1	0.046804	0.000694	0.030149	0.000803	0.020367	0	0	0.001446
Otu001806	332	238	48	0	0	0	27	0	1	1	8	1	1	0	0	0	1	0	0	0	0	0	0	0	1	0	0	0	0	1	0	2	2	0	0	0	0	0	0	0	0	0.206286	0.03331	0	0	0	0.017624	0	0.000723
Otu001807	332	0	320	0	0	0	0	0	1	0	1	0	1	0	1	0	0	0	0	2	0	1	0	2	0	0	0	0	0	0	1	0	2	0	0	0	0	0	0	0	0	0	0.222063	0	0	0	0	0	0.000723
Otu001808	332	5	9	22	15	0	0	0	9	1	2	6	3	2	0	0	7	0	14	0	0	10	0	1	22	24	2	1	1	22	0	1	7	6	2	12	0	5	72	1	48	0.004334	0.006246	0.017926	0.01205	0	0	0	0.006507
Otu001809	332	2	0	1	0	0	0	13	11	36	8	0	1	3	0	87	1	17	0	31	19	3	0	0	1	1	0	15	0	1	29	3	1	9	0	0	0	7	11	21	0	0.001733	0	0.000815	0	0	0	0.008748	0.007953
Otu001810	332	1	0	0	0	0	2	2	0	32	1	0	0	3	42	0	0	0	19	9	61	4	12	0	2	24	1	0	1	0	4	4	8	12	11	20	1	0	8	9	39	0.000867	0	0	0	0	0.001305	0.001346	0
Otu001811	331	0	0	0	0	1	0	0	0	0	1	0	0	0	0	0	0	0	0	0	0	0	0	0	40	2	0	0	0	6	0	1	2	0	5	214	0	1	1	1	56	0	0	0	0	0.000926	0	0	0
Otu001812	331	1	2	86	1	1	10	0	0	0	31	8	0	25	0	0	0	37	0	0	0	4	2	0	8	10	0	8	4	0	22	0	0	4	2	1	0	0	23	2	39	0.000867	0.001388	0.070075	0.000803	0.000926	0.006527	0	0
Otu001813	331	3	2	65	9	2	0	0	28	29	2	1	2	10	0	1	2	0	36	8	26	1	14	0	8	3	1	6	0	0	6	42	0	1	0	1	0	8	4	0	10	0.0026	0.001388	0.052964	0.00723	0.001852	0	0	0.020245
Otu001814	330	0	150	0	0	0	4	1	0	0	12	0	0	0	0	0	0	0	0	26	0	1	0	0	10	1	16	0	1	101	0	0	1	0	0	0	0	0	6	0	0	0	0.104092	0	0	0	0.002611	0.000673	0
Otu001815	330	3	19	1	2	2	2	8	24	3	4	0	7	14	3	0	9	0	0	19	1	9	0	0	27	32	1	11	1	16	3	16	22	12	28	8	0	5	5	6	7	0.0026	0.013185	0.000815	0.001607	0.001852	0.001305	0.005384	0.017353
Otu001816	329	52	0	1	31	1	35	0	1	5	1	0	6	28	2	0	1	5	48	7	0	6	5	0	6	1	1	1	23	0	0	6	0	26	8	8	0	3	11	0	0	0.045071	0	0.000815	0.024904	0.000926	0.022846	0	0.000723
Otu001817	329	1	0	0	0	1	0	2	1	1	0	0	6	1	0	0	1	0	0	0	0	6	262	1	0	4	4	0	0	1	1	2	2	3	4	10	0	0	1	9	5	0.000867	0	0	0	0.000926	0	0.001346	0.000723
Otu001818	329	0	4	0	40	3	14	2	16	0	3	5	45	14	2	1	0	1	102	11	0	1	0	0	10	20	0	1	0	1	5	0	0	2	0	4	1	0	2	0	19	0	0.002776	0	0.032134	0.002777	0.009138	0.001346	0.011568
Otu001819	328	29	0	1	131	0	0	1	0	56	6	2	1	0	1	0	0	0	0	0	0	3	0	1	24	0	2	0	0	68	0	0	0	0	2	0	0	0	0	0	0	0.025136	0	0.000815	0.105238	0	0	0.000673	0
Otu001820	328	0	1	0	176	0	0	1	1	0	5	0	0	0	0	20	0	0	1	10	0	19	0	0	9	15	1	0	3	0	6	2	0	0	12	26	1	13	1	5	0	0	0.000694	0	0.141388	0	0	0.000673	0.000723
Otu001821	328	1	1	50	0	0	0	0	0	0	1	2	0	0	52	42	0	0	0	0	57	4	13	0	13	10	0	1	0	0	0	5	4	12	51	1	0	4	4	0	0	0.000867	0.000694	0.040741	0	0	0	0	0
Otu001822	328	1	0	1	11	53	0	0	0	0	0	4	0	17	24	3	0	0	0	0	0	0	0	0	2	13	0	0	0	0	1	18	23	57	35	29	0	2	2	22	10	0.000867	0	0.000815	0.008837	0.049066	0	0	0
Otu001823	327	7	1	0	128	0	4	2	25	1	3	16	0	0	9	2	0	0	0	3	16	2	34	1	0	4	15	1	1	0	2	35	0	0	0	0	0	0	8	0	7	0.006067	0.000694	0	0.102828	0	0.002611	0.001346	0.018076
Otu001824	327	74	1	44	5	0	0	1	1	1	2	1	50	2	0	0	0	0	0	0	4	12	4	2	10	17	7	0	0	1	0	10	12	2	37	2	0	8	3	9	5	0.064139	0.000694	0.035853	0.004017	0	0	0.000673	0.000723
Otu001825	327	1	1	1	0	2	0	9	10	6	0	0	26	0	36	34	5	117	0	0	0	0	0	0	0	0	0	0	1	1	3	18	32	0	0	2	22	0	0	0	0	0.000867	0.000694	0.000815	0	0.001852	0	0.006056	0.00723
Otu001826	326	8	0	0	1	28	2	18	15	0	8	1	9	4	12	18	0	0	16	0	22	15	29	1	4	13	16	0	3	0	1	41	0	7	7	4	0	0	6	13	4	0.006934	0	0	0.000803	0.025922	0.001305	0.012113	0.010845
Otu001827	326	0	0	2	34	10	1	2	1	20	5	10	30	29	0	0	0	0	4	0	9	11	16	0	26	31	1	12	0	2	10	21	0	8	9	3	0	6	2	0	11	0	0	0.00163	0.027314	0.009258	0.000653	0.001346	0.000723
Otu001828	325	0	27	1	0	1	0	1	0	0	37	0	0	2	0	0	0	158	0	47	0	0	0	0	1	1	0	0	1	0	0	0	0	0	0	0	0	0	21	3	24	0	0.018737	0.000815	0	0.000926	0	0.000673	0
Otu001829	325	0	1	0	2	1	2	2	0	0	0	100	1	0	0	0	0	0	0	1	0	11	9	89	12	10	1	2	6	29	0	12	6	1	9	14	0	3	0	0	1	0	0.000694	0	0.001607	0.000926	0.001305	0.001346	0
Otu001830	324	0	2	2	0	67	1	0	1	1	3	32	1	2	1	135	0	0	2	1	4	2	2	0	10	0	0	0	3	0	8	1	0	8	4	9	0	5	2	0	15	0	0.001388	0.00163	0	0.062027	0.000653	0	0.000723
Otu001831	324	7	1	5	0	0	22	0	1	0	1	0	0	3	27	3	0	0	18	30	31	17	16	0	8	10	0	70	0	0	0	22	0	4	10	1	0	3	0	1	13	0.006067	0.000694	0.004074	0	0	0.01436	0	0.000723
Otu001832	324	63	6	0	0	0	89	0	0	0	0	0	0	9	0	0	0	0	0	0	0	21	28	0	12	0	0	0	0	0	0	51	0	0	13	4	2	0	1	0	25	0.054605	0.004164	0	0	0	0.058093	0	0
Otu001833	324	2	0	16	1	8	0	1	0	0	0	9	27	0	0	0	0	1	0	0	0	52	3	0	0	0	0	1	0	0	0	155	6	2	26	0	0	3	0	1	10	0.001733	0	0.013037	0.000803	0.007406	0	0.000673	0
Otu001834	324	19	0	0	0	1	1	0	0	0	1	0	0	3	39	0	0	0	1	0	0	1	252	0	1	0	0	5	0	0	0	0	0	0	0	0	0	0	0	0	0	0.016468	0	0	0	0.000926	0.000653	0	0
Otu001835	323	0	0	0	5	12	0	1	0	1	18	43	33	37	40	1	0	0	0	32	25	1	0	0	1	11	9	0	0	0	5	4	13	0	15	1	0	0	4	0	11	0	0	0	0.004017	0.011109	0	0.000673	0
Otu001836	323	0	1	0	2	5	1	0	1	0	0	47	13	11	0	0	0	0	3	10	0	27	10	5	43	25	0	23	0	8	1	12	14	0	9	29	0	0	6	0	17	0	0.000694	0	0.001607	0.004629	0.000653	0	0.000723
Otu001837	323	2	0	0	2	3	0	0	0	0	91	6	0	1	0	0	0	0	24	0	1	0	0	0	0	0	0	0	0	50	13	0	0	49	0	12	0	0	31	0	38	0.001733	0	0	0.001607	0.002777	0	0	0
Otu001838	323	0	0	1	13	46	0	0	0	0	22	0	12	74	0	0	0	0	3	0	0	0	0	0	2	37	0	0	77	0	0	0	0	0	32	1	0	0	2	0	1	0	0	0.000815	0.010443	0.042585	0	0	0
Otu001839	322	0	0	1	0	6	1	2	0	2	10	16	9	13	4	35	0	0	0	2	2	12	1	0	27	11	23	38	0	0	0	7	5	0	18	27	0	1	6	28	15	0	0	0.000815	0	0.005555	0.000653	0.001346	0
Otu001840	322	1	0	0	1	21	1	0	0	1	3	0	3	1	1	1	1	14	1	0	0	5	26	0	2	9	13	1	0	0	20	10	0	2	73	43	0	1	5	26	36	0.000867	0	0	0.000803	0.019441	0.000653	0	0
Otu001841	322	0	5	0	0	0	0	0	0	0	0	9	7	0	0	51	0	0	0	0	0	0	42	0	2	59	45	0	1	85	1	11	3	0	0	1	0	0	0	0	0	0	0.00347	0	0	0	0	0	0
Otu001842	322	0	1	0	60	0	0	42	0	6	0	6	0	1	1	0	0	4	78	0	0	0	2	1	31	1	0	0	42	0	0	0	2	0	0	4	0	40	0	0	0	0	0.000694	0	0.048201	0	0	0.028263	0
Otu001843	322	9	8	24	8	3	15	3	13	4	3	9	20	20	3	5	2	2	11	7	10	2	11	18	6	5	5	10	6	2	3	21	9	9	3	10	6	3	7	4	3	0.007801	0.005552	0.019556	0.006427	0.002777	0.009791	0.002019	0.009399
Otu001844	321	100	0	1	31	1	18	1	0	0	3	1	15	10	21	51	0	0	0	0	9	8	0	0	2	8	0	0	0	0	7	12	0	19	0	0	0	3	0	0	0	0.086675	0	0.000815	0.024904	0.000926	0.011749	0.000673	0
Otu001845	321	5	1	0	0	0	0	2	0	0	0	7	1	0	0	0	0	0	0	0	0	45	0	0	12	13	4	0	0	0	0	76	30	18	2	21	5	26	8	0	45	0.004334	0.000694	0	0	0	0	0.001346	0
Otu001846	321	0	1	0	0	0	0	0	20	1	6	0	0	0	0	0	0	0	1	38	39	0	0	0	0	2	12	0	0	0	123	4	29	0	0	0	0	35	5	5	0	0	0.000694	0	0	0	0	0	0.01446
Otu001847	321	0	0	0	2	22	43	3	0	0	5	12	25	6	8	10	0	0	12	0	12	11	28	9	4	10	4	50	0	3	0	5	1	1	7	9	0	1	6	0	12	0	0	0	0.001607	0.020367	0.028068	0.002019	0
Otu001848	320	13	77	2	4	0	1	53	5	41	1	0	2	1	0	2	0	29	68	0	0	0	0	8	0	0	0	5	7	0	0	0	0	0	0	0	0	0	0	1	0	0.011268	0.053434	0.00163	0.003213	0	0.000653	0.035666	0.003615
Otu001849	320	3	13	1	2	54	0	3	2	2	0	4	9	26	8	14	0	0	0	0	6	12	7	2	13	9	0	7	0	0	0	12	6	13	46	7	19	1	16	0	3	0.0026	0.009021	0.000815	0.001607	0.049992	0	0.002019	0.001446
Otu001850	320	1	0	1	0	0	6	12	153	0	0	0	0	1	1	0	0	0	0	32	1	0	18	0	0	0	8	7	1	0	1	0	0	1	0	0	1	71	3	1	0	0.000867	0	0.000815	0	0	0.003916	0.008075	0.110623
Otu001851	319	0	4	0	3	0	0	3	0	3	3	0	0	7	0	1	0	0	4	9	17	0	0	0	1	18	27	53	1	1	8	0	1	0	37	2	0	13	26	58	19	0	0.002776	0	0.00241	0	0	0.002019	0
Otu001852	319	0	0	0	0	1	11	8	1	0	8	0	0	0	0	0	0	1	0	158	2	3	1	0	14	34	12	0	0	2	1	8	1	0	40	0	0	10	0	2	1	0	0	0	0	0.000926	0.00718	0.005384	0.000723
Otu001853	319	0	0	0	0	0	135	0	1	0	0	0	0	2	0	0	1	24	0	0	0	1	0	0	17	0	0	0	89	0	0	0	43	0	0	2	0	0	1	0	3	0	0	0	0	0	0.088119	0	0.000723
Otu001854	318	44	49	1	0	0	1	0	2	78	0	0	0	0	1	0	0	1	0	0	24	16	17	0	24	6	0	1	0	2	0	0	47	0	0	1	0	0	0	0	3	0.038137	0.034003	0.000815	0	0	0.000653	0	0.001446
Otu001855	318	0	0	0	40	0	2	0	1	1	1	69	45	26	1	1	0	0	0	0	0	5	0	1	15	9	0	0	1	99	0	0	0	0	1	0	0	0	0	0	0	0	0	0	0.032134	0	0.001305	0	0.000723
Otu001856	318	7	24	107	5	21	0	48	1	1	0	18	0	2	0	3	0	2	0	0	3	0	5	2	5	3	0	1	0	0	2	17	0	14	7	0	0	2	6	2	10	0.006067	0.016655	0.087187	0.004017	0.019441	0	0.032301	0.000723
Otu001857	318	61	0	0	2	20	80	1	0	1	0	73	0	0	0	1	0	0	0	0	0	4	15	1	4	2	1	0	0	0	0	14	5	1	17	0	1	0	0	13	1	0.052872	0	0	0.001607	0.018515	0.052219	0.000673	0
Otu001858	318	0	101	1	0	16	0	1	0	1	1	4	0	0	0	0	0	1	0	0	5	33	31	0	5	18	15	0	0	0	43	8	1	0	16	13	0	0	2	1	1	0	0.070089	0.000815	0	0.014812	0	0.000673	0
Otu001859	317	4	21	0	0	8	12	0	0	1	1	0	8	2	0	0	0	0	3	0	1	9	0	0	11	7	0	0	152	0	0	0	4	28	2	0	0	0	20	0	23	0.003467	0.014573	0	0	0.007406	0.007833	0	0
Otu001860	317	4	0	0	1	25	0	0	0	0	8	0	17	2	0	0	0	0	1	15	33	4	1	0	11	28	10	2	3	0	15	2	3	5	21	40	0	21	9	0	36	0.003467	0	0	0.000803	0.023144	0	0	0
Otu001861	317	0	0	0	0	0	3	49	52	9	4	1	1	0	0	0	0	0	0	68	3	3	10	0	26	8	2	1	40	3	0	0	0	8	6	10	0	1	2	7	0	0	0	0	0	0	0.001958	0.032974	0.037597
Otu001862	316	1	49	1	1	1	0	0	1	0	0	31	1	2	6	39	0	0	0	1	4	9	0	0	10	5	1	10	0	0	1	0	1	5	0	30	30	3	20	2	51	0.000867	0.034003	0.000815	0.000803	0.000926	0	0	0.000723
Otu001863	316	3	1	2	10	0	2	0	2	0	1	12	14	21	0	17	0	0	6	0	6	5	4	0	2	10	17	1	0	0	0	20	0	11	35	1	59	25	17	9	3	0.0026	0.000694	0.00163	0.008033	0	0.001305	0	0.001446
Otu001864	315	36	1	2	33	16	1	0	4	1	12	0	0	10	1	0	1	27	0	0	0	32	32	1	13	9	1	0	3	15	5	4	6	7	14	4	0	20	2	0	2	0.031203	0.000694	0.00163	0.02651	0.014812	0.000653	0	0.002892
Otu001865	315	5	7	37	25	1	7	1	7	5	4	18	31	21	49	8	0	0	0	1	1	11	10	0	13	6	3	3	2	2	7	1	0	6	7	0	0	0	10	5	1	0.004334	0.004858	0.030149	0.020084	0.000926	0.004569	0.000673	0.005061
Otu001866	315	3	0	0	0	0	0	1	0	0	2	0	0	14	1	0	0	0	0	1	2	98	50	0	0	8	0	0	0	0	1	23	90	0	0	6	0	0	0	0	15	0.0026	0	0	0	0	0	0.000673	0
Otu001867	315	80	16	9	14	67	16	1	0	0	0	12	25	18	0	8	0	0	0	0	0	0	8	0	6	2	0	0	0	0	2	24	0	6	0	1	0	0	0	0	0	0.06934	0.011103	0.007333	0.011247	0.062027	0.010444	0.000673	0
Otu001868	314	7	9	3	26	4	4	2	0	1	2	6	14	16	27	0	0	0	1	0	0	21	2	43	4	0	0	1	0	0	0	33	46	14	10	8	1	2	0	7	0	0.006067	0.006246	0.002444	0.020887	0.003703	0.002611	0.001346	0
Otu001869	314	20	1	0	0	1	9	0	1	0	4	19	0	5	0	0	1	0	0	0	36	46	0	31	1	8	12	10	0	0	0	47	5	0	47	6	0	1	3	0	0	0.017335	0.000694	0	0	0.000926	0.005875	0	0.000723
Otu001870	314	0	0	2	20	2	0	1	0	52	12	0	0	1	1	7	0	0	0	22	1	5	2	0	52	2	0	0	0	33	5	1	1	6	24	12	0	10	6	17	17	0	0	0.00163	0.016067	0.001852	0	0.000673	0
Otu001871	312	0	146	2	1	2	0	0	7	0	0	0	0	0	0	11	1	0	0	1	9	7	14	0	8	10	75	1	0	0	0	0	0	4	0	0	0	0	12	0	1	0	0.101316	0.00163	0.000803	0.001852	0	0	0.005061
Otu001872	312	63	18	1	1	0	1	2	1	0	0	35	19	20	7	105	0	0	10	0	4	1	0	1	4	10	1	0	2	0	1	1	0	1	0	0	0	2	1	0	0	0.054605	0.012491	0.000815	0.000803	0	0.000653	0.001346	0.000723
Otu001873	312	2	1	4	5	0	0	0	1	1	1	26	71	7	30	1	2	1	0	0	2	1	0	0	12	1	0	0	44	0	1	46	0	3	42	1	0	2	1	3	0	0.001733	0.000694	0.003259	0.004017	0	0	0	0.000723
Otu001874	311	13	2	0	6	0	1	0	1	0	2	0	3	0	151	54	1	1	1	2	8	11	13	0	3	10	0	3	0	0	0	0	0	1	12	4	0	0	1	2	5	0.011268	0.001388	0	0.00482	0	0.000653	0	0.000723
Otu001875	311	1	15	36	2	0	1	1	0	0	2	14	0	6	0	45	0	0	0	12	21	11	4	0	5	23	0	1	2	1	2	55	0	24	16	0	2	1	1	1	6	0.000867	0.010409	0.029334	0.001607	0	0.000653	0.000673	0
Otu001876	311	7	1	0	2	2	1	0	0	0	0	1	0	0	76	0	0	0	0	31	29	2	1	0	6	18	9	1	0	0	0	3	0	0	22	4	91	0	3	0	1	0.006067	0.000694	0	0.001607	0.001852	0.000653	0	0
Otu001877	311	1	3	0	0	0	0	9	1	0	10	0	2	0	28	0	37	0	15	5	9	1	0	0	11	9	0	0	1	4	0	32	13	1	11	11	0	89	1	1	6	0.000867	0.002082	0	0	0	0	0.006056	0.000723
Otu001878	310	0	0	0	0	2	8	0	1	36	1	4	7	18	8	2	0	0	20	5	5	4	0	1	14	23	2	0	0	0	8	8	12	11	16	22	1	5	11	21	34	0	0	0	0	0.001852	0.005222	0	0.000723
Otu001879	310	0	0	0	0	0	0	0	308	0	0	1	0	0	0	0	0	0	0	0	0	0	0	0	0	0	0	0	0	0	0	0	0	0	0	0	0	0	1	0	0	0	0	0	0	0	0	0	0.222691
Otu001880	310	0	21	0	19	1	0	0	64	6	1	18	2	38	1	4	0	0	0	0	0	1	3	0	12	19	1	2	0	1	1	7	11	0	35	10	0	0	18	12	2	0	0.014573	0	0.015263	0.000926	0	0	0.046274
Otu001881	310	0	1	0	0	1	3	6	0	16	3	1	30	0	3	1	20	120	5	5	2	1	0	7	7	3	2	0	4	4	1	20	1	5	5	12	1	3	6	1	10	0	0.000694	0	0	0.000926	0.001958	0.004038	0
Otu001882	310	0	6	15	0	1	2	2	0	0	1	23	4	14	32	14	0	1	0	66	12	16	4	0	1	9	2	0	0	0	10	17	6	0	9	19	0	10	5	0	9	0	0.004164	0.012222	0	0.000926	0.001305	0.001346	0
Otu001883	310	0	0	0	2	7	0	0	0	0	1	8	0	1	0	0	0	1	0	0	0	6	6	88	6	1	12	7	0	0	0	54	1	0	64	6	0	21	0	0	18	0	0	0	0.001607	0.00648	0	0	0
Otu001884	309	27	7	37	16	31	1	2	0	2	4	7	33	7	103	6	0	1	0	4	0	6	0	0	4	3	0	0	0	0	4	0	0	0	1	3	0	0	0	0	0	0.023402	0.004858	0.030149	0.012853	0.028699	0.000653	0.001346	0
Otu001885	309	0	1	0	14	0	0	29	0	1	0	0	37	2	0	1	0	0	0	1	0	50	5	3	21	21	6	1	0	0	13	0	70	6	1	2	0	0	24	0	0	0	0.000694	0	0.011247	0	0	0.019515	0
Otu001886	309	29	55	31	1	2	0	61	1	8	0	0	1	20	28	0	0	22	1	0	0	0	0	0	1	0	0	0	1	0	0	26	6	4	0	0	0	5	0	1	5	0.025136	0.038167	0.02526	0.000803	0.001852	0	0.041049	0.000723
Otu001887	309	1	2	0	1	0	0	0	1	0	2	23	29	0	0	0	18	16	2	16	0	0	0	0	16	14	1	4	1	0	34	0	1	1	6	33	0	0	9	8	70	0.000867	0.001388	0	0.000803	0	0	0	0.000723
Otu001888	308	30	0	41	43	6	0	0	2	0	0	7	27	1	0	18	1	0	0	19	4	13	3	0	18	5	9	0	3	18	0	10	0	11	11	1	1	2	3	0	1	0.026002	0	0.033408	0.034544	0.005555	0	0	0.001446
Otu001889	308	1	3	0	76	4	0	1	1	1	4	4	9	7	5	30	1	0	23	2	8	6	0	1	30	10	12	6	0	4	4	1	5	7	5	13	0	11	8	3	2	0.000867	0.002082	0	0.061054	0.003703	0	0.000673	0.000723
Otu001890	308	31	0	1	2	0	40	0	0	0	0	0	0	0	1	0	0	0	0	0	1	9	30	0	26	14	13	2	0	0	57	7	5	2	28	15	0	15	3	0	6	0.026869	0	0.000815	0.001607	0	0.026109	0	0
Otu001891	307	0	1	0	0	0	205	34	9	0	12	0	1	0	1	0	0	0	1	5	36	0	0	0	0	0	2	0	0	0	0	0	0	0	0	0	0	0	0	0	0	0	0.000694	0	0	0	0.13381	0.02288	0.006507
Otu001892	307	0	16	1	1	9	55	44	0	0	0	12	8	0	1	2	4	2	0	11	0	12	1	0	1	1	0	0	2	49	0	0	10	1	12	3	21	7	0	17	4	0	0.011103	0.000815	0.000803	0.008332	0.0359	0.029609	0
Otu001893	307	0	0	0	0	0	1	0	304	1	0	0	0	0	1	0	0	0	0	0	0	0	0	0	0	0	0	0	0	0	0	0	0	0	0	0	0	0	0	0	0	0	0	0	0	0	0.000653	0	0.219799
Otu001894	307	0	1	0	0	3	3	90	2	10	12	1	1	0	0	19	4	0	83	0	0	0	0	0	2	0	1	0	1	0	2	2	3	0	8	7	0	39	5	6	2	0	0.000694	0	0	0.002777	0.001958	0.060564	0.001446
Otu001895	306	0	41	1	0	0	0	0	0	0	0	0	0	0	8	0	0	0	3	0	7	7	11	45	11	18	34	37	0	46	0	0	1	3	4	0	8	0	3	7	11	0	0.028452	0.000815	0	0	0	0	0
Otu001896	306	1	0	0	0	0	0	0	1	0	1	0	5	15	3	0	0	0	1	4	0	0	0	53	12	58	0	0	0	1	0	4	0	29	24	18	0	0	49	0	27	0.000867	0	0	0	0	0	0	0.000723
Otu001897	306	0	0	1	0	0	0	0	0	0	1	0	0	9	0	0	0	0	1	0	3	53	101	0	37	9	38	5	1	0	2	0	0	29	4	0	0	0	12	0	0	0	0	0.000815	0	0	0	0	0
Otu001898	306	0	241	0	0	0	0	0	0	2	1	0	0	13	0	0	0	0	0	1	1	6	6	0	1	0	0	26	0	2	0	0	4	0	2	0	0	0	0	0	0	0	0.167241	0	0	0	0	0	0
Otu001899	306	9	3	2	0	0	4	2	0	0	1	0	1	50	3	161	0	1	7	0	0	3	2	0	0	1	1	0	0	0	1	26	2	5	20	0	1	0	0	0	0	0.007801	0.002082	0.00163	0	0	0.002611	0.001346	0
Otu001900	305	1	0	1	54	0	0	0	0	0	1	35	101	1	0	0	0	82	0	4	0	1	0	0	10	2	0	0	0	0	0	0	0	0	0	12	0	0	0	0	0	0.000867	0	0.000815	0.04338	0	0	0	0
Otu001901	305	1	0	0	0	1	3	0	0	0	3	0	1	2	0	0	0	0	0	0	0	2	235	3	5	0	5	0	0	2	0	7	0	0	14	19	0	0	2	0	0	0.000867	0	0	0	0.000926	0.001958	0	0
Otu001902	305	0	0	53	0	0	0	0	4	3	1	0	0	0	0	0	0	1	0	0	1	6	0	223	2	0	8	0	0	0	0	0	0	2	1	0	0	0	0	0	0	0	0	0.043186	0	0	0	0	0.002892
Otu001903	305	1	0	0	0	0	0	0	1	1	3	7	0	53	0	2	0	0	1	0	10	64	45	0	6	8	34	3	2	0	0	6	0	20	10	5	0	0	13	0	10	0.000867	0	0	0	0	0	0	0.000723
Otu001904	305	206	1	1	7	0	0	1	22	0	1	0	0	0	0	0	0	0	0	1	0	3	10	1	0	0	18	0	0	0	1	9	0	12	0	0	6	0	5	0	0	0.17855	0.000694	0.000815	0.005623	0	0	0.000673	0.015907
Otu001905	305	0	0	5	0	0	86	1	0	0	0	1	0	0	0	91	0	1	0	0	0	1	3	0	38	31	0	1	26	1	1	0	0	0	3	2	2	5	1	0	5	0	0	0.004074	0	0	0.056135	0.000673	0
Otu001906	304	27	7	10	21	38	2	0	1	0	5	1	0	4	0	0	0	0	0	0	0	17	1	125	18	7	1	1	0	0	0	1	3	2	0	7	0	2	0	0	3	0.023402	0.004858	0.008148	0.01687	0.035179	0.001305	0	0.000723
Otu001907	304	17	20	13	1	1	1	0	21	1	0	1	0	1	0	0	0	2	0	1	22	4	21	0	3	8	0	1	0	0	9	4	0	0	16	4	104	4	1	21	2	0.014735	0.013879	0.010593	0.000803	0.000926	0.000653	0	0.015184
Otu001908	304	0	0	1	2	13	0	2	10	3	2	6	15	0	10	1	1	0	3	5	2	0	4	3	17	14	1	1	0	4	9	17	5	6	52	9	17	6	9	47	7	0	0	0.000815	0.001607	0.012035	0	0.001346	0.00723
Otu001909	304	0	1	0	1	2	0	0	0	0	38	1	0	1	0	1	0	0	0	0	8	0	0	0	0	4	0	1	0	0	179	5	5	0	0	0	0	15	33	8	1	0	0.000694	0	0.000803	0.001852	0	0	0
Otu001910	304	0	2	1	1	0	1	0	1	0	0	1	0	1	4	3	0	0	1	82	25	36	27	0	3	28	2	58	1	2	0	3	2	0	15	0	0	1	3	0	0	0	0.001388	0.000815	0.000803	0	0.000653	0	0.000723
Otu001911	303	15	4	83	6	7	1	1	23	3	5	1	5	10	0	18	0	0	1	0	2	4	3	0	8	17	12	0	2	0	1	18	5	2	10	9	0	2	12	0	13	0.013001	0.002776	0.067631	0.00482	0.00648	0.000653	0.000673	0.01663
Otu001912	303	0	1	0	0	2	1	5	14	0	1	0	0	0	11	1	1	0	0	2	0	17	1	1	6	13	59	62	0	0	0	0	23	36	0	0	0	0	0	0	46	0	0.000694	0	0	0.001852	0.000653	0.003365	0.010122
Otu001913	303	1	0	0	35	2	2	1	1	1	0	81	19	1	4	0	0	1	0	1	0	20	13	15	27	21	25	0	0	1	0	0	0	0	4	26	0	0	1	0	0	0.000867	0	0	0.028117	0.001852	0.001305	0.000673	0.000723
Otu001914	303	0	4	4	30	4	1	0	1	0	3	38	24	38	2	12	0	0	16	3	7	1	0	15	3	3	1	1	0	29	5	0	8	6	0	14	0	1	23	0	6	0	0.002776	0.003259	0.0241	0.003703	0.000653	0	0.000723
Otu001915	303	5	0	1	2	1	0	0	1	1	9	3	8	0	31	130	0	0	34	0	7	18	0	1	8	1	4	1	13	0	0	0	12	11	0	0	0	0	0	0	1	0.004334	0	0.000815	0.001607	0.000926	0	0	0.000723
Otu001916	302	0	0	0	0	296	0	0	2	2	0	1	0	0	0	0	0	0	0	0	0	0	0	0	0	0	0	0	0	0	0	0	0	0	0	1	0	0	0	0	0	0	0	0	0	0.274028	0	0	0.001446
Otu001917	302	0	0	0	0	2	0	0	0	0	0	0	0	0	0	0	0	0	0	0	0	0	0	0	0	0	0	0	0	0	0	0	0	1	0	299	0	0	0	0	0	0	0	0	0	0.001852	0	0	0
Otu001918	302	0	2	265	0	0	1	0	1	0	0	0	6	10	0	1	0	0	0	2	1	1	0	1	7	0	0	1	0	1	0	0	0	2	0	0	0	0	0	0	0	0	0.001388	0.21593	0	0	0.000653	0	0.000723
Otu001919	302	38	0	67	1	1	0	0	0	0	2	13	0	5	1	0	0	0	60	0	0	2	0	0	22	4	0	0	0	0	0	0	1	3	22	8	0	0	13	0	39	0.032936	0	0.054594	0.000803	0.000926	0	0	0
Otu001920	302	17	1	0	29	14	25	2	1	0	11	16	8	1	1	0	0	1	22	1	29	1	1	0	7	9	1	2	0	1	0	2	21	18	11	9	1	0	12	0	27	0.014735	0.000694	0	0.023297	0.012961	0.016318	0.001346	0.000723
Otu001921	301	4	1	1	0	5	0	0	2	0	0	2	3	3	4	0	0	174	8	0	0	5	2	1	2	2	1	4	0	1	0	30	0	9	9	8	0	9	4	0	7	0.003467	0.000694	0.000815	0	0.004629	0	0	0.001446
Otu001922	301	0	0	6	2	2	17	7	3	1	1	0	5	8	17	0	0	0	1	3	1	3	10	0	7	6	3	3	9	8	1	80	10	23	25	4	0	23	8	3	1	0	0	0.004889	0.001607	0.001852	0.011096	0.004711	0.002169
Otu001923	301	0	0	0	1	0	3	16	0	1	3	0	0	0	0	0	0	1	5	3	19	0	0	0	6	5	1	0	0	0	3	0	0	2	5	0	191	21	13	0	2	0	0	0	0.000803	0	0.001958	0.010767	0
Otu001924	301	0	2	0	3	2	15	30	0	12	1	0	16	0	41	16	37	80	21	0	0	2	0	0	0	1	1	0	0	0	0	3	8	0	1	0	1	0	4	0	4	0	0.001388	0	0.00241	0.001852	0.009791	0.020188	0
Otu001925	300	0	0	1	1	1	0	0	158	0	1	1	0	0	0	0	0	1	1	0	21	15	39	0	4	9	0	1	0	0	13	0	0	20	5	0	0	0	8	0	0	0	0	0.000815	0.000803	0.000926	0	0	0.114238
Otu001926	300	1	0	1	0	1	1	0	0	1	2	0	0	0	0	252	0	0	1	0	0	1	0	0	0	1	0	0	0	0	0	0	0	0	0	0	0	0	0	38	0	0.000867	0	0.000815	0	0.000926	0.000653	0	0
Otu001927	300	11	9	2	83	0	1	0	0	2	0	0	11	1	35	0	0	0	5	0	0	14	91	12	0	2	0	0	2	0	0	0	0	0	4	7	1	0	0	7	0	0.009534	0.006246	0.00163	0.066677	0	0.000653	0	0
Otu001928	300	63	6	1	22	20	0	0	0	3	3	0	69	6	1	0	0	1	1	11	1	1	0	2	9	3	1	0	0	42	0	2	10	4	0	7	0	0	1	0	10	0.054605	0.004164	0.000815	0.017674	0.018515	0	0	0
Otu001929	300	24	4	3	3	9	3	3	0	2	1	1	21	30	1	0	1	2	0	0	1	6	2	17	3	10	1	0	0	73	6	4	0	3	9	6	25	4	6	0	16	0.020802	0.002776	0.002444	0.00241	0.008332	0.001958	0.002019	0
Otu001930	299	4	23	0	0	0	11	0	2	0	33	0	0	2	0	0	0	0	0	4	0	1	2	0	69	43	0	0	88	0	7	0	0	0	7	0	0	1	0	0	2	0.003467	0.015961	0	0	0	0.00718	0	0.001446
Otu001931	299	1	4	3	2	86	2	1	2	1	1	3	7	1	25	4	0	0	0	6	0	7	34	2	13	11	0	2	2	0	1	15	0	0	28	1	0	1	3	25	5	0.000867	0.002776	0.002444	0.001607	0.079616	0.001305	0.000673	0.001446
Otu001932	299	20	19	122	18	1	0	1	2	0	6	0	0	1	0	0	0	0	0	0	0	27	1	0	11	28	0	0	0	0	9	5	0	2	18	4	0	0	0	2	2	0.017335	0.013185	0.099409	0.01446	0.000926	0	0.000673	0.001446
Otu001933	299	0	0	1	0	1	2	0	0	0	1	2	0	1	0	0	287	0	0	0	0	0	0	1	1	2	0	0	0	0	0	0	0	0	0	0	0	0	0	0	0	0	0	0.000815	0	0.000926	0.001305	0	0
Otu001934	298	0	1	21	1	8	90	0	53	0	0	0	2	1	1	1	1	0	0	0	0	29	4	0	13	11	10	1	0	9	0	3	0	33	0	1	3	0	0	0	1	0	0.000694	0.017111	0.000803	0.007406	0.058746	0	0.03832
Otu001935	298	0	0	1	0	0	3	0	6	0	0	32	36	9	2	5	1	66	0	2	0	0	1	0	0	1	2	7	0	0	2	6	4	0	9	2	97	0	0	1	3	0	0	0.000815	0	0	0.001958	0	0.004338
[truncated: 15,232 more rows]
[truncated: 39 more columns]

## Sheet: Table S2
ROOT	Domain	Phylum	Class	Order	Family	Genus	Species	Total_tags	CK1-1_tags	CK1-2_tags	CK1-3_tags	CK1-4_tags	CK1-5_tags	CK2-1_tags	CK2-2_tags	CK2-3_tags	CK2-4_tags	CK2-5_tags	N1-1_tags	N1-2_tags	N1-3_tags	N1-4_tags	N1-5_tags	N2-1_tags	N2-2_tags	N2-3_tags	N2-4_tags	N2-5_tags	E1-1_tags	E1-2_tags	E1-3_tags	E1-4_tags	E1-5_tags	E2-1_tags	E2-2_tags	E2-3_tags	E2-4_tags	E2-5_tags	F1-1_tags	F1-2_tags	F1-3_tags	F1-4_tags	F1-5_tags	F2-1_tags	F2-2_tags	F2-3_tags	F2-4_tags	F2-5_tags	CK1-1_relative_abundance
Mirobe	--	--	--	--	--	--	--	4969791	115374	144103	122725	124480	108018	153202	148602	138308	119615	125018	107834	122725	104194	134368	133006	95260	109846	94954	116703	118333	117784	124492	113229	128435	131132	117330	130067	124281	122369	144937	127212	130356	106212	143323	129369	118156	133430	135601	126693	128715	100
..	Archaea	--	--	--	--	--	--	4321	7	80	51	159	204	81	116	67	932	136	38	56	223	61	17	16	71	241	169	77	54	45	0	7	35	44	145	29	95	265	20	75	29	81	35	63	62	130	277	28	0.006067
..	..	Bathyarchaeota	--	--	--	--	--	2773	0	52	25	12	4	61	59	67	852	117	0	5	24	11	0	1	47	157	168	56	29	28	0	0	19	42	112	3	95	234	1	12	29	6	7	63	39	98	227	11	0
..	..	..	Others_of_Bathyarchaeota	--	--	--	--	2300	0	14	21	11	4	58	55	28	689	96	0	5	24	4	0	0	47	136	155	26	19	13	0	0	19	38	104	2	91	223	1	11	29	2	6	63	3	96	196	11	0
..	..	..	miscellaneous_Crenarchaeota_group_archaeon_SMTZ-80	--	--	--	--	473	0	38	4	1	0	3	4	39	163	21	0	0	0	7	0	1	0	21	13	30	10	15	0	0	0	4	8	1	4	11	0	1	0	4	1	0	36	2	31	0	0
..	..	..	..	miscellaneous_Crenarchaeota_group_archaeon_SMTZ-80	--	--	--	473	0	38	4	1	0	3	4	39	163	21	0	0	0	7	0	1	0	21	13	30	10	15	0	0	0	4	8	1	4	11	0	1	0	4	1	0	36	2	31	0	0
..	..	..	..	..	miscellaneous_Crenarchaeota_group_archaeon_SMTZ-80	--	--	473	0	38	4	1	0	3	4	39	163	21	0	0	0	7	0	1	0	21	13	30	10	15	0	0	0	4	8	1	4	11	0	1	0	4	1	0	36	2	31	0	0
..	..	..	..	..	..	miscellaneous_Crenarchaeota_group_archaeon_SMTZ-80	--	473	0	38	4	1	0	3	4	39	163	21	0	0	0	7	0	1	0	21	13	30	10	15	0	0	0	4	8	1	4	11	0	1	0	4	1	0	36	2	31	0	0
..	..	..	..	..	..	..	miscellaneous_Crenarchaeota_group_archaeon_SMTZ-80	473	0	38	4	1	0	3	4	39	163	21	0	0	0	7	0	1	0	21	13	30	10	15	0	0	0	4	8	1	4	11	0	1	0	4	1	0	36	2	31	0	0
..	..	Euryarchaeota	--	--	--	--	--	542	0	14	1	22	16	0	2	0	71	1	6	27	188	0	0	0	0	7	0	16	16	13	0	4	12	0	0	0	0	7	15	62	0	13	5	0	6	14	0	4	0
..	..	..	Thermoplasmata	--	--	--	--	542	0	14	1	22	16	0	2	0	71	1	6	27	188	0	0	0	0	7	0	16	16	13	0	4	12	0	0	0	0	7	15	62	0	13	5	0	6	14	0	4	0
..	..	..	..	Thermoplasmatales	--	--	--	542	0	14	1	22	16	0	2	0	71	1	6	27	188	0	0	0	0	7	0	16	16	13	0	4	12	0	0	0	0	7	15	62	0	13	5	0	6	14	0	4	0
..	..	..	..	..	ASC21	--	--	16	0	0	0	0	0	0	0	0	9	0	0	0	0	0	0	0	0	0	0	7	0	0	0	0	0	0	0	0	0	0	0	0	0	0	0	0	0	0	0	0	0
..	..	..	..	..	Marine_Group_II	--	--	353	0	1	0	0	16	0	0	0	33	1	5	3	126	0	0	0	0	7	0	9	16	13	0	0	12	0	0	0	0	5	15	62	0	10	5	0	3	11	0	0	0
..	..	..	..	..	Others_of_Thermoplasmatales	--	--	144	0	13	1	0	0	0	1	0	29	0	1	24	62	0	0	0	0	0	0	0	0	0	0	3	0	0	0	0	0	0	0	0	0	2	0	0	1	3	0	4	0
..	..	..	..	..	Terrestrial_Miscellaneous_Gp	--	--	29	0	0	0	22	0	0	1	0	0	0	0	0	0	0	0	0	0	0	0	0	0	0	0	1	0	0	0	0	0	2	0	0	0	1	0	0	2	0	0	0	0
..	..	Others_of_Archaea	--	--	--	--	--	2	0	0	0	0	0	0	0	0	0	0	0	0	0	0	0	0	0	0	0	0	0	2	0	0	0	0	0	0	0	0	0	0	0	0	0	0	0	0	0	0	0
..	..	Thaumarchaeota	--	--	--	--	--	989	4	14	25	125	184	20	55	0	1	18	32	24	11	50	17	15	24	77	1	5	9	2	0	3	4	2	33	26	0	24	4	1	0	62	23	0	17	18	46	13	0.003467
..	..	..	FHMa11_terrestrial_group	--	--	--	--	247	0	0	0	0	0	19	39	0	1	5	1	0	0	21	0	0	13	19	1	3	1	0	0	0	0	2	29	0	0	8	0	0	0	27	0	0	14	2	42	0	0
..	..	..	Others_of_Thaumarchaeota	--	--	--	--	132	0	0	4	3	0	0	11	0	0	7	2	5	4	5	0	7	0	36	0	0	1	0	0	0	2	0	3	0	0	15	3	0	0	16	3	0	2	0	0	3	0
..	..	..	South_African_Gold_Mine_Gp_1	--	--	--	--	610	4	14	21	122	184	1	5	0	0	6	29	19	7	24	17	8	11	22	0	2	7	2	0	3	2	0	1	26	0	1	1	1	0	19	20	0	1	16	4	10	0.003467
..	..	Woesearchaeota	--	--	--	--	--	15	3	0	0	0	0	0	0	0	8	0	0	0	0	0	0	0	0	0	0	0	0	0	0	0	0	0	0	0	0	0	0	0	0	0	0	0	0	0	4	0	0.0026
..	Bacteria	--	--	--	--	--	--	4965470	115367	144023	122674	124321	107814	153121	148486	138241	118683	124882	107796	122669	103971	134307	132989	95244	109775	94713	116534	118256	117730	124447	113229	128428	131097	117286	129922	124252	122274	144672	127192	130281	106183	143242	129334	118093	133368	135471	126416	128687	99.9939
..	..	Acidobacteria	--	--	--	--	--	663596	12515	13047	12451	20309	15248	14782	14578	16160	13992	17877	14955	18824	15794	20224	15016	14388	16516	14896	14725	13850	14003	14220	13466	19599	17582	13949	14731	18197	16384	17772	21663	15826	17885	27290	17157	11946	16495	21007	24980	19297	10.8473
..	..	..	AT-s3-28	--	--	--	--	101	1	0	1	0	0	0	0	96	0	0	0	0	0	0	0	0	0	0	0	0	0	0	0	0	0	0	0	0	0	0	0	0	0	0	0	0	0	3	0	0	0.000867
..	..	..	Acidobacteria	--	--	--	--	321885	5275	5367	6980	10058	9898	6271	5060	6108	4590	6304	7449	9440	7968	13307	8735	6794	10740	6275	6379	5787	6467	6496	5427	11332	10659	6318	5101	6181	7061	6487	12408	8440	10356	15803	10195	5289	6540	10779	12185	9576	4.5721
..	..	..	..	Acidobacteriales	--	--	--	321885	5275	5367	6980	10058	9898	6271	5060	6108	4590	6304	7449	9440	7968	13307	8735	6794	10740	6275	6379	5787	6467	6496	5427	11332	10659	6318	5101	6181	7061	6487	12408	8440	10356	15803	10195	5289	6540	10779	12185	9576	4.5721
..	..	..	..	..	Acidobacteriaceae	--	--	321885	5275	5367	6980	10058	9898	6271	5060	6108	4590	6304	7449	9440	7968	13307	8735	6794	10740	6275	6379	5787	6467	6496	5427	11332	10659	6318	5101	6181	7061	6487	12408	8440	10356	15803	10195	5289	6540	10779	12185	9576	4.5721
..	..	..	..	..	..	Acidobacterium	--	1088	6	8	2	9	7	11	5	0	1	11	16	10	21	41	1	0	168	60	28	0	7	2	1	11	16	5	2	21	2	27	3	3	28	79	17	313	63	24	50	9	0.005201
..	..	..	..	..	..	Bryocella	--	49	0	1	0	0	2	0	0	0	1	0	0	0	0	0	36	0	0	0	1	0	0	0	0	0	0	0	0	0	0	0	1	0	0	3	0	0	0	2	2	0	0
..	..	..	..	..	..	Candidatus_Koribacter	--	2100	120	9	7	75	16	21	10	82	5	11	60	68	100	132	102	4	8	22	3	16	136	113	264	122	55	31	5	2	29	17	42	7	22	120	95	1	4	29	84	51	0.10401
..	..	..	..	..	..	..	Candidatus_Koribacter_versatilis_Ellin345	4	1	0	0	1	0	0	0	0	0	0	0	0	0	0	1	0	0	0	1	0	0	0	0	0	0	0	0	0	0	0	0	0	0	0	0	0	0	0	0	0	0.000867
..	..	..	..	..	..	..	Others_of_Candidatus_Koribacter	2096	119	9	7	74	16	21	10	82	5	11	60	68	100	132	101	4	8	22	2	16	136	113	264	122	55	31	5	2	29	17	42	7	22	120	95	1	4	29	84	51	0.103143
..	..	..	..	..	..	Edaphobacter	--	2161	4	12	9	109	88	5	18	109	39	10	130	44	46	102	134	2	2	27	16	14	34	246	154	88	28	15	36	4	20	24	51	43	84	87	101	3	48	58	30	87	0.003467
..	..	..	..	..	..	Granulicella	--	1135	24	32	19	107	94	5	2	2	4	11	25	73	45	108	68	1	1	4	1	4	40	21	57	34	15	28	8	15	4	48	34	35	3	59	41	0	13	12	16	22	0.020802
..	..	..	..	..	..	..	Granulicella_paludicola	4	1	0	0	0	0	0	0	0	0	0	0	0	0	3	0	0	0	0	0	0	0	0	0	0	0	0	0	0	0	0	0	0	0	0	0	0	0	0	0	0	0.000867
..	..	..	..	..	..	..	Others_of_Granulicella	1131	23	32	19	107	94	5	2	2	4	11	25	73	45	105	68	1	1	4	1	4	40	21	57	34	15	28	8	15	4	48	34	35	3	59	41	0	13	12	16	22	0.019935
..	..	..	..	..	..	Others_of_Acidobacteriaceae	--	309323	4937	5285	6849	9638	9498	6207	4999	5790	4514	6182	7058	9097	7532	12525	7956	6785	10316	6002	6255	5665	6017	5986	4918	10835	10370	6167	4977	6083	6905	6335	11794	8159	9930	15165	9649	4951	6315	10542	11901	9234	4.27913
..	..	..	..	..	..	Terracidiphilus	--	5462	182	18	92	118	169	21	26	124	26	79	149	101	214	371	371	1	244	114	55	87	215	77	32	231	166	62	47	55	101	33	430	193	286	283	217	21	85	107	89	170	0.157748
..	..	..	..	..	..	Terriglobus	--	567	2	2	2	2	24	1	0	1	0	0	11	47	10	28	67	1	1	46	20	1	18	51	1	11	9	10	26	1	0	3	53	0	3	7	75	0	12	5	13	3	0.001733
..	..	..	Blastocatellia	--	--	--	--	22433	1310	1032	986	824	462	964	785	764	571	244	646	928	478	774	705	635	161	574	375	552	429	618	715	220	308	653	603	245	380	641	426	408	197	356	265	549	475	470	334	371	1.13544
..	..	..	..	Blastocatellales	--	--	--	22433	1310	1032	986	824	462	964	785	764	571	244	646	928	478	774	705	635	161	574	375	552	429	618	715	220	308	653	603	245	380	641	426	408	197	356	265	549	475	470	334	371	1.13544
..	..	..	..	..	Blastocatellaceae	--	--	22433	1310	1032	986	824	462	964	785	764	571	244	646	928	478	774	705	635	161	574	375	552	429	618	715	220	308	653	603	245	380	641	426	408	197	356	265	549	475	470	334	371	1.13544
..	..	..	..	..	..	2020-11-24	--	11256	412	347	357	115	72	683	641	499	523	126	204	273	73	417	200	548	142	417	155	429	225	199	84	63	70	374	514	158	123	486	269	229	74	140	74	426	400	287	199	229	0.3571
..	..	..	..	..	..	..	Acidobacteria_bacterium_Ellin7246	99	0	0	45	0	8	0	0	0	0	0	0	6	1	0	0	0	0	1	0	5	2	1	6	1	3	1	0	0	0	5	0	0	0	0	2	0	0	11	0	1	0
..	..	..	..	..	..	..	Others_of_11-24	11157	412	347	312	115	64	683	641	499	523	126	204	267	72	417	200	548	142	416	155	424	223	198	78	62	67	373	514	158	123	481	269	229	74	140	72	426	400	276	199	228	0.3571
..	..	..	..	..	..	Aridibacter	--	118	18	38	0	0	0	3	0	0	0	0	0	0	21	15	0	0	0	1	1	0	5	0	0	2	1	0	0	0	0	3	1	1	1	1	4	1	0	1	0	0	0.015601
..	..	..	..	..	..	Blastocatella	--	332	52	96	0	2	3	0	2	0	0	1	3	0	0	11	29	4	0	18	0	5	13	9	0	0	1	1	0	0	0	0	1	2	0	0	66	0	3	10	0	0	0.045071
..	..	..	..	..	..	DS-100	--	310	62	44	0	1	24	0	1	1	2	3	0	54	0	3	40	0	0	2	1	1	2	4	0	3	3	0	0	0	0	1	2	17	2	15	6	1	0	1	0	14	0.053738
..	..	..	..	..	..	Others_of_Blastocatellaceae	--	2499	327	77	18	58	72	6	18	22	9	13	252	217	36	21	268	1	3	80	1	37	115	204	76	9	9	76	14	8	3	4	33	66	25	93	33	102	5	18	7	63	0.283427
..	..	..	..	..	..	RB41	--	7466	373	428	597	606	244	261	122	239	36	99	182	311	334	303	166	82	16	43	217	78	61	202	554	138	224	202	75	79	129	146	114	93	95	105	82	19	65	153	128	65	0.323297
..	..	..	..	..	..	..	Acidobacterium_sp_Ac_12_G8	254	70	3	0	27	0	15	0	0	2	0	57	0	1	0	0	0	0	1	63	0	0	1	0	0	9	0	1	0	1	1	1	0	0	1	0	0	0	0	0	0	0.060673
..	..	..	..	..	..	..	Others_of_RB41	7212	303	425	597	579	244	246	122	239	34	99	125	311	333	303	166	82	16	42	154	78	61	201	554	138	215	202	74	79	128	145	113	93	95	104	82	19	65	153	128	65	0.262624
..	..	..	..	..	..	Stenotrophobacter	--	48	0	1	0	0	0	0	0	0	0	0	5	36	0	0	0	0	0	0	0	0	0	0	0	0	0	0	0	0	0	0	6	0	0	0	0	0	0	0	0	0	0
..	..	..	..	..	..	Tellurimicrobium	--	404	66	1	14	42	47	11	1	3	1	2	0	37	14	4	2	0	0	13	0	2	8	0	1	5	0	0	0	0	125	1	0	0	0	2	0	0	2	0	0	0	0.057205
..	..	..	FFCH5909	--	--	--	--	3148	75	221	20	55	16	343	340	435	195	10	21	58	21	13	6	3	5	111	8	34	56	89	45	48	20	135	161	10	92	293	6	7	2	31	14	3	37	61	26	22	0.065005
..	..	..	Holophagae	--	--	--	--	32764	1191	1538	820	1712	1020	710	1111	710	809	381	922	1500	941	858	668	2311	732	974	658	647	571	668	801	708	599	967	1084	478	925	589	784	413	560	610	371	374	374	735	550	390	1.03229
..	..	..	..	Holophagales	--	--	--	1428	29	3	2	1	2	7	42	1	87	13	178	22	6	3	1	3	3	1	1	10	31	14	152	160	37	39	3	38	142	31	1	0	86	91	65	0	0	30	29	64	0.025136
..	..	..	..	..	Holophagaceae	--	--	1428	29	3	2	1	2	7	42	1	87	13	178	22	6	3	1	3	3	1	1	10	31	14	152	160	37	39	3	38	142	31	1	0	86	91	65	0	0	30	29	64	0.025136
..	..	..	..	..	..	Geothrix	--	408	0	0	0	0	0	2	1	0	0	2	0	0	0	0	0	0	0	0	0	2	23	1	150	12	23	0	2	18	50	20	1	0	17	12	7	0	0	13	0	52	0
..	..	..	..	..	..	Holophaga	--	20	0	0	0	0	0	0	0	0	0	0	0	14	4	2	0	0	0	0	0	0	0	0	0	0	0	0	0	0	0	0	0	0	0	0	0	0	0	0	0	0	0
..	..	..	..	..	..	Others_of_Holophagaceae	--	1000	29	3	2	1	2	5	41	1	87	11	178	8	2	1	1	3	3	1	1	8	8	13	2	148	14	39	1	20	92	11	0	0	69	79	58	0	0	17	29	12	0.025136
..	..	..	..	Others_of_Holophagae	--	--	--	31336	1162	1535	818	1711	1018	703	1069	709	722	368	744	1478	935	855	667	2308	729	973	657	637	540	654	649	548	562	928	1081	440	783	558	783	413	474	519	306	374	374	705	521	326	1.00716
..	..	..	Others_of_Acidobacteria	--	--	--	--	198685	3140	3582	1941	3966	2150	5166	6398	6707	6620	9191	4556	4554	4188	2849	2094	3677	4118	5691	5560	5735	4338	3831	3451	4318	3258	4523	6329	9354	5826	8159	3982	3526	3155	6131	3289	4316	7464	5826	9706	6020	2.72158
..	..	..	Solibacteres	--	--	--	--	84580	1523	1307	1703	3694	1702	1328	884	1340	1207	1747	1361	2344	2198	2423	2808	968	760	1271	1745	1095	2142	2518	3027	2973	2738	1353	1453	1929	2100	1603	4057	3032	3615	4359	3023	1415	1605	3133	2179	2918	1.32006
..	..	..	..	Solibacterales	--	--	--	84580	1523	1307	1703	3694	1702	1328	884	1340	1207	1747	1361	2344	2198	2423	2808	968	760	1271	1745	1095	2142	2518	3027	2973	2738	1353	1453	1929	2100	1603	4057	3032	3615	4359	3023	1415	1605	3133	2179	2918	1.32006
..	..	..	..	..	Solibacteraceae	--	--	84580	1523	1307	1703	3694	1702	1328	884	1340	1207	1747	1361	2344	2198	2423	2808	968	760	1271	1745	1095	2142	2518	3027	2973	2738	1353	1453	1929	2100	1603	4057	3032	3615	4359	3023	1415	1605	3133	2179	2918	1.32006
..	..	..	..	..	..	Bryobacter	--	34081	888	704	847	2032	826	537	378	763	293	612	741	1127	895	989	1146	262	317	446	678	377	719	818	1767	1189	877	509	516	593	781	536	1246	1093	1316	1525	1224	513	554	1251	984	1212	0.769672
..	..	..	..	..	..	..	Acidobacteria_bacterium_IGE-016	273	1	4	0	0	0	1	0	1	1	0	45	0	1	1	1	0	0	0	0	1	33	11	0	7	0	5	0	0	35	0	24	41	0	4	5	0	1	9	20	21	0.000867
..	..	..	..	..	..	..	Others_of_Bryobacter	33808	887	700	847	2032	826	536	378	762	292	612	696	1127	894	988	1145	262	317	446	678	376	686	807	1767	1182	877	504	516	593	746	536	1222	1052	1316	1521	1219	513	553	1242	964	1191	0.768805
..	..	..	..	..	..	Candidatus_Solibacter	--	46942	554	595	777	1541	798	748	493	508	862	689	605	1103	1206	1149	1597	690	412	701	1034	663	1358	1595	1229	1718	1808	772	865	1323	1283	1000	2701	1707	2284	2637	1722	698	1009	1772	1143	1593	0.480178
..	..	..	..	..	..	..	Others_of_Candidatus_Solibacter	46936	554	595	777	1541	798	748	493	508	862	689	605	1103	1206	1149	1597	689	412	701	1034	663	1358	1595	1228	1717	1808	772	865	1323	1283	1000	2700	1707	2284	2637	1722	698	1009	1772	1143	1591	0.480178
..	..	..	..	..	..	..	bacterium_Ellin6505	4	0	0	0	0	0	0	0	0	0	0	0	0	0	0	0	1	0	0	0	0	0	0	1	0	0	0	0	0	0	0	0	0	0	0	0	0	0	0	0	2	0
..	..	..	..	..	..	..	bacterium_Ellin7504	2	0	0	0	0	0	0	0	0	0	0	0	0	0	0	0	0	0	0	0	0	0	0	0	1	0	0	0	0	0	0	1	0	0	0	0	0	0	0	0	0	0
..	..	..	..	..	..	Elev-16S-1166	--	92	0	1	0	0	0	0	1	0	0	0	0	3	0	0	0	0	0	0	0	0	1	21	1	0	0	0	0	0	3	0	26	22	1	0	0	0	5	0	1	6	0
..	..	..	..	..	..	NiA-DM-26	--	97	9	0	1	0	1	0	1	0	0	0	0	0	0	0	0	0	0	0	0	16	0	5	0	0	0	0	1	0	0	23	0	39	0	1	0	0	0	0	0	0	0.0078
..	..	..	..	..	..	Others_of_Solibacteraceae	--	2648	71	6	76	119	76	42	11	68	50	14	14	109	95	285	64	16	22	65	26	31	55	76	29	63	50	62	70	13	32	26	84	170	13	145	68	203	29	105	44	51	0.061539
..	..	..	..	..	..	PAUC26f	--	625	1	1	2	2	1	1	0	1	2	431	0	2	2	0	1	0	9	59	7	8	0	1	1	3	3	1	1	0	1	18	0	0	0	0	0	0	8	5	1	52	0.000867
..	..	..	..	..	..	Paludibaculum	--	95	0	0	0	0	0	0	0	0	0	1	1	0	0	0	0	0	0	0	0	0	9	2	0	0	0	9	0	0	0	0	0	1	1	51	9	1	0	0	6	4	0
..	..	Actinobacteria	--	--	--	--	--	571660	15963	16808	14502	15280	11966	12965	11396	13352	10950	10919	13486	15265	15081	16365	14591	9642	10925	10605	11891	10355	12157	10381	9771	16528	13029	9470	9387	16010	11087	11415	19018	18689	16228	22677	19771	17420	13220	23187	19873	20035	13.8359
..	..	..	Acidimicrobiia	--	--	--	--	47889	1698	1726	1226	2132	1970	900	740	779	625	559	1810	1866	1542	1675	2031	520	694	965	618	626	1379	1062	1142	1364	1044	734	597	713	763	540	1915	1678	1259	1933	1640	908	934	1410	906	1266	1.47173
..	..	..	..	Acidimicrobiales	--	--	--	47889	1698	1726	1226	2132	1970	900	740	779	625	559	1810	1866	1542	1675	2031	520	694	965	618	626	1379	1062	1142	1364	1044	734	597	713	763	540	1915	1678	1259	1933	1640	908	934	1410	906	1266	1.47173
..	..	..	..	..	Acidimicrobiaceae	--	--	2437	74	173	44	61	26	33	63	57	23	20	113	46	52	18	11	1	5	51	67	30	56	64	9	40	38	43	79	4	7	11	111	84	43	109	318	68	85	44	141	115	0.064138
..	..	..	..	..	..	CL500-29_marine_group	--	194	9	0	0	11	1	10	0	0	0	0	43	25	3	10	0	0	0	0	0	0	10	4	0	1	3	0	2	0	3	0	1	8	0	15	24	0	1	0	4	6	0.0078
..	..	..	..	..	..	..	Hevea_brasiliensis_phytoplasma	28	2	0	0	0	0	8	0	0	0	0	0	0	3	0	0	0	0	0	0	0	0	3	0	0	0	0	0	0	0	0	0	0	0	5	3	0	0	0	0	4	0.001733
..	..	..	..	..	..	..	Others_of_CL500-29_marine_group	166	7	0	0	11	1	2	0	0	0	0	43	25	0	10	0	0	0	0	0	0	10	1	0	1	3	0	2	0	3	0	1	8	0	10	21	0	1	0	4	2	0.006067
..	..	..	..	..	..	Ilumatobacter	--	623	1	0	1	37	4	4	2	0	1	1	44	1	10	6	0	0	0	1	10	5	22	14	1	6	10	0	1	4	0	0	26	18	2	55	238	66	12	2	10	8	0.000867
..	..	..	..	..	..	Others_of_Acidimicrobiaceae	--	1620	64	173	43	13	21	19	61	57	22	19	26	20	39	2	11	1	5	50	57	25	24	46	8	33	25	43	76	0	4	11	84	58	41	39	56	2	72	42	127	101	0.055471
..	..	..	..	..	Iamiaceae	--	--	1586	25	98	99	11	7	3	9	6	67	27	220	51	61	46	42	1	0	50	4	8	67	69	54	44	40	4	9	4	2	7	37	148	36	52	24	29	34	23	13	55	0.021668
..	..	..	..	..	..	Iamia	--	1586	25	98	99	11	7	3	9	6	67	27	220	51	61	46	42	1	0	50	4	8	67	69	54	44	40	4	9	4	2	7	37	148	36	52	24	29	34	23	13	55	0.021668
..	..	..	..	..	OM1_clade	--	--	98	0	0	1	0	1	0	1	0	90	0	0	0	0	0	0	0	0	1	0	1	0	0	1	0	1	0	0	0	0	0	0	0	0	0	0	0	0	0	1	0	0
..	..	..	..	..	Others_of_Acidimicrobiales	--	--	43768	1599	1455	1082	2060	1936	864	667	716	445	512	1477	1769	1429	1611	1978	518	689	863	547	587	1256	929	1078	1280	965	687	509	705	754	522	1767	1446	1180	1772	1298	811	815	1343	751	1096	1.38593
..	..	..	Actinobacteria	--	--	--	--	417032	10575	11260	10607	8514	6475	9474	8786	10162	8509	8885	8022	9064	9730	11139	8005	7070	7978	7727	9001	7958	8281	7217	6933	12991	10147	6857	7253	13194	8753	9598	14051	13528	11940	17485	15099	14266	10442	18230	16037	15789	9.16585
..	..	..	..	Actinomycetales	--	--	--	278	1	1	1	0	0	2	11	2	1	0	0	0	1	1	0	20	0	0	236	1	0	0	0	0	0	0	0	0	0	0	0	0	0	0	0	0	0	0	0	0	0.000867
..	..	..	..	..	Actinomycetaceae	--	--	278	1	1	1	0	0	2	11	2	1	0	0	0	1	1	0	20	0	0	236	1	0	0	0	0	0	0	0	0	0	0	0	0	0	0	0	0	0	0	0	0	0.000867
..	..	..	..	..	..	Actinomyces	--	272	1	1	1	0	0	2	5	2	1	0	0	0	1	1	0	20	0	0	236	1	0	0	0	0	0	0	0	0	0	0	0	0	0	0	0	0	0	0	0	0	0.000867
..	..	..	..	..	..	..	Actinomyces_odontolyticus	208	1	1	1	0	0	2	0	0	1	0	0	0	0	1	0	2	0	0	198	1	0	0	0	0	0	0	0	0	0	0	0	0	0	0	0	0	0	0	0	0	0.000867
..	..	..	..	..	..	..	Others_of_Actinomyces	64	0	0	0	0	0	0	5	2	0	0	0	0	1	0	0	18	0	0	38	0	0	0	0	0	0	0	0	0	0	0	0	0	0	0	0	0	0	0	0	0	0
..	..	..	..	..	..	Mobiluncus	--	6	0	0	0	0	0	0	6	0	0	0	0	0	0	0	0	0	0	0	0	0	0	0	0	0	0	0	0	0	0	0	0	0	0	0	0	0	0	0	0	0	0
..	..	..	..	Bifidobacteriales	--	--	--	1706	5	25	28	5	7	115	87	6	4	8	1	38	2	1	14	49	754	17	1	3	3	3	168	1	0	4	3	6	9	2	3	1	8	0	0	303	1	4	4	13	0.004333
..	..	..	..	..	Bifidobacteriaceae	--	--	1706	5	25	28	5	7	115	87	6	4	8	1	38	2	1	14	49	754	17	1	3	3	3	168	1	0	4	3	6	9	2	3	1	8	0	0	303	1	4	4	13	0.004333
..	..	..	..	..	..	Bifidobacterium	--	1694	5	25	28	5	7	115	87	6	4	8	1	38	2	1	2	49	754	17	1	3	3	3	168	1	0	4	3	6	9	2	3	1	8	0	0	303	1	4	4	13	0.004333
..	..	..	..	..	..	..	Bifidobacterium_choerinum	25	0	0	0	0	1	15	9	0	0	0	0	0	0	0	0	0	0	0	0	0	0	0	0	0	0	0	0	0	0	0	0	0	0	0	0	0	0	0	0	0	0
..	..	..	..	..	..	..	Bifidobacterium_dentium	74	0	4	2	0	0	9	12	1	1	2	0	7	0	0	0	6	0	5	0	0	0	0	2	0	0	1	0	0	0	0	0	0	0	0	0	15	0	3	2	2	0
..	..	..	..	..	..	..	Bifidobacterium_longum_subsp_longum	5	0	0	0	0	0	0	3	0	0	0	0	0	0	0	0	0	0	0	0	0	2	0	0	0	0	0	0	0	0	0	0	0	0	0	0	0	0	0	0	0	0
..	..	..	..	..	..	..	Others_of_Bifidobacterium	1590	5	21	26	5	6	91	63	5	3	6	1	31	2	1	2	43	754	12	1	3	1	3	166	1	0	3	3	6	9	2	3	1	8	0	0	288	1	1	2	11	0.004333
..	..	..	..	..	..	Gardnerella	--	12	0	0	0	0	0	0	0	0	0	0	0	0	0	0	12	0	0	0	0	0	0	0	0	0	0	0	0	0	0	0	0	0	0	0	0	0	0	0	0	0	0
..	..	..	..	Catenulisporales	--	--	--	13707	78	300	428	175	347	384	401	294	82	276	115	180	227	332	255	118	172	169	368	253	350	233	154	337	212	262	332	509	373	779	661	736	484	816	451	140	508	636	450	330	0.067605
..	..	..	..	..	Actinospicaceae	--	--	1200	4	3	46	11	34	105	2	69	15	13	12	0	65	15	33	0	1	0	25	39	29	5	1	36	20	14	5	24	12	5	174	41	44	87	49	9	24	59	48	22	0.003466
..	..	..	..	..	..	Actinospica	--	1200	4	3	46	11	34	105	2	69	15	13	12	0	65	15	33	0	1	0	25	39	29	5	1	36	20	14	5	24	12	5	174	41	44	87	49	9	24	59	48	22	0.003466
..	..	..	..	..	..	..	Others_of_Actinospica	1156	4	3	10	10	34	105	2	69	14	13	12	0	65	15	33	0	1	0	25	39	29	5	1	36	20	14	5	18	12	5	174	41	44	87	49	9	24	59	48	22	0.003466
..	..	..	..	..	..	..	actinobacterium_OB1	44	0	0	36	1	0	0	0	0	1	0	0	0	0	0	0	0	0	0	0	0	0	0	0	0	0	0	0	6	0	0	0	0	0	0	0	0	0	0	0	0	0
..	..	..	..	..	Catenulisporaceae	--	--	12507	74	297	382	164	313	279	399	225	67	263	103	180	162	317	222	118	171	169	343	214	321	228	153	301	192	248	327	485	361	774	487	695	440	729	402	131	484	577	402	308	0.064139
..	..	..	..	..	..	Catenulispora	--	12507	74	297	382	164	313	279	399	225	67	263	103	180	162	317	222	118	171	169	343	214	321	228	153	301	192	248	327	485	361	774	487	695	440	729	402	131	484	577	402	308	0.064139
..	..	..	..	Corynebacteriales	--	--	--	8807	589	130	190	200	361	422	247	313	223	74	83	176	144	200	284	652	302	321	180	175	170	72	21	166	136	57	81	59	120	59	301	201	159	331	199	574	160	172	177	326	0.510514
..	..	..	..	..	Corynebacteriaceae	--	--	3656	492	42	60	107	274	275	97	105	132	18	10	71	1	35	27	602	299	139	32	41	12	10	6	4	5	9	11	38	9	16	54	0	8	8	13	558	16	9	3	8	0.42644
..	..	..	..	..	..	Corynebacterium	--	9	0	0	0	0	1	0	0	1	5	0	0	0	0	1	0	1	0	0	0	0	0	0	0	0	0	0	0	0	0	0	0	0	0	0	0	0	0	0	0	0	0
..	..	..	..	..	..	Corynebacterium_1	--	3635	491	42	60	107	273	274	97	101	125	18	10	71	1	34	27	601	298	139	32	41	12	10	6	3	5	9	11	38	8	16	53	0	8	8	13	557	16	9	3	8	0.425573
..	..	..	..	..	..	..	Corynebacterium_freneyi	111	0	0	0	98	0	0	1	1	1	0	0	0	0	0	0	0	0	4	0	0	0	1	0	0	0	0	0	0	0	1	0	0	0	4	0	0	0	0	0	0	0
..	..	..	..	..	..	..	Others_of_Corynebacterium_1	3524	491	42	60	9	273	274	96	100	124	18	10	71	1	34	27	601	298	135	32	41	12	9	6	3	5	9	11	38	8	15	53	0	8	4	13	557	16	9	3	8	0.425573
..	..	..	..	..	..	Lawsonella	--	12	1	0	0	0	0	1	0	3	2	0	0	0	0	0	0	0	1	0	0	0	0	0	0	1	0	0	0	0	1	0	1	0	0	0	0	1	0	0	0	0	0.000867
..	..	..	..	..	Mycobacteriaceae	--	--	4156	83	79	119	79	55	69	128	171	78	29	66	78	132	136	218	31	2	85	127	94	129	52	13	135	118	43	36	20	73	26	234	178	140	267	125	15	138	130	160	265	0.071939
..	..	..	..	..	..	Mycobacterium	--	4156	83	79	119	79	55	69	128	171	78	29	66	78	132	136	218	31	2	85	127	94	129	52	13	135	118	43	36	20	73	26	234	178	140	267	125	15	138	130	160	265	0.071939
..	..	..	..	..	..	..	Mycobacterium_celatum	81	0	0	0	0	0	0	0	0	0	0	0	0	0	0	0	0	0	36	33	0	0	4	0	1	3	0	0	0	0	0	0	0	0	0	4	0	0	0	0	0	0
..	..	..	..	..	..	..	Mycobacterium_intracellulare	480	6	4	26	6	18	1	1	1	12	19	1	20	20	34	9	1	0	21	17	21	13	1	4	19	10	22	0	0	0	0	16	25	4	23	18	0	35	16	7	29	0.0052
..	..	..	..	..	..	..	Others_of_Mycobacterium	3595	77	75	93	73	37	68	127	170	66	10	65	58	112	102	209	30	2	28	77	73	116	47	9	115	105	21	36	20	73	26	218	153	136	244	103	15	103	114	153	236	0.066739
..	..	..	..	..	Nocardiaceae	--	--	977	14	9	11	4	32	78	22	37	13	27	7	27	11	29	31	19	1	97	21	40	29	10	2	27	13	5	34	1	38	17	13	23	11	56	61	1	6	33	14	53	0.012135
..	..	..	..	..	..	Gordonia	--	201	0	0	0	1	1	57	0	1	5	2	0	1	0	0	1	19	1	96	0	0	1	0	0	0	0	0	0	1	0	0	7	0	0	0	0	1	0	3	3	0	0
..	..	..	..	..	..	..	Gordonia_terrae	72	0	0	0	0	0	57	0	0	5	0	0	1	0	0	1	0	1	0	0	0	0	0	0	0	0	0	0	0	0	0	2	0	0	0	0	1	0	3	1	0	0
..	..	..	..	..	..	..	Others_of_Gordonia	129	0	0	0	1	1	0	0	1	0	2	0	0	0	0	0	19	0	96	0	0	1	0	0	0	0	0	0	1	0	0	5	0	0	0	0	0	0	0	2	0	0
..	..	..	..	..	..	Nocardia	--	665	13	7	11	2	2	21	22	35	8	21	7	3	11	29	5	0	0	1	19	38	26	10	2	27	12	5	34	0	37	17	6	22	11	56	61	0	5	15	11	53	0.011268
..	..	..	..	..	..	..	Nocardia_seriolae	129	0	0	0	0	1	1	2	35	0	0	4	0	2	0	4	0	0	1	18	7	1	5	0	9	1	0	9	0	3	0	1	0	1	0	21	0	0	0	0	3	0
..	..	..	..	..	..	..	Nocardia_sp_CYR-2013	10	0	0	0	0	0	0	0	0	0	0	0	0	0	0	0	0	0	0	0	0	1	0	0	0	0	0	0	0	0	2	0	0	0	0	0	0	0	0	0	7	0
..	..	..	..	..	..	..	Others_of_Nocardia	526	13	7	11	2	1	20	20	0	8	21	3	3	9	29	1	0	0	0	1	31	24	5	2	18	11	5	25	0	34	15	5	22	10	56	40	0	5	15	11	43	0.011268
..	..	..	..	..	..	Rhodococcus	--	19	0	0	0	0	0	0	0	1	0	0	0	0	0	0	0	0	0	0	0	1	0	0	0	0	1	0	0	0	0	0	0	0	0	0	0	0	1	15	0	0	0
..	..	..	..	..	..	..	Rhodococcus_hoagii	19	0	0	0	0	0	0	0	1	0	0	0	0	0	0	0	0	0	0	0	1	0	0	0	0	1	0	0	0	0	0	0	0	0	0	0	0	1	15	0	0	0
..	..	..	..	..	..	Smaragdicoccus	--	90	1	2	0	1	29	0	0	0	0	4	0	23	0	0	25	0	0	0	2	1	0	0	0	0	0	0	0	0	1	0	0	1	0	0	0	0	0	0	0	0	0.000867
..	..	..	..	..	..	Williamsia	--	2	0	0	0	0	0	0	0	0	0	0	0	0	0	0	0	0	0	0	0	0	2	0	0	0	0	0	0	0	0	0	0	0	0	0	0	0	0	0	0	0	0
..	..	..	..	..	Others_of_Corynebacteriales	--	--	8	0	0	0	0	0	0	0	0	0	0	0	0	0	0	8	0	0	0	0	0	0	0	0	0	0	0	0	0	0	0	0	0	0	0	0	0	0	0	0	0	0
..	..	..	..	..	Tsukamurellaceae	--	--	10	0	0	0	10	0	0	0	0	0	0	0	0	0	0	0	0	0	0	0	0	0	0	0	0	0	0	0	0	0	0	0	0	0	0	0	0	0	0	0	0	0
..	..	..	..	..	..	Tsukamurella	--	10	0	0	0	10	0	0	0	0	0	0	0	0	0	0	0	0	0	0	0	0	0	0	0	0	0	0	0	0	0	0	0	0	0	0	0	0	0	0	0	0	0
..	..	..	..	Frankiales	--	--	--	254324	6500	7442	7392	4464	3344	6617	6659	7165	6385	6793	2250	3568	5033	3232	3491	3089	2924	4036	5311	5560	3991	4714	3171	8234	7535	4921	5570	11018	6207	7617	7550	7618	8324	11031	9475	4304	7417	11785	11758	10829	5.63385
..	..	..	..	..	Acidothermaceae	--	--	236182	5641	6814	6332	3723	2787	6171	6509	6963	6256	6636	1892	2799	4611	2586	2676	3038	2892	3768	5063	5236	3378	4157	2812	7812	6964	4805	5456	10733	5660	7426	6371	6933	7815	10201	8986	3821	7228	11381	11366	10484	4.88932
..	..	..	..	..	..	Acidothermus	--	236182	5641	6814	6332	3723	2787	6171	6509	6963	6256	6636	1892	2799	4611	2586	2676	3038	2892	3768	5063	5236	3378	4157	2812	7812	6964	4805	5456	10733	5660	7426	6371	6933	7815	10201	8986	3821	7228	11381	11366	10484	4.88932
..	..	..	..	..	..	..	Others_of_Acidothermus	235671	5559	6813	6323	3716	2787	6154	6465	6961	6255	6634	1891	2775	4591	2585	2643	3038	2833	3728	5054	5231	3366	4123	2812	7809	6959	4791	5447	10733	5659	7422	6368	6919	7805	10175	8984	3820	7226	11374	11366	10477	4.81825
..	..	..	..	..	..	..	Thermomonosporaceae_bacterium_YE4-D4-16-CH2	489	82	0	9	7	0	17	44	2	0	2	1	24	20	1	33	0	59	40	9	5	12	34	0	3	5	14	5	0	0	4	3	11	2	26	2	1	2	5	0	5	0.071073
..	..	..	..	..	..	..	bacterium_Ellin5129	22	0	1	0	0	0	0	0	0	1	0	0	0	0	0	0	0	0	0	0	0	0	0	0	0	0	0	4	0	1	0	0	3	8	0	0	0	0	2	0	2	0
..	..	..	..	..	Cryptosporangiaceae	--	--	655	33	1	0	3	60	0	1	1	2	0	13	0	38	7	9	1	0	19	0	11	21	4	64	35	23	0	1	48	0	0	73	71	16	26	24	3	3	13	1	30	0.028603
..	..	..	..	..	..	Cryptosporangium	--	88	24	0	0	0	0	0	0	1	0	0	0	0	0	0	0	1	0	0	0	9	0	0	0	3	2	0	1	12	0	0	1	14	0	0	4	0	1	10	0	5	0.020802
..	..	..	..	..	..	Fodinicola	--	538	9	1	0	2	60	0	1	0	2	0	13	0	38	7	9	0	0	19	0	2	21	4	64	32	21	0	0	35	0	0	45	57	16	26	20	3	2	3	1	25	0.007801
..	..	..	..	..	..	Others_of_Cryptosporangiaceae	--	29	0	0	0	1	0	0	0	0	0	0	0	0	0	0	0	0	0	0	0	0	0	0	0	0	0	0	0	1	0	0	27	0	0	0	0	0	0	0	0	0	0
..	..	..	..	..	Frankiaceae	--	--	7188	197	222	413	250	179	240	32	119	96	65	167	225	138	187	250	29	13	92	75	117	305	229	182	247	249	46	59	16	437	46	563	150	293	407	288	48	98	151	148	120	0.170749
..	..	..	..	..	..	Frankia	--	497	9	5	97	20	6	137	1	2	1	1	2	13	7	28	12	1	1	0	1	3	5	10	1	11	12	1	1	2	2	1	8	5	2	20	15	2	2	10	39	1	0.007801
..	..	..	..	..	..	Jatrophihabitans	--	6691	188	217	316	230	173	103	31	117	95	64	165	212	131	159	238	28	12	92	74	114	300	219	181	236	237	45	58	14	435	45	555	145	291	387	273	46	96	141	109	119	0.162948
..	..	..	..	..	Geodermatophilaceae	--	--	5856	285	317	399	304	97	120	72	53	17	51	117	290	207	185	198	8	18	77	164	89	137	233	97	60	166	41	41	132	14	123	265	228	126	209	91	407	56	150	137	75	0.247022
..	..	..	..	..	..	Blastococcus	--	2796	87	278	300	80	46	31	18	22	9	11	47	117	128	79	121	4	8	24	5	44	70	132	61	22	73	33	13	3	3	25	150	68	37	68	33	383	36	59	58	10	0.075407
..	..	..	..	..	..	..	Geodermatophilus	3	0	2	0	0	0	0	0	0	0	0	0	0	0	0	0	0	0	0	0	0	0	0	0	0	0	0	0	0	0	0	0	0	0	0	0	0	0	0	1	0	0
..	..	..	..	..	..	..	Others_of_Blastococcus	2793	87	276	300	80	46	31	18	22	9	11	47	117	128	79	121	4	8	24	5	44	70	132	61	22	73	33	13	3	3	25	150	68	37	68	33	383	36	59	57	10	0.075407
..	..	..	..	..	..	Geodermatophilus	--	2613	177	29	61	103	49	85	39	30	5	39	70	151	72	99	74	3	8	53	155	41	58	93	36	36	76	7	25	128	9	96	96	157	87	126	43	24	20	81	32	40	0.153413
..	..	..	..	..	..	Modestobacter	--	52	1	1	28	2	0	2	2	0	0	0	0	3	0	2	0	0	1	0	0	1	0	0	0	1	0	1	0	1	0	2	1	0	0	0	1	0	0	2	0	0	0.000867
..	..	..	..	..	..	..	Modestobacter_multiseptatus	22	1	1	14	0	0	1	1	0	0	0	0	2	0	0	0	0	0	0	0	0	0	0	0	0	0	0	0	0	0	1	0	0	0	0	0	0	0	1	0	0	0.000867
..	..	..	..	..	..	..	Others_of_Modestobacter	30	0	0	14	2	0	1	1	0	0	0	0	1	0	2	0	0	1	0	0	1	0	0	0	1	0	1	0	1	0	1	1	0	0	0	1	0	0	1	0	0	0
..	..	..	..	..	..	Others_of_Geodermatophilaceae	--	395	20	9	10	119	2	2	13	1	3	1	0	19	7	5	3	1	1	0	4	3	9	8	0	1	17	0	3	0	2	0	18	3	2	15	14	0	0	8	47	25	0.017335
..	..	..	..	..	Nakamurellaceae	--	--	10	0	0	0	0	0	0	0	0	0	0	0	0	2	7	0	0	0	0	0	0	0	0	0	1	0	0	0	0	0	0	0	0	0	0	0	0	0	0	0	0	0
..	..	..	..	..	..	Nakamurella	--	10	0	0	0	0	0	0	0	0	0	0	0	0	2	7	0	0	0	0	0	0	0	0	0	1	0	0	0	0	0	0	0	0	0	0	0	0	0	0	0	0	0
..	..	..	..	..	Others_of_Frankiales	--	--	3802	328	84	219	174	220	68	39	26	13	33	61	250	29	256	249	12	1	68	7	103	128	53	16	60	98	24	11	48	93	22	251	206	49	155	62	25	29	48	81	103	0.284293
..	..	..	..	..	Sporichthyaceae	--	--	631	16	4	29	10	1	18	6	3	1	8	0	4	8	4	109	1	0	12	2	4	22	38	0	19	35	5	2	41	3	0	27	30	25	33	24	0	3	42	25	17	0.013868
..	..	..	..	..	..	Sporichthya	--	631	16	4	29	10	1	18	6	3	1	8	0	4	8	4	109	1	0	12	2	4	22	38	0	19	35	5	2	41	3	0	27	30	25	33	24	0	3	42	25	17	0.013868
..	..	..	..	Glycomycetales	--	--	--	23	0	0	0	0	0	0	0	0	0	0	0	0	0	0	0	0	0	0	0	0	0	2	0	0	0	0	0	0	0	0	19	0	0	1	0	0	0	0	0	1	0
..	..	..	..	..	Glycomycetaceae	--	--	23	0	0	0	0	0	0	0	0	0	0	0	0	0	0	0	0	0	0	0	0	0	2	0	0	0	0	0	0	0	0	19	0	0	1	0	0	0	0	0	1	0
..	..	..	..	..	..	Glycomyces	--	3	0	0	0	0	0	0	0	0	0	0	0	0	0	0	0	0	0	0	0	0	0	2	0	0	0	0	0	0	0	0	0	0	0	1	0	0	0	0	0	0	0
..	..	..	..	..	..	Others_of_Glycomycetaceae	--	20	0	0	0	0	0	0	0	0	0	0	0	0	0	0	0	0	0	0	0	0	0	0	0	0	0	0	0	0	0	0	19	0	0	0	0	0	0	0	0	1	0
..	..	..	..	Kineosporiales	--	--	--	385	27	163	3	0	3	1	27	3	0	5	5	6	32	1	1	0	0	20	2	9	12	0	0	14	9	0	0	6	1	0	0	4	7	1	5	0	2	2	0	14	0.023402
..	..	..	..	..	Kineosporiaceae	--	--	385	27	163	3	0	3	1	27	3	0	5	5	6	32	1	1	0	0	20	2	9	12	0	0	14	9	0	0	6	1	0	0	4	7	1	5	0	2	2	0	14	0.023402
..	..	..	..	..	..	Angustibacter	--	30	21	0	0	0	0	1	4	0	0	3	0	0	0	0	0	0	0	1	0	0	0	0	0	0	0	0	0	0	0	0	0	0	0	0	0	0	0	0	0	0	0.018201
..	..	..	..	..	..	Kineococcus	--	4	0	2	0	0	0	0	0	0	0	1	0	0	0	0	0	0	0	0	0	0	0	0	0	0	0	0	0	0	0	0	0	0	0	0	0	0	1	0	0	0	0
..	..	..	..	..	..	Kineosporia	--	231	1	161	1	0	0	0	0	3	0	0	5	1	10	1	1	0	0	0	2	8	9	0	0	12	2	0	0	0	1	0	0	1	6	1	2	0	0	0	0	3	0.000867
..	..	..	..	..	..	Others_of_Kineosporiaceae	--	92	5	0	1	0	3	0	0	0	0	1	0	5	22	0	0	0	0	19	0	1	3	0	0	2	7	0	0	6	0	0	0	3	1	0	2	0	1	0	0	10	0.004334
..	..	..	..	..	..	Pseudokineococcus	--	24	0	0	1	0	0	0	23	0	0	0	0	0	0	0	0	0	0	0	0	0	0	0	0	0	0	0	0	0	0	0	0	0	0	0	0	0	0	0	0	0	0
..	..	..	..	..	..	Quadrisphaera	--	4	0	0	0	0	0	0	0	0	0	0	0	0	0	0	0	0	0	0	0	0	0	0	0	0	0	0	0	0	0	0	0	0	0	0	1	0	0	2	0	1	0
..	..	..	..	Micrococcales	--	--	--	19671	599	869	423	863	643	274	315	187	146	134	1256	979	509	954	918	256	635	371	178	224	372	241	889	349	399	195	128	83	108	131	821	567	438	887	861	1011	244	361	389	464	0.519182
..	..	..	..	..	Beutenbergiaceae	--	--	18	0	0	0	0	0	0	0	0	0	0	0	0	0	0	0	0	0	0	0	0	0	0	0	0	0	0	0	0	0	0	0	0	15	0	0	0	0	0	0	3	0
..	..	..	..	..	Brevibacteriaceae	--	--	225	1	0	0	10	1	35	94	0	11	0	0	1	0	0	0	1	4	0	0	1	0	0	0	0	0	0	0	0	0	1	0	1	0	0	0	64	0	0	0	0	0.000867
..	..	..	..	..	..	Brevibacterium	--	225	1	0	0	10	1	35	94	0	11	0	0	1	0	0	0	1	4	0	0	1	0	0	0	0	0	0	0	0	0	1	0	1	0	0	0	64	0	0	0	0	0.000867
..	..	..	..	..	..	..	Brevibacterium_epidermidis	216	1	0	0	10	1	27	94	0	11	0	0	1	0	0	0	1	4	0	0	1	0	0	0	0	0	0	0	0	0	0	0	1	0	0	0	64	0	0	0	0	0.000867
..	..	..	..	..	..	..	Others_of_Brevibacterium	9	0	0	0	0	0	8	0	0	0	0	0	0	0	0	0	0	0	0	0	0	0	0	0	0	0	0	0	0	0	1	0	0	0	0	0	0	0	0	0	0	0
..	..	..	..	..	Cellulomonadaceae	--	--	616	1	154	1	105	1	1	3	1	0	1	31	3	2	6	40	0	0	0	1	4	9	1	9	10	8	5	10	0	7	1	0	7	5	35	43	30	3	20	2	56	0.000867
..	..	..	..	..	..	Actinotalea	--	4	0	0	0	0	0	0	1	0	0	0	0	0	0	0	0	0	0	0	0	0	0	0	0	0	0	3	0	0	0	0	0	0	0	0	0	0	0	0	0	0	0
..	..	..	..	..	..	Cellulomonas	--	612	1	154	1	105	1	1	2	1	0	1	31	3	2	6	40	0	0	0	1	4	9	1	9	10	8	2	10	0	7	1	0	7	5	35	43	30	3	20	2	56	0.000867
..	..	..	..	..	Demequinaceae	--	--	34	0	0	0	0	0	0	0	0	0	0	0	0	0	0	0	0	0	0	0	0	0	0	0	2	0	0	0	0	0	0	1	0	0	1	14	0	0	0	2	14	0
..	..	..	..	..	..	Demequina	--	34	0	0	0	0	0	0	0	0	0	0	0	0	0	0	0	0	0	0	0	0	0	0	0	2	0	0	0	0	0	0	1	0	0	1	14	0	0	0	2	14	0
..	..	..	..	..	Dermabacteraceae	--	--	33	2	0	0	0	0	0	0	0	0	0	0	0	0	0	0	0	0	0	0	0	0	0	0	0	0	0	0	0	0	0	1	0	0	0	0	18	0	0	12	0	0.001733
..	..	..	..	..	..	Brachybacterium	--	33	2	0	0	0	0	0	0	0	0	0	0	0	0	0	0	0	0	0	0	0	0	0	0	0	0	0	0	0	0	0	1	0	0	0	0	18	0	0	12	0	0.001733
..	..	..	..	..	Dermacoccaceae	--	--	141	0	0	1	3	0	2	1	1	6	0	0	1	0	0	1	0	58	2	1	0	0	0	1	0	0	2	0	0	0	0	42	1	0	0	1	1	0	0	0	16	0
..	..	..	..	..	..	Demetria	--	4	0	0	1	0	0	0	0	1	0	0	0	0	0	0	0	0	0	0	0	0	0	0	0	0	0	2	0	0	0	0	0	0	0	0	0	0	0	0	0	0	0
..	..	..	..	..	..	Kytococcus	--	15	0	0	0	3	0	0	0	0	6	0	0	1	0	0	0	0	0	0	1	0	0	0	1	0	0	0	0	0	0	0	1	1	0	0	1	0	0	0	0	0	0
..	..	..	..	..	..	Others_of_Dermacoccaceae	--	122	0	0	0	0	0	2	1	0	0	0	0	0	0	0	1	0	58	2	0	0	0	0	0	0	0	0	0	0	0	0	41	0	0	0	0	1	0	0	0	16	0
..	..	..	..	..	Intrasporangiaceae	--	--	3783	323	238	119	297	217	60	15	37	30	29	159	192	61	129	271	90	11	64	7	25	69	35	219	91	62	45	34	9	71	9	63	153	77	143	63	21	79	46	37	83	0.279959
..	..	..	..	..	..	Lapillicoccus	--	2	0	0	0	0	0	0	0	0	0	0	0	0	0	0	0	0	0	0	0	1	0	0	0	0	0	0	0	0	0	0	0	1	0	0	0	0	0	0	0	0	0
..	..	..	..	..	..	Others_of_Intrasporangiaceae	--	3245	317	203	98	259	181	57	12	36	28	26	141	161	60	91	237	88	11	54	6	17	64	27	213	81	42	13	33	9	68	9	40	139	51	123	56	19	52	35	14	74	0.274759
..	..	..	..	..	..	Terrabacter	--	536	6	35	21	38	36	3	3	1	2	3	18	31	1	38	34	2	0	10	1	7	5	8	6	10	20	32	1	0	3	0	23	13	26	20	7	2	27	11	23	9	0.0052
..	..	..	..	..	Microbacteriaceae	--	--	2076	71	54	146	6	82	2	5	7	3	15	97	25	1	87	16	1	2	2	8	16	63	43	284	52	30	32	27	2	9	24	72	23	34	147	380	7	34	27	56	84	0.061539
..	..	..	..	..	..	Agromyces	--	89	0	0	1	0	0	0	0	0	0	0	40	1	0	0	0	0	0	0	0	0	3	0	0	5	1	0	0	0	0	0	0	2	0	31	5	0	0	0	0	0	0
..	..	..	..	..	..	..	Agromyces_humatus	12	0	0	0	0	0	0	0	0	0	0	8	0	0	0	0	0	0	0	0	0	3	0	0	0	0	0	0	0	0	0	0	0	0	0	1	0	0	0	0	0	0
..	..	..	..	..	..	..	Others_of_Agromyces	77	0	0	1	0	0	0	0	0	0	0	32	1	0	0	0	0	0	0	0	0	0	0	0	5	1	0	0	0	0	0	0	2	0	31	4	0	0	0	0	0	0
..	..	..	..	..	..	Amnibacterium	--	32	1	1	0	0	0	0	1	0	0	1	0	1	0	6	0	0	0	0	0	3	9	0	0	0	1	0	0	0	0	0	5	0	0	0	0	1	2	0	0	0	0.000867
..	..	..	..	..	..	Curtobacterium	--	2	0	1	1	0	0	0	0	0	0	0	0	0	0	0	0	0	0	0	0	0	0	0	0	0	0	0	0	0	0	0	0	0	0	0	0	0	0	0	0	0	0
..	..	..	..	..	..	Diaminobutyricimonas	--	19	0	0	4	0	0	0	0	0	0	0	0	0	0	0	0	0	0	0	0	0	0	0	0	0	0	0	1	0	0	0	0	2	0	0	8	0	1	0	2	1	0
..	..	..	..	..	..	Leifsonia	--	1341	51	9	132	4	54	2	3	5	3	14	54	8	1	76	16	1	2	1	8	11	40	39	284	37	23	31	20	0	9	6	34	16	14	81	172	2	15	17	15	31	0.044204
..	..	..	..	..	..	Leucobacter	--	3	0	0	0	0	0	0	0	0	0	0	0	0	0	0	0	0	0	0	0	0	0	0	0	0	0	0	0	0	0	0	0	0	0	0	0	0	0	0	0	3	0
..	..	..	..	..	..	Microbacterium	--	53	8	5	4	2	0	0	1	0	0	0	0	0	0	0	0	0	0	0	0	0	1	0	0	2	0	0	0	1	0	0	0	0	1	9	13	1	0	4	0	1	0.006934
..	..	..	..	..	..	Others_of_Microbacteriaceae	--	525	10	38	4	0	28	0	0	2	0	0	3	15	0	5	0	0	0	1	0	2	10	4	0	8	5	1	6	1	0	18	33	3	19	26	171	3	16	6	39	48	0.008667
..	..	..	..	..	..	Schumannella	--	12	1	0	0	0	0	0	0	0	0	0	0	0	0	0	0	0	0	0	0	0	0	0	0	0	0	0	0	0	0	0	0	0	0	0	11	0	0	0	0	0	0.000867
..	..	..	..	..	..	..	Schumannella_luteola	12	1	0	0	0	0	0	0	0	0	0	0	0	0	0	0	0	0	0	0	0	0	0	0	0	0	0	0	0	0	0	0	0	0	0	11	0	0	0	0	0	0.000867
..	..	..	..	..	Micrococcaceae	--	--	12745	201	423	156	442	342	174	197	141	96	89	969	757	445	732	590	164	560	303	161	178	231	162	376	194	299	111	57	72	21	96	642	382	307	561	360	870	128	268	280	208	0.174217
..	..	..	..	..	..	Arthrobacter	--	172	0	6	0	7	0	2	0	1	0	0	0	25	2	0	1	0	0	7	0	3	11	2	0	1	5	2	3	0	0	3	5	0	2	9	0	71	1	0	3	0	0
..	..	..	..	..	..	Arthrobacter_sp_7B-895	--	619	0	8	2	10	2	49	17	3	17	6	21	28	5	74	6	11	1	9	4	33	18	32	0	14	5	8	14	7	1	10	48	11	20	61	11	0	6	7	32	8	0
..	..	..	..	..	..	..	Arthrobacter_sp_7B-895	619	0	8	2	10	2	49	17	3	17	6	21	28	5	74	6	11	1	9	4	33	18	32	0	14	5	8	14	7	1	10	48	11	20	61	11	0	6	7	32	8	0
..	..	..	..	..	..	Micrococcus	--	106	0	12	2	0	0	0	15	0	0	0	36	1	1	0	0	0	0	0	0	5	0	0	0	0	0	1	21	0	0	0	0	0	0	0	2	0	2	0	0	8	0
..	..	..	..	..	..	Nesterenkonia	--	10	0	0	0	1	0	0	0	0	0	0	0	0	0	0	0	0	0	0	0	0	0	0	0	0	0	0	0	0	0	0	0	9	0	0	0	0	0	0	0	0	0
..	..	..	..	..	..	..	Nesterenkonia_sp_MY13	10	0	0	0	1	0	0	0	0	0	0	0	0	0	0	0	0	0	0	0	0	0	0	0	0	0	0	0	0	0	0	0	9	0	0	0	0	0	0	0	0	0
..	..	..	..	..	..	Others_of_Micrococcaceae	--	1561	102	95	22	36	25	1	6	66	9	16	43	159	28	23	60	11	331	78	16	19	30	6	8	31	12	2	4	13	1	12	86	33	24	57	38	1	25	7	9	16	0.088408
..	..	..	..	..	..	Paenarthrobacter	--	15	0	0	0	1	0	0	0	0	0	0	0	0	7	0	0	0	0	0	0	6	0	0	0	0	0	0	0	0	1	0	0	0	0	0	0	0	0	0	0	0	0
..	..	..	..	..	..	Rothia	--	41	0	38	0	0	0	0	0	0	1	0	0	0	0	0	0	1	0	0	0	0	0	0	0	0	0	0	0	0	0	1	0	0	0	0	0	0	0	0	0	0	0
..	..	..	..	..	..	Sinomonas	--	10221	99	264	130	387	315	122	159	71	69	67	869	544	402	635	523	141	228	209	141	112	172	122	368	148	277	98	15	52	18	70	503	329	261	434	309	798	94	254	236	176	0.085809
..	..	..	..	..	..	..	Others_of_Sinomonas	8758	75	230	124	330	297	103	158	65	58	47	745	479	360	569	487	78	213	197	109	72	142	80	307	132	230	91	14	45	18	50	428	272	240	354	271	642	77	215	196	158	0.065007
..	..	..	..	..	..	..	Sinomonas_atrocyanea	1463	24	34	6	57	18	19	1	6	11	20	124	65	42	66	36	63	15	12	32	40	30	42	61	16	47	7	1	7	0	20	75	57	21	80	38	156	17	39	40	18	0.020802
..	..	..	..	Micromonosporales	--	--	--	22448	761	317	422	583	140	373	170	199	355	221	403	565	615	506	234	144	205	447	373	310	1117	435	296	972	455	385	116	205	706	138	892	1058	403	732	983	2810	600	766	788	1248	0.659593
..	..	..	..	..	Micromonosporaceae	--	--	22448	761	317	422	583	140	373	170	199	355	221	403	565	615	506	234	144	205	447	373	310	1117	435	296	972	455	385	116	205	706	138	892	1058	403	732	983	2810	600	766	788	1248	0.659593
..	..	..	..	..	..	Actinocatenispora	--	835	1	6	60	40	2	2	2	5	3	1	11	0	9	2	0	1	0	0	0	0	84	12	0	37	23	24	6	0	0	0	10	22	19	39	22	161	1	200	3	27	0.000867
..	..	..	..	..	..	..	Actinocatenispora_rupis	576	0	0	60	3	2	0	0	5	2	1	9	0	9	2	0	0	0	0	0	0	83	12	0	17	18	24	6	0	0	0	9	21	6	39	20	0	1	198	3	26	0
..	..	..	..	..	..	..	Others_of_Actinocatenispora	259	1	6	0	37	0	2	2	0	1	0	2	0	0	0	0	1	0	0	0	0	1	0	0	20	5	0	0	0	0	0	1	1	13	0	2	161	0	2	0	1	0.000867
..	..	..	..	..	..	Actinoplanes	--	902	6	39	49	16	4	13	9	14	5	9	5	8	19	90	90	0	2	11	205	73	23	12	2	22	13	0	14	73	5	2	11	8	2	2	9	2	20	4	0	11	0.0052
..	..	..	..	..	..	..	Actinoplanes_sp_IR51-RC111	8	0	0	0	0	0	0	0	0	0	0	0	0	0	0	0	0	0	1	4	3	0	0	0	0	0	0	0	0	0	0	0	0	0	0	0	0	0	0	0	0	0
..	..	..	..	..	..	..	Others_of_Actinoplanes	894	6	39	49	16	4	13	9	14	5	9	5	8	19	90	90	0	2	10	201	70	23	12	2	22	13	0	14	73	5	2	11	8	2	2	9	2	20	4	0	11	0.0052
..	..	..	..	..	..	Allocatelliglobosispora	--	19	0	0	0	0	0	0	0	0	0	0	0	1	0	0	0	0	0	0	0	1	7	0	0	6	0	0	0	0	0	0	0	0	0	0	1	0	0	0	0	3	0
..	..	..	..	..	..	Asanoa	--	7	0	0	0	0	0	0	0	0	0	0	0	0	0	0	0	0	0	0	0	0	0	0	0	0	0	0	0	0	0	0	0	0	0	7	0	0	0	0	0	0	0
..	..	..	..	..	..	Catenuloplanes	--	64	0	0	1	0	0	0	0	0	1	0	0	0	13	0	0	0	1	0	0	4	2	0	0	0	6	0	0	0	0	0	1	1	2	4	0	1	0	2	24	1	0
..	..	..	..	..	..	Dactylosporangium	--	1100	138	44	8	9	17	4	8	2	4	16	2	14	14	27	4	2	0	25	1	29	55	38	232	11	32	28	3	1	2	0	31	82	3	11	25	2	3	2	137	34	0.119611
..	..	..	..	..	..	..	Dactylosporangium_thailandense	413	7	11	0	1	14	2	7	0	2	8	0	2	1	6	2	1	0	6	0	10	31	18	0	8	22	5	0	0	1	0	27	23	1	11	25	2	2	2	123	32	0.006067
..	..	..	..	..	..	..	Others_of_Dactylosporangium	687	131	33	8	8	3	2	1	2	2	8	2	12	13	21	2	1	0	19	1	19	24	20	232	3	10	23	3	1	1	0	4	59	2	0	0	0	1	0	14	2	0.113544
..	..	..	..	..	..	Hamadaea	--	424	9	1	2	0	0	2	2	16	1	2	8	0	17	2	0	0	0	18	0	0	97	3	1	2	6	43	2	3	0	0	23	25	1	16	25	3	36	1	20	37	0.007801
..	..	..	..	..	..	Longispora	--	17	0	0	0	0	1	0	0	1	0	0	0	4	0	0	0	0	0	0	0	0	3	0	0	2	0	0	0	0	0	0	0	0	0	0	0	0	0	6	0	0	0
..	..	..	..	..	..	Luedemannella	--	4389	68	60	8	136	17	159	11	22	24	54	130	52	174	75	5	2	23	122	5	10	323	90	8	430	123	86	30	21	235	45	197	355	72	263	206	30	145	155	82	336	0.058939
..	..	..	..	..	..	Micromonospora	--	37	0	0	1	0	0	0	0	34	1	0	0	0	0	0	0	0	0	0	0	0	0	0	0	0	0	0	0	0	0	0	0	0	0	0	0	1	0	0	0	0	0
..	..	..	..	..	..	Others_of_Micromonosporaceae	--	14460	510	166	292	382	61	192	136	103	315	139	244	482	368	310	135	139	179	270	162	193	515	280	53	462	249	194	61	107	464	91	611	537	302	377	690	2609	395	373	522	790	0.442039
..	..	..	..	..	..	Rhizocola	--	58	0	0	0	0	0	0	0	1	0	0	2	0	0	0	0	0	0	0	0	0	0	0	0	0	0	0	0	0	0	0	5	0	2	13	3	1	0	23	0	8	0
..	..	..	..	..	..	Stackebrandtia	--	4	0	0	0	0	0	1	0	0	0	0	0	0	0	0	0	0	0	0	0	0	1	0	0	0	0	0	0	0	0	0	2	0	0	0	0	0	0	0	0	0	0
..	..	..	..	..	..	Virgisporangium	--	132	29	1	1	0	38	0	2	1	1	0	1	4	1	0	0	0	0	1	0	0	7	0	0	0	3	10	0	0	0	0	1	28	0	0	2	0	0	0	0	1	0.025136
..	..	..	..	Others_of_Actinobacteria	--	--	--	5471	173	151	155	127	104	106	132	116	52	119	72	116	117	91	89	91	65	174	201	154	116	118	32	150	156	109	33	164	107	96	141	194	255	264	213	59	154	301	183	221	0.149947
..	..	..	..	PeM15	--	--	--	15	0	0	0	0	1	0	0	0	0	0	0	0	0	0	0	0	0	0	0	0	0	0	0	0	0	0	0	0	0	0	0	0	2	0	12	0	0	0	0	0	0
..	..	..	..	Propionibacteriales	--	--	--	3632	239	52	26	26	57	208	59	18	32	24	153	84	42	105	84	20	0	104	368	21	110	113	44	45	51	67	22	70	5	8	250	146	16	135	370	34	50	40	141	193	0.207153
..	..	..	..	..	Nocardioidaceae	--	--	3191	237	52	24	24	57	202	29	18	9	23	153	84	40	105	81	10	0	104	34	21	110	112	41	45	47	67	21	70	3	8	250	146	16	132	370	23	50	40	141	192	0.20542
..	..	..	..	..	..	Aeromicrobium	--	106	1	0	1	0	0	0	0	0	0	0	19	0	0	19	0	0	0	0	0	0	1	0	0	0	0	21	0	0	0	0	30	1	0	3	1	0	1	8	0	0	0.000867
..	..	..	..	..	..	Kribbella	--	399	16	9	12	17	0	29	0	0	0	13	2	6	14	1	0	0	0	1	0	2	25	11	0	12	13	19	0	50	0	0	13	22	0	25	29	1	10	7	2	38	0.013868
..	..	..	..	..	..	Marmoricola	--	16	3	4	0	0	0	0	0	0	0	0	1	0	0	0	0	0	0	0	6	0	0	0	0	0	0	0	0	0	0	0	2	0	0	0	0	0	0	0	0	0	0.0026
..	..	..	..	..	..	Mumia	--	8	0	0	0	0	0	0	0	0	0	0	0	0	0	0	0	0	0	0	0	0	0	0	0	0	0	0	0	0	0	0	0	0	0	0	0	0	0	0	0	8	0
[truncated: 1,569 more rows]
[truncated: 39 more columns]

## Sheet: Table S3
			Taxonomy	CK1	CK2	N1	N2	E1	E2	F1	F2
[truncated: 35 more rows]

[truncated: 3 more sheets: Table S4, Table S5, Table S6]
